# Supplementary material for: Genetic dissection of plant architecture and yield-related traits in Brassica napus
Source: Sci Rep. 2016 Feb 16;6:21625. doi: 10.1038/srep21625 (PMC4754947; doi:10.1038/srep21625)
Supplement: Supplementary dataset 1 [file srep21625-s2.xls]

## Sheet: Table S7
Supplementary Table S7. Physical positions of the SSR and SNP markers used in the HJ-DH population, and the fragments of homoeologous exchange identified in the genetic linkage map.
LG	Markers	Position	Physical position	Fragment of homoeologous exchange
BnA01	bna1059	0	chrA01_2660666
BnA01	bna1060	0	chrA01_2695578
BnA01	bna5902	0.6	chrC01_300021
BnA01	bna5487	2.6	chrAnn_random_30691504
BnA01	BGO1	4.3	chrA09_10648242
BnA01	BEN334	4.3	chrA01_431072
BnA01	bna4875	5.7	chrA01_429364	chrA01	429364
BnA01	bna5488	5.7	chrA01_486655	chrA01	486655
BnA01	bna1065	6.5	chrA01_539776	chrA01	539776
BnA01	bna5005	6.5	chrA01_591630	chrA01	591630
BnA01	bna1067	6.5	chrA01_592249	chrA01	592249
BnA01	BEN9	7.6	chrC01_1150448
BnA01	bna1070	9.1	chrA01_699941	chrA01	699941
BnA01	bna1073	11.1	chrA01_894643	chrA01	894643
BnA01	bna1074	11.7	chrA01_924048	chrA01	924048
BnA01	bna5432	11.7	chrA01_1033152	chrA01	1033152
BnA01	bna1076	12.3	chrA01_1035982	chrA01	1035982
BnA01	bna1093	12.3	chrA01_1055153	chrA01	1055153
BnA01	BM48	12.9	chrA01_1061798	chrA01	1061798
BnA01	bna5906	15.8	chrA01_1458439	chrA01	1458439
BnA01	bna1105	17.8	chrA01_1482260	chrA01	1482260
BnA01	bna1106	17.8	chrA01_1559720	chrA01	1559720
BnA01	bna1109	18.4	chrA01_1763578	chrA01	1763578
BnA01	bna1112	18.7	chrA01_1852740	chrA01	1852740
BnA01	BEN10	19	chrA08_10839002
BnA01	BGO108	19.6	chrC01_3122623
BnA01	bna1115	20.7	chrA01_random_111081
BnA01	bna1116	20.7	chrA01_2200195	chrA01	2200195
BnA01	bna1022	20.7	chrCnn_random_29189199
BnA01	bna1117	20.7	chrA01_2365629	chrA01	2365629
BnA01	SSR128A	21.6	chrC07_random_1733328
BnA01	bna1121	21.9	chrA01_2943918	chrA01	2943918
BnA01	bna5499	21.9	chrA10_17361611
BnA01	bna0123	22.2	chrA01_3397701	chrA01	3397701
BnA01	bna5325	22.2	chrC01_5057205
BnA01	bna1125	22.5	chrA01_3604674	chrA01	3604674
BnA01	bna4825	22.5	chrA01_random_180964
BnA01	bna3175	22.5	chrC01_5790631
BnA01	bna3176	22.5	chrA01_4053747
BnA01	bna5033	22.5	chrA01_3741469	chrA01	3741469
BnA01	bna1129	22.5	chrA01_3927720	chrA01	3927720
BnA01	BEN2	22.8	chrA01_3949106	chrA01	3949106
BnA01	BM801	22.8	chrA01_3949123	chrA01	3949123
BnA01	bna1131	23.7	chrA01_4235664	chrA01	4235664
BnA01	bna5497	24.8	chrA01_4616970	chrA01	4616970
BnA01	bna1142	28.4	chrA01_5456644	chrA01	5456644
BnA01	bna1145	28.7	chrA01_5840595	chrA01	5840595
BnA01	bna1146	28.7	chrA01_5849261	chrA01	5849261
BnA01	bna1147	28.7	chrA01_5971343	chrA01	5971343
BnA01	bna5365	29	chrA01_6122819	chrA01	6122819
BnA01	BGR65	29.3	chrA01_6126292	chrA01	6126292
BnA01	bna1150	29.6	chrA01_6314078	chrA01	6314078
BnA01	bna4633	31.6	chrAnn_random_31011929
BnA01	bna1154	31.6	chrA01_6831292	chrA01	6831292
BnA01	bna1155	31.6	chrA01_6844538	chrA01	6844538
BnA01	bna1156	31.6	chrA01_6880012	chrA01	6880012
BnA01	bna5269	31.6	chrA01_6895177	chrA01	6895177
BnA01	bna1157	31.6	chrA01_6975402	chrA01	6975402
BnA01	bna1159	31.9	chrAnn_random_45842206
BnA01	bna1160	31.9	chrA01_7176169	chrA01	7176169
BnA01	bna0317	37.2	chrC01_12045462
BnA01	bna0318	37.2	chrA01_7510580	chrA01	7510580
BnA01	bna1168	41.8	chrA01_7689514	chrA01	7689514
BnA01	BM64	45	chrA01_7800580	chrA01	7800580
BnA01	bna1181	46.5	chrA01_7873560	chrA01	7873560
BnA01	bna1174	51.8	chrAnn_random_12899434
BnA01	bna1880	55.1	chrA01_9389272	chrA01	9389272
BnA01	bna1202	57.8	chrA01_12317079	chrA01	12317079
BnA01	bna5331	57.8	chrA01_12403278	chrA01	12403278
BnA01	SSR61	62.4	chrA01_14722580
BnA01	BGR6	66.3	chrA01_12444829	chrA01	12444829
BnA01	bna1205	66.9	chrA01_12463324	chrA01	12463324
BnA01	bna4847	67.5	chrC01_25589366
BnA01	bna1952	67.5	chrA01_14158581	chrA01	14158581
BnA01	bna1951	67.5
BnA01	bna1949	67.5	chrA01_14327258	chrA01	14327258
BnA01	bna1948	67.5	chrA02_random_798831
BnA01	bna1947	67.5	chrA01_14378047	chrA01	14378047
BnA01	bna5381	67.5	chrA01_14797060	chrA01	14797060
BnA01	bna5604	67.5	chrA01_15500421	chrA01	15500421
BnA01	bna1938	67.5	chrA01_random_1583536
BnA01	bna1216	69.2	chrA01_15587762	chrA01	15587762
BnA01	bna1215	69.2	chrA01_15598161	chrA01	15598161
BnA01	bna5508	69.2	chrA01_15607642	chrA01	15607642
BnA01	BGR84	70.6	chrC06_36793988
BnA01	bna4621	70.9	chrA01_16505628	chrA01	16505628
BnA01	bna1234	71.2	chrA01_17246153	chrA01	17246153
BnA01	bna1240	72.3	chrA01_18145096	chrA01	18145096
BnA01	bna1227	72.9	chrA01_18303735	chrA01	18303735
BnA01	bna1226	72.9	chrA01_18316547	chrA01	18316547
BnA01	bna5240	73.8	chrA01_18761197	chrA01	18761197
BnA01	bna1242	73.8	chrA01_18830019	chrA01	18830019
BnA01	bna1244	74.1	chrA01_19011980	chrA01	19011980
BnA01	bna2684	74.1	chrA01_19517366	chrA01	19517366
BnA01	bna5050	74.1	chrA01_19517366	chrA01	19517366
BnA01	bna5184	74.1	chrA01_18476506
BnA01	bna1246	74.1	chrC01_random_3997321
BnA01	bna1250	74.1	chrA01_19607074	chrA01	19607074
BnA01	BEN68	74.7	chrA01_19705661	chrA01	19705661
BnA01	bna3349	75.3	chrA01_19325376
BnA01	bna5513	75.3	chrA01_19770323	chrA01	19770323
BnA01	BM890	75.9	chrA01_19857428	chrA01	19857428
BnA01	bna3358	76.2	chrA01_19805072	chrA01	19805072
BnA01	bna1260	76.5	chrA01_20287001	chrA01	20287001
BnA01	bna5255	76.5	chrA01_20428238	chrA01	20428238
BnA01	bna4831	77.9	chrA01_20462647	chrA01	20462647
BnA01	bna1269	77.9	chrCnn_random_1235711
BnA01	bna0776	77.9	chrA01_random_2624276
BnA01	bna5656	78.5	chrA01_20612154	chrA01	20612154
BnA01	bna1277	78.5	chrA01_20910843	chrA01	20910843
BnA01	bna0344	78.5	chrA01_20961899	chrA01	20961899
BnA01	bna3367	78.5	chrA01_21281486	chrA01	21281486
BnA01	bna1280	78.5	chrAnn_random_9961151
BnA01	bna1281	78.5	chrC07_42314223
BnA01	bna1293	78.5	chrA01_21281907	chrA01	21281907
BnA01	bna1295	78.5	chrA01_21511366	chrA01	21511366
BnA01	bna1287	79.1	chrC01_38257339
BnA01	BEN32A	83	chrA05_20768865
BnA01	bna0962	88.3	chrAnn_random_13663458
BnA01	bna0893	88.3	chrAnn_random_13605555
BnA01	bna0963	88.3	chrAnn_random_13663458
BnA01	bna2273	88.9	chrA01_22153066	chrA01	22153066
BnA01	bna0300	88.9	chrAnn_random_2136169
BnA01	bna2272	88.9	chrA01_22169924	chrA01	22169924
BnA01	SSR22	90	chrAnn_random_2483112
BnA01	SSR624B	90.6	chrA01_22708454	chrA01	22708454
BnA01	bna5274	112.7	chrA02_1362952
BnA01	bna4804	128.8	chrA01_4340838
BnA02	BOG795	0	chrC02_1097714
BnA02	SSR168A	0.6	chrAnn_random_193635
BnA02	SSR549	0.6	chrC02_1738655
BnA02	BEN406	11.7	chrC02_4889986
BnA02	bna4819	15.3	chrC02_2680791
BnA02	bna5528	15.6	chrA02_1481213	chrA02	1481213
BnA02	bna1349	15.6	chrA02_1502244	chrA02	1502244
BnA02	bna3673	15.6	chrC02_4026473
BnA02	bna1351	15.6	chrA02_1556309	chrA02	1556309
BnA02	bna1971	16.8	chrA02_3425150	chrA02	3425150
BnA02	bna1367	17.4	chrA02_3680141	chrA02	3680141
BnA02	SSR552B	18.6	chrA02_random_191623
BnA02	bna1371	18.9	chrA02_random_204132
BnA02	bna4833	19.5	chrA02_4150237	chrA02	4150237
BnA02	SSR551	19.8	chrA02_4210791	chrA02	4210791
BnA02	bna5910	20.4	chrA02_4324809	chrA02	4324809
BnA02	bna3412	21.5	chrA02_4651903	chrA02	4651903
BnA02	bna5072	21.6	chrCnn_random_41568363
BnA02	bna1379	21.7	chrCnn_random_41573705
BnA02	bna1382	21.7	chrA02_4863767	chrA02	4863767
BnA02	bna5119	21.7	chrA02_4867564	chrA02	4867564
BnA02	bna1387	22	chrA02_5170888	chrA02	5170888
BnA02	bna5538	22.5	chrA02_5387801	chrA02	5387801
BnA02	bna1393	22.5	chrA02_5575847	chrA02	5575847
BnA02	bna1390	22.5	chrC02_10138776
BnA02	bna0125	22.5	chrA02_5707384	chrA02	5707384
BnA02	bna1391	22.5	chrCnn_random_35460400
BnA02	bna5442	22.8	chrA02_5845347	chrA02	5845347
BnA02	bna1398	22.8	chrAnn_random_8680246
BnA02	bna1401	22.8	chrA02_6088989	chrA02	6088989
BnA02	bna3513	23.1	chrA02_5726247
BnA02	bna1698	24.3	chrA02_6241401	chrA02	6241401
BnA02	bna4638	24.3	chrCnn_random_13397377
BnA02	bna1441	26.5	chrA02_7172721	chrA02	7172721
BnA02	BEN281B	27.4	chrC02_13064521
BnA02	bna2864	28	chrA02_7311615	chrA02	7311615
BnA02	bna0362	28.3	chrA02_random_465171
BnA02	bna1447	28.6	chrC02_14562601
BnA02	bna1445	29.2	chrA02_7974062	chrA02	7974062
BnA02	bna1404	29.5	chrA02_8166689	chrA02	8166689
BnA02	bna1406	29.5	chrA02_8384408	chrA02	8384408
BnA02	bna1407	29.5	chrA02_8461412	chrA02	8461412
BnA02	bna5073	30.9	chrA02_9024695	chrA02	9024695
BnA02	bna5852	30.9	chrA02_random_383619
BnA02	bna1418	31.5	chrA02_9453763	chrA02	9453763
BnA02	bna1420	31.5	chrA02_9490289	chrA02	9490289
BnA02	bna1424	33.1	chrA02_10230437	chrA02	10230437
BnA02	bna0786	33.1	chrA02_10841292	chrA02	10841292
BnA02	BGR87	33.7	chrA02_10995680	chrA02	10995680
BnA02	bna3292	52	chrA02_14028789	chrA02	14028789
BnA02	bna5839	51.8	chrCnn_random_7902612
BnA02	bna3294	51.9	chrCnn_random_7903110
BnA02	bna3297	51.7	chrA02_14531094	chrA02	14531094
BnA02	bna5838	52.1	chrCnn_random_8013090
BnA02	bna3291	52.2	chrCnn_random_8019591
BnA02	bna3290	52.3	chrCnn_random_8028135
BnA02	bna3289	52.4	chrCnn_random_22252286
BnA02	bna3277	52.5	chrC02_26903228	chrC02	26903228
BnA02	bna3279	52.5	chrC02_26991192	chrC02	26991192
BnA02	bna5237	52.5	chrC05_31769886	chrC02	26999684
BnA02	bna3287	52.5	chrCnn_random_70504820
BnA02	bna3280	52.5	chrC02_27014784	chrC02	27014784
BnA02	bna5837	52.5	chrC02_27016172	chrC02	27016172
BnA02	bna3281	52.5	chrC02_27037315	chrC02	27037315
BnA02	bna3282	52.5	chrC02_27099707	chrC02	27099707
BnA02	bna3286	52.5	chrC02_27489221	chrC02	27489221
BnA02	bna4881	52.5	chrC02_27515974	chrC02	27515974
BnA02	bna0269	53.6	chrC02_11895082
BnA02	bna0870	53.6	chrC02_25483724
BnA02	bna4751	53.9	chrC05_23135441
BnA02	bna0265	53.9	chrC02_26020542
BnA02	bna0267	53.9	chrC02_25626431
BnA02	BGR52	55.3	chrA02_16670964
BnA02	SSR553	55.3	chrC02_28414586	chrC02	28414586
BnA02	bna4720	55.6	chrCnn_random_64185360
BnA02	bna3533	56.7	chrC02_34911002
BnA02	bna3531	56.7	chrC02_34925030
BnA02	bna3528	56.7	chrC02_29360697	chrC02	29360697
BnA02	bna3529	56.7	chrC02_34937933
BnA02	bna5824	57.8	chrA01_7281217
BnA02	bna3255	58.1	chrC02_23318472
BnA02	bna3257	58.4	chrC02_23373470
BnA02	bna5840	58.4	chrC02_6738559
BnA02	bna3263	58.4	chrC08_5909242
BnA02	bna3256	58.4	chrC02_23341272
BnA02	bna3284	58.7	chrC02_27184400
BnA02	bna0858	59	chrC02_29588500	chrC02	29588500
BnA02	bna3298	59.3	chrC02_8221874
BnA02	bna1031	59.3	chrCnn_random_28246461
BnA02	bna3444	59.6	chrC02_30142679	chrC02	30142679
BnA02	bna3266	59.9	chrC02_26452029
BnA02	bna3272	59.9	chrC02_26706500
BnA02	bna3438	59.9	chrC02_30033609	chrC02	30033609
BnA02	bna3461	59.9	chrC02_27621980
BnA02	bna5859	59.9	chrC02_30333415	chrC02	30333415
BnA02	bna3453	60.2	chrC02_30300455	chrC02	30300455
BnA02	bna0612	60.5	chrCnn_random_23961958
BnA02	bna3258	60.5	chrC02_8716703
BnA02	bna3269	60.5	chrC02_26525316
BnA02	bna4130	60.6	chrC02_28255129
BnA02	bna5858	60.7	chrC02_26503397
BnA02	bna3470	60.7	chrC02_27970116
BnA02	bna3443	60.7	chrC02_30128198	chrC02	30128198
BnA02	bna4704	60.7	chrC02_30640853	chrC02	30640853
BnA02	bna3492	60.7	chrC02_31510206
BnA02	bna3449	60.8	chrC02_23090048
BnA02	bna3446	60.9	chrCnn_random_28080487
BnA02	bna3450	60.9	chrC02_39309282
BnA02	bna3451	60.9	chrC02_30176887	chrC02	30176887
BnA02	bna3452	60.9	chrC02_30204574	chrC02	30204574
BnA02	bna5969	60.9	chrC02_30361502	chrC02	30361502
BnA02	bna3456	60.9	chrC02_30438136	chrC02	30438136
BnA02	bna3457	60.9	chrC02_30464825	chrC02	30464825
BnA02	bna3460	60.9	chrC02_27608039
BnA02	bna3462	60.9	chrC02_27655009
BnA02	bna3463	61.2	chrC02_27670016
BnA02	bna3467	61.2	chrA02_16401960
BnA02	bna3468	61.2	chrC02_27858214
BnA02	bna3267	61.2	chrC02_24282008
BnA02	bna3474	61.2	chrC02_28114364
BnA02	bna3478	61.5	chrC02_30506207	chrC02	30506207
BnA02	bna3479	61.8	chrC02_29947761
BnA02	bna3484	61.8	chrC02_30763126	chrC02	30763126
BnA02	bna3485	61.8	chrC02_25074406
BnA02	bna3436	61.8	chrC02_29989213
BnA02	bna3487	61.8	chrC02_30831145	chrC02	30831145
BnA02	bna3490	61.8	chrC02_30952399	chrC02	30952399
BnA02	bna3491	62.1	chrC02_30974040	chrC02	30974040
BnA02	bna4790	62.1	chrCnn_random_17684156
BnA02	bna3493	62.4	chrC02_23773487
BnA02	bna3496	62.4	chrC02_31120956	chrC02	31120956
BnA02	bna3498	62.7	chrC02_31207588	chrC02	31207588
BnA02	bna3965	63	chrC02_32156266	chrC02	32156266
BnA02	bna3964	63	chrC02_32175111	chrC02	32175111
BnA02	bna3963	63.3	chrC02_32215463	chrC02	32215463
BnA02	bna3962	63.6	chrC02_32252057	chrC02	32252057
BnA02	bna3960	63.6	chrC02_32306082	chrC02	32306082
BnA02	bna3959	63.6	chrC02_32335739	chrC02	32335739
BnA02	bna3958	63.6	chrC02_32410584	chrC02	32410584
BnA02	bna3957	63.6	chrC02_32579329	chrC02	32579329
BnA02	bna3956	63.6	chrC02_32607067	chrC02	32607067
BnA02	bna3955	63.6	chrC02_32634341	chrC02	32634341
BnA02	bna1021	63.6	chrCnn_random_50740884
BnA02	bna3240	63.6	chrC02_32848707	chrC02	32848707
BnA02	bna3552	66.6	chrC02_33115621	chrC02	33115621
BnA02	bna0519	66.6	chrC02_31676345
BnA02	bna0846	69.9	chrC02_17024879
BnA02	bna0734	69.9	chrC02_33596384	chrC02	33596384
BnA02	bna4706	69.9	chrC02_34489666	chrC02	34489666
BnA02	bna3549	69.9	chrC02_random_3060667
BnA02	bna3551	69.9	chrC02_34498724	chrC02	34498724
BnA02	bna4705	69.9	chrC02_34519460	chrC02	34519460
BnA02	bna3548	69.9	chrC02_random_2856029
BnA02	bna3546	70.2	chrA02_17683564
BnA02	bna3544	70.3	chrC02_34637052	chrC02	34637052
BnA02	bna3541	70.4	chrCnn_random_73270296
BnA02	bna3539	70.5	chrC02_34787670	chrC02	34787670
BnA02	bna3536	70.6	chrC02_random_2964715
BnA02	bna3535	70.9	chrC02_random_2935589
BnA02	bna0621	71.2	chrC02_random_3945471
BnA02	bna1053	71.3	chrC02_37242005	chrC02	37242005
BnA02	bna4764	71.4	chrCnn_random_26275740
BnA02	bna0540	71.7	chrC02_random_3999617
BnA02	BGO153	73.4	chrC02_38711656	chrC02	38711656
BnA02	bna0587	77.7	chrC02_37975487	chrC02	37975487
BnA02	bna0743	80.7	chrC02_25011856
BnA02	BEN189A	81.6	chrA08_5910062
BnA02	SSR637B	91	chrC02_45405733	chrC02	45405733
BnA02	BM202	92.4
BnA02	bna1514	92.7	chrC02_random_839648
BnA02	bna3564	93.8	chrC02_45254170	chrC02	45254170
BnA02	bna3565	93.8	chrC02_45268582	chrC02	45268582
BnA02	bna3571	93.8	chrC02_45788297	chrC02	45788297
BnA02	bna3569	93.8	chrC02_45855032	chrC02	45855032
BnA02	bna3568	93.8	chrC02_45893960	chrC02	45893960
BnA02	bna3566	96.8	chrC02_random_842801
BnA02	BEN349	99.2	chrC02_random_880310
BnA03	SSR534	0	chrA03_9521236
BnA03	bna0051	0.3	chrCnn_random_22994609
BnA03	bna3560	0.3	chrC03_38077352	chrC03	38077352
BnA03	bna0288	0.3	chrC03_40628553	chrC03	40628553
BnA03	bna3782	3.6	chrC03_45947244	chrC03	45947244
BnA03	bna3791	3.6	chrC03_46524359	chrC03	46524359
BnA03	bna3790	3.6	chrC03_46552146	chrC03	46552146
BnA03	SSR335B	3.6	chrA08_15078278
BnA03	bna3780	3.6	chrCnn_random_28026657
BnA03	bna3789	3.6	chrC03_46561281	chrC03	46561281
BnA03	bna5949	3.6	chrC03_46803259	chrC03	46803259
BnA03	bna3778	3.6	chrCnn_random_27995257
BnA03	bna3775	3.6	chrA08_14973007
BnA03	BOG819	6.2	chrCnn_random_27997236
BnA03	BGO120	10.1	chrC03_47493320	chrC03	47493320
BnA03	bna0738	10.4	chrC03_47390266	chrC03	47390266
BnA03	bna0639	11	chrC03_47583646	chrC03	47583646
BnA03	BOG680	14.6	chrC03_57791469
BnA03	bna0583	15.5	chrC03_48151818	chrC03	48151818
BnA03	bna5138	15.8	chrC03_48417790	chrC03	48417790
BnA03	bna2666	15.8	chrC03_48418204	chrC03	48418204
BnA03	bna3811	16.4	chrC03_49285040	chrC03	49285040
BnA03	BM239	16.7	chrCnn_random_21768934
BnA03	bna3783	18.4	chrC03_49968927	chrC03	49968927
BnA03	bna3810	18.4	chrC03_50108203	chrC03	50108203
BnA03	bna3807	19.8	chrC03_50443317	chrC03	50443317
BnA03	bna3806	19.8	chrC03_50466467	chrC03	50466467
BnA03	bna4714	19.8	chrC03_50492341	chrC03	50492341
BnA03	bna4713	19.8	chrC03_50573865	chrC03	50573865
BnA03	bna3805	19.8	chrC03_50589268	chrC03	50589268
BnA03	bna3804	19.8	chrC03_50637824	chrC03	50637824
BnA03	bna3802	19.8	chrC03_50748504	chrC03	50748504
BnA03	bna0078	19.8	chrC03_50795391	chrC03	50795391
BnA03	bna4962	19.8	chrC03_50797089	chrC03	50797089
BnA03	bna0146	19.8	chrC03_50797910	chrC03	50797910
BnA03	BOG1295	20.1	chrA09_9500251
BnA03	bna3801	20.4	chrC03_50813384	chrC03	50813384
BnA03	bna3800	20.4	chrC03_50846127	chrC03	50846127
BnA03	bna3394	39	chrC03_7806492	chrC03	7806492
BnA03	BEN123	39.6	chrCnn_random_65955380
BnA03	SSR106B	40.2	chrA03_5619865
BnA03	bna3612	41.1	chrC03_7541759	chrC03	7541759
BnA03	bna3613	41.1	chrC03_7322544	chrC03	7322544
BnA03	bna3614	41.4	chrC03_7405416	chrC03	7405416
BnA03	bna4964	41.4	chrC03_7362142	chrC03	7362142
BnA03	bna3615	41.4	chrC03_7220602	chrC03	7220602
BnA03	bna3616	41.4	chrC03_7206408	chrC03	7206408
BnA03	bna3627	43.7	chrC03_random_353760
BnA03	bna3628	43.7	chrA03_5226130
BnA03	bna3629	43.7	chrC03_random_240926
BnA03	BEN190A	46.3	chrC03_6730557	chrC03	6730557
BnA03	SSR19	47.4	chrC03_7100829	chrC03	7100829
BnA03	SSR128C	55.2	chrC07_random_1733328
BnA03	bna3582	59.8	chrC03_4937115	chrC03	4937115
BnA03	bna3603	60.1	chrC03_5435843	chrC03	5435843
BnA03	bna3588	60.1	chrC03_5083368	chrC03	5083368
BnA03	bna3593	61	chrC03_4737772	chrC03	4737772
BnA03	BGO125	62.1	chrC03_4252910	chrC03	4252910
BnA03	BOG1464A	62.1	chrC03_4183902	chrC03	4183902
BnA03	bna5036	63.5	chrC03_4114226	chrC03	4114226
BnA03	bna1289	65.5	chrA09_30345507
BnA03	bna5481	65.5	chrC03_2721836	chrC03	2721836
BnA03	bna3689	66.6	chrC03_1838294	chrC03	1838294
BnA03	bna3688	66.6	chrC03_1821069	chrC03	1821069
BnA03	bna3685	68.9	chrC03_1688449	chrC03	1688449
BnA03	bna0107	70.3	chrC03_268070	chrC03	268070
BnA03	bna0198	71.4	chrC03_155769	chrC03	155769
BnA03	bna0197	71.4	chrC03_82881	chrC03	82881
BnA03	SSR374	72.3	chrCnn_random_50429169
BnA03	BM455	74	chrA03_27493
BnA03	BM794	76.1	chrC03_5048	chrC03	5048
BnA03	SSR372	78.4	chrCnn_random_80442492
BnA03	BOG1320	83	chrC03_27168116
BnA03	BOG1201	85.7	chrC03_1459577
BnA03	BOG1373	86.3	chrC03_27168116
BnA03	SSR555A	88.2
BnA03	BOG1307	92.1	chrA03_1848599
BnA03	SSR706	113.8	chrA03_26002835	chrA03	26002835
BnA03	BGR54	115.8	chrA03_26746696	chrA03	26746696
BnA03	bna1538	116.4	chrA03_26688586	chrA03	26688586
BnA03	bna1542	116.4	chrA03_26032864	chrA03	26032864
BnA03	bna1545	116.4	chrAnn_random_12041400
BnA03	bna1546	116.7	chrA03_25881810	chrA03	25881810
BnA03	bna1547	116.7	chrA03_25737646	chrA03	25737646
BnA03	bna1548	116.7	chrA03_25729422	chrA03	25729422
BnA03	bna5278	117	chrA03_25671830	chrA03	25671830
BnA03	bna1549	117	chrA03_25642290	chrA03	25642290
BnA03	BM408	117.3	chrA03_25468959	chrA03	25468959
BnA03	bna5279	117.6	chrA03_random_1972198
BnA03	bna1551	117.6	chrA03_random_2116165
BnA03	bna1552	118.7	chrA03_25014594	chrA03	25014594
BnA03	bna1553	118.7	chrA03_24972789	chrA03	24972789
BnA03	bna1802	138.5	chrA03_400615	chrA03	400615
BnA03	SSR81	139.1
BnA03	bna5585	141.1	chrA03_1216073	chrA03	1216073
BnA03	SSR555B	141.4
BnA03	BEN320	142	chrA10_15332027
BnA03	BM150	144	chrA03_1422136	chrA03	1422136
BnA03	BGO29	146	chrA03_2736702	chrA03	2736702
BnA03	BOG1464B	146.6	chrA03_3089329	chrA03	3089329
BnA03	bna1748	148.9	chrA03_3794844	chrA03	3794844
BnA03	bna5581	148.9	chrA03_3870684	chrA03	3870684
BnA03	bna1747	148.9	chrA03_3929978	chrA03	3929978
BnA03	bna1743	151.2	chrA03_4439338	chrA03	4439338
BnA03	bna1741	151.2	chrA03_4515965	chrA03	4515965
BnA03	bna1740	151.2	chrA03_4587151	chrA03	4587151
BnA03	bna0462	151.2	chrA03_4605063	chrA03	4605063
BnA03	BEN190B	152.6	chrC03_6730557
BnA03	bna1738	153.2	chrA03_4832324	chrA03	4832324
BnA03	bna1736	153.2	chrA03_4954818	chrA03	4954818
BnA03	bna1730	153.8	chrA03_5431570	chrA03	5431570
BnA03	SSR106A	154.7	chrA03_5619865	chrA03	5619865
BnA03	BEN251	154.7	chrA03_5632805	chrA03	5632805
BnA03	bna1727	155.3	chrA03_5636346	chrA03	5636346
BnA03	BM830	157	chrA03_5639059	chrA03	5639059
BnA03	bna5580	158.7	chrA03_5743825	chrA03	5743825
BnA03	bna1722	159	chrA03_6038749	chrA03	6038749
BnA03	bna1717	159.6	chrA03_6380065	chrA03	6380065
BnA03	bna1716	159.6	chrA03_6451621	chrA03	6451621
BnA03	bna1715	159.6	chrA03_6500126	chrA03	6500126
BnA03	bna1713	159.6	chrA03_6562046	chrA03	6562046
BnA03	BGR80	161.9	chrA03_6673762	chrA03	6673762
BnA03	bna1712	163	chrA03_6813993	chrA03	6813993
BnA03	bna1711	163	chrA03_6914593	chrA03	6914593
BnA03	bna1709	163.3	chrA03_7053312	chrA03	7053312
BnA03	bna5064	163.3	chrA03_7085893	chrA03	7085893
BnA03	bna1706	163.3	chrA03_7219665	chrA03	7219665
BnA03	SSR38A	163.9	chrA03_7237416	chrA03	7237416
BnA03	bna0092	165.3	chrA03_7917023	chrA03	7917023
BnA03	bna1842	165.6	chrA03_8245343	chrA03	8245343
BnA03	BGR75	166.7	chrA03_8267697	chrA03	8267697
BnA03	bna5284	170.6	chrA03_8525535	chrA03	8525535
BnA03	bna1846	170.6	chrA03_8532751	chrA03	8532751
BnA03	bna1847	170.6	chrA03_8540621	chrA03	8540621
BnA03	bna5880	170.6	chrA03_8659111	chrA03	8659111
BnA03	bna1849	170.6	chrA03_8711961	chrA03	8711961
BnA03	bna1851	171.2	chrA03_random_766171
BnA03	bna5590	171.2	chrA03_8876163	chrA03	8876163
BnA03	bna1852	171.2	chrA03_8892319	chrA03	8892319
BnA03	bna5577	172.1	chrA03_9639005	chrA03	9639005
BnA03	bna1692	173	chrA03_9869387	chrA03	9869387
BnA03	bna1691	173	chrA03_9922331	chrA03	9922331
BnA03	bna0057	173	chrA03_random_903767
BnA03	bna1686	173	chrA03_10083647	chrA03	10083647
BnA03	SSR628B	176.8	chrA03_11795605	chrA03	11795605
BnA03	SSR614B	178	chrC02_29831029
BnA03	BEN133	178.6	chrA03_10172532	chrA03	10172532
BnA03	bna1685	179.5	chrA03_10197202	chrA03	10197202
BnA03	bna1683	179.5	chrA03_10340869	chrA03	10340869
BnA03	bna1682	179.5	chrA03_10406767	chrA03	10406767
BnA03	bna5575	179.5	chrA03_10434344	chrA03	10434344
BnA03	bna1681	179.5	chrA03_10475804	chrA03	10475804
BnA03	bna1678	179.5	chrA03_10631795	chrA03	10631795
BnA03	bna1677	179.5	chrA03_10663094	chrA03	10663094
BnA03	bna4986	179.5	chrA03_10666063	chrA03	10666063
BnA03	bna1676	179.5	chrA03_10717952	chrA03	10717952
BnA03	bna1674	179.5	chrA03_10812637	chrA03	10812637
BnA03	bna0238	179.5	chrA03_10905303	chrA03	10905303
BnA03	bna1673	180.1	chrA03_11376892	chrA03	11376892
BnA03	bna1232	180.1	chrA03_11667741	chrA03	11667741
BnA03	bna2170	180.4	chrA03_11963533	chrA03	11963533
BnA03	bna1670	180.4	chrA03_12063605	chrA03	12063605
BnA03	bna1669	180.4	chrA03_12064303	chrA03	12064303
BnA03	bna4985	180.4	chrA03_12123256	chrA03	12123256
BnA03	bna1667	180.4	chrA03_12296474	chrA03	12296474
BnA03	bna1665	180.4	chrA03_12423107	chrA03	12423107
BnA03	bna4844	180.4	chrA03_12454076	chrA03	12454076
BnA03	bna1663	180.4	chrA03_12501680	chrA03	12501680
BnA03	bna1662	180.4	chrA03_12544273	chrA03	12544273
BnA03	bna1660	180.4	chrA03_random_1070054
BnA03	bna1659	181.5	chrA03_12803898	chrA03	12803898
BnA03	bna5446	181.5	chrA03_12824413	chrA03	12824413
BnA03	bna1658	181.5	chrA03_12849438	chrA03	12849438
BnA03	bna5903	181.5	chrA03_12885486	chrA03	12885486
BnA03	bna1656	181.5	chrA03_random_1087235
BnA03	bna1650	182.9	chrA03_13475016	chrA03	13475016
BnA03	BEN25	186.2	chrA03_13794042	chrA03	13794042
BnA03	bna1643	188.5	chrA03_14142717	chrA03	14142717
BnA03	bna1638	189.6	chrA03_14422331	chrA03	14422331
BnA03	bna1637	189.6	chrA03_14472329	chrA03	14472329
BnA03	BOG1425	190.5	chrC07_24145730
BnA03	BM190	191.9	chrA03_15219015	chrA03	15219015
BnA03	BM191	193.1	chrA03_15231340	chrA03	15231340
BnA03	BGR35	196.8	chrA03_15231352	chrA03	15231352
BnA03	bna1631	199.6	chrA03_15317796	chrA03	15317796
BnA04	bna0702	0	chrC04_29899208
BnA04	bna0817	0.6	chrCnn_random_75224448
BnA04	bna0556	3.2	chrC04_32806976
BnA04	SSR561	3.8	chrA04_7857264
BnA04	SSR604	5	chrC04_33936731
BnA04	SSR95A	7.6	chrCnn_random_8904771
BnA04	BOG829	7.6	chrA04_10333987
BnA04	bna2052	8.2	chrC06_4667759
BnA04	bna0697	8.2	chrC04_35208390
BnA04	BM872	32	chrA04_210747	chrA04	210747
BnA04	bna1810	33.1	chrA04_480923	chrA04	480923
BnA04	bna1822	35.7	chrA04_1210768	chrA04	1210768
BnA04	bna1827	37.1	chrA04_1461945	chrA04	1461945
BnA04	bna1828	37.1	chrA04_1516522	chrA04	1516522
BnA04	bna5083	37.1	chrA04_1634572	chrA04	1634572
BnA04	bna1834	37.7	chrA04_1681816	chrA04	1681816
BnA04	bna5913	37.7	chrA04_1789771	chrA04	1789771
BnA04	bna4845	37.7	chrC05_3878717
BnA04	bna1832	37.4	chrA04_1932884	chrA04	1932884
BnA04	bna1830	37.1	chrA04_2033869	chrA04	2033869
BnA04	bna5592	38.6	chrA04_2211805	chrA04	2211805
BnA04	bna1860	38.9	chrA04_2354725	chrA04	2354725
BnA04	bna1861	39.5	chrA04_2395519	chrA04	2395519
BnA04	bna5593	39.5	chrA04_2444308	chrA04	2444308
BnA04	bna5196	39.5	chrA04_2599450	chrA04	2599450
BnA04	bna1865	39.5	chrA04_random_204848
BnA04	SSR575	40.9	chrA06_4209153
BnA04	bna5342	45.2	chrA04_3832584	chrA04	3832584
BnA04	bna5868	45.2	chrA04_4182099	chrA04	4182099
BnA04	bna5595	45.2	chrA04_4339136	chrA04	4339136
BnA04	bna1876	45.2	chrA04_4343567	chrA04	4343567
BnA04	BGR98	46.3	chrA04_4024766	chrA04	4024766
BnA04	SSR698	46.6	chrA04_4349750	chrA04	4349750
BnA04	bna5881	47.5	chrA04_3702646	chrA04	3702646
BnA04	bna1885	47.5	chrA04_4860898	chrA04	4860898
BnA04	bna1884	47.5	chrA04_5050564	chrA04	5050564
BnA04	BM838	50.8	chrCnn_random_62297705
BnA04	bna1882	54.1	chrA04_5462648	chrA04	5462648
BnA04	bna1888	55	chrA04_7179786	chrA04	7179786
BnA04	bna1893	56.1	chrA04_8292011	chrA04	8292011
BnA04	bna1895	56.4	chrA04_8521837	chrA04	8521837
BnA04	bna1900	56.4	chrA04_8836352	chrA04	8836352
BnA04	bna1901	56.4	chrA04_8927251	chrA04	8927251
BnA04	bna1894	56.4	chrC07_16333540
BnA04	bna5380	57.2	chrA04_8977290	chrA04	8977290
BnA04	bna3976	57.2	chrA04_9135113	chrA04	9135113
BnA04	BEN98	58.3	chrC04_34531854
BnA05	BM103B	0	chrA03_18999658	chrA03	18999658
BnA05	BGR74	2.7	chrC03_30097080
BnA05	SSR291	3.3
BnA05	SSR92	3.3	chrA03_17528337	chrA03	17528337
BnA05	BM207	3.3	chrA03_17639939	chrA03	17639939
BnA05	bna1617	3.9	chrA03_17749629	chrA03	17749629
BnA05	bna1616	3.9	chrA03_17848949	chrA03	17848949
BnA05	bna1615	3.9	chrA03_17850993	chrA03	17850993
BnA05	bna1613	4.2	chrA03_18352036	chrA03	18352036
BnA05	bna1608	4.5	chrA03_18946343	chrA03	18946343
BnA05	bna1601	5.1	chrA03_19491465	chrA03	19491465
BnA05	bna5566	9	chrA03_19948676	chrA03	19948676
BnA05	bna4349	9.6	chrA03_19970102	chrA03	19970102
BnA05	bna1599	10.2	chrA03_20290222	chrA03	20290222
BnA05	bna1590	13.5	chrA03_21074943	chrA03	21074943
BnA05	SSR643	16.8	chrC07_36572718
BnA05	bna2843	20.1	chrA03_21914175	chrA03	21914175
BnA05	bna5886	20.3	chrA03_21938988	chrA03	21938988
BnA05	bna1589	20.4	chrA03_21851978	chrA03	21851978
BnA05	bna4642	20.4	chrA03_22063770	chrA03	22063770
BnA05	bna5911	20.4	chrA03_random_1546899
BnA05	bna0038	20.4	chrA03_22077578	chrA03	22077578
BnA05	bna0037	20.4	chrA03_22079332	chrA03	22079332
BnA05	bna1585	20.4	chrA03_22477702	chrA03	22477702
BnA05	bna4840	21.5	chrA03_22540226	chrA03	22540226
BnA05	bna1584	22.4	chrA03_22902512	chrA03	22902512
BnA05	bna1575	23	chrA03_23434754	chrA03	23434754
BnA05	SSR212B	23.9	chrA03_8957338
BnA05	BGR56	25	chrA03_23699697	chrA03	23699697
BnA05	BEN83	25	chrA03_23893625	chrA03	23893625
BnA05	BM73	25	chrA03_23893706	chrA03	23893706
BnA05	bna1572	25.3	chrA03_23698496	chrA03	23698496
BnA05	bna5121	25.3	chrA03_23698496	chrA03	23698496
BnA05	bna5097	25.3	chrA03_23868188	chrA03	23868188
BnA05	bna4838	25.3	chrA03_23871786	chrA03	23871786
BnA05	bna4389	25.6	chrA03_24031072	chrA03	24031072
BnA05	bna1571	25.6	chrC07_40091611
BnA05	bna1567	25.6	chrA03_24182018	chrA03	24182018
BnA05	bna0021	26.4	chrA03_24510710	chrA03	24510710
BnA05	bna5444	27.3	chrA03_24660703	chrA03	24660703
BnA05	BM957	43.6
BnA05	SSR571	44.8	chrA05_random_2886480
BnA05	bna2038	45.7	chrA05_20358785	chrA05	20358785
BnA05	bna5616	46.3	chrA05_20498524	chrA05	20498524
BnA05	bna2037	46.3	chrA05_20498524	chrA05	20498524
BnA05	BGR38	48	chrA05_20585990	chrA05	20585990
BnA05	bna2035	48.6	chrA05_20599686	chrA05	20599686
BnA05	bna5092	48.6	chrA05_20661722	chrA05	20661722
BnA05	bna2033	49.5	chrA05_20840326	chrA05	20840326
BnA05	bna2028	50.1	chrA05_21181010	chrA05	21181010
BnA05	bna5091	50.7	chrA05_21338380	chrA05	21338380
BnA05	bna1476	50.7	chrA05_21468637	chrA05	21468637
BnA05	bna2029	51.3	chrA05_21172406	chrA05	21172406
BnA05	bna5450	51.6	chrA05_21048942	chrA05	21048942
BnA05	bna2030	51.6	chrA05_21048843	chrA05	21048843
BnA05	bna5288	52.5	chrA05_21224774	chrA05	21224774
BnA05	bna2026	52.8	chrA05_21323373	chrA05	21323373
BnA05	bna5090	53.4	chrA05_21719577	chrA05	21719577
BnA05	SSR373	54.5	chrA05_21782243	chrA05	21782243
BnA05	bna5615	55.6	chrA05_21943445	chrA05	21943445
BnA05	bna2024	55.9	chrA05_22008177	chrA05	22008177
BnA05	bna2025	56.5	chrA05_22081817	chrA05	22081817
BnA05	BOG1059	58.2	chrA05_22507804	chrA05	22507804
BnA05	bna1515	59.3	chrA05_random_2976890
BnA05	bna5991	59.3	chrC05_42568405
BnA05	bna0286	59.4	chrA05_22503940	chrA05	22503940
BnA05	bna0306	59.5	chrAnn_random_11478723
BnA05	bna1516	59.8	chrA05_random_2911075
BnA05	bna5371	59.8	chrA05_22385830	chrA05	22385830
BnA05	bna0321	61.1	chrA05_22275389	chrA05	22275389
BnA05	bna1511	61.5	chrA05_22137184	chrA05	22137184
BnA05	bna2023	62.6	chrA05_22585195	chrA05	22585195
BnA05	BEN200A	63.2	chrA05_22902422	chrA05	22902422
BnA06	bna5650	0	chrA06_2887444	chrA06	2887444
BnA06	bna5651	0.3	chrA06_random_165085
BnA06	bna4853	0.3	chrA06_random_194445
BnA06	bna0130	0.3	chrA06_3100602	chrA06	3100602
BnA06	bna2267	0.3	chrA06_3100602	chrA06	3100602
BnA06	SSR574	3.6	chrA06_3362996	chrA06	3362996
BnA06	bna5251	4.2	chrC05_4112432
BnA06	bna2259	4.2	chrC05_4112432
BnA06	SSR47	5.1	chrA06_3500089	chrA06	3500089
BnA06	bna5040	5.7	chrA06_3634817	chrA06	3634817
BnA06	bna2254	5.7	chrA06_3634817	chrA06	3634817
BnA06	bna5392	6.8	chrA06_3829071	chrA06	3829071
BnA06	bna2251	6.8	chrA06_3839016	chrA06	3839016
BnA06	SSR124	8.2	chrA06_4207472	chrA06	4207472
BnA06	bna2247	9.9	chrA06_4351599	chrA06	4351599
BnA06	bna2245	9.9	chrA06_random_337739
BnA06	bna5455	9.9	chrA06_random_337739
BnA06	bna4062	9.9	chrA06_4453419	chrA06	4453419
BnA06	bna2246	9.9	chrA06_4565031	chrA06	4565031
BnA06	bna5657	10.2	chrC05_random_428330
BnA06	bna5887	10.5	chrA06_5391152	chrA06	5391152
BnA06	bna5932	10.5	chrA06_5391152	chrA06	5391152
BnA06	bna2279	11.6	chrA06_5951680	chrA06	5951680
BnA06	bna5343	12.5	chrA06_6086807	chrA06	6086807
BnA06	bna5658	12.8	chrA06_6276321	chrA06	6276321
BnA06	BEN253	16.4	chrA06_8620035	chrA06	8620035
BnA06	bna1897	17	chrA06_8538672	chrA06	8538672
BnA06	bna5132	17	chrA06_9553302	chrA06	9553302
BnA06	bna3792	17	chrA06_9751715	chrA06	9751715
BnA06	bna3796	17	chrA06_9844285	chrA06	9844285
BnA06	bna5781	17.3	chrA06_13454498	chrA06	13454498
BnA06	bna0279	17.3	chrC03_42490118
BnA06	bna4342	17.3	chrC01_21221982
BnA06	bna5142	17.6	chrA06_15593197	chrA06	15593197
BnA06	bna0335	17.6	chrA06_15607207	chrA06	15607207
BnA06	BGR34	18.2	chrA06_14642352	chrA06	14642352
BnA06	SSR369A	18.5	chrAnn_random_16178242
BnA06	BOG1203	19.6	chrC04_35824163
BnA06	BOG1230	23.9	chrA06_12032593
BnA06	bna2318	29.2	chrA06_15851864	chrA06	15851864
BnA06	bna4958	29.2	chrA06_16154158	chrA06	16154158
BnA06	bna2296	33.8	chrA06_18115306	chrA06	18115306
BnA06	bna2297	34.1	chrA06_18153342	chrA06	18153342
BnA06	bna2580	34.7	chrA06_18507218	chrA06	18507218
BnA06	bna2311	37.7	chrA06_19823971	chrA06	19823971
BnA06	bna2305	40.4	chrA06_19243020	chrA06	19243020
BnA06	BGR45	41.3	chrA06_random_1577067
BnA06	BM137	41.6	chrA06_19447294	chrA06	19447294
BnA06	bna2307	42.2	chrAnn_random_32211513
BnA06	bna4990	42.2	chrA06_19231532	chrA06	19231532
BnA06	bna5395	42.5	chrA06_19823971	chrA06	19823971
BnA06	bna5898	42.5	chrA06_20021694	chrA06	20021694
BnA06	bna5877	42.5	chrA06_20021694	chrA06	20021694
BnA06	bna2312	42.8	chrA06_20106402	chrA06	20106402
BnA06	bna2339	43.7	chrA06_20519253	chrA06	20519253
BnA06	bna4655	44	chrA06_20444599	chrA06	20444599
BnA06	bna5665	44.3	chrA06_random_1633178
BnA06	bna2336	44.3	chrA06_20188455	chrA06	20188455
BnA06	bna5922	46	chrA06_20689474	chrA06	20689474
BnA06	BM65	47.4	chrA06_20965425	chrA06	20965425
BnA06	BM66	47.7	chrA06_20965425	chrA06	20965425
BnA06	bna2342	51	chrA06_21140367	chrA06	21140367
BnA06	bna5298	57	chrA06_21834994	chrA06	21834994
BnA06	bna2344	57	chrA06_21834994	chrA06	21834994
BnA06	bna2346	57	chrA06_21946759	chrA06	21946759
BnA06	SSR578A	58.1	chrA06_22081777	chrA06	22081777
BnA06	bna5923	58.7	chrA06_22640153	chrA06	22640153
BnA06	bna2358	59.3	chrA06_23595422	chrA06	23595422
BnA06	bna0629	59.3	chrA06_23745824	chrA06	23745824
BnA06	BEN278B	59.9	chrC02_35732059
BnA06	bna2364	64.2	chrA06_random_2166200
BnA06	bna5347	64.2	chrA06_random_2166200
BnA06	SSR693	65.4	chrA06_24325679	chrA06	24325679
BnA06	BM660	66.4	chrA06_random_2241794
BnA07	BEN200B	0	chrC05_43064097	chrC05	43064097
BnA07	bna1214	0.6	chrC05_25374261
BnA07	bna0860	0.6	chrCnn_random_5424512
BnA07	BEN186	1.7	chrC05_43063915	chrC05	43063915
BnA07	bna0837	2	chrC05_42644480	chrC05	42644480
BnA07	bna4140	2.3	chrC05_42786694	chrC05	42786694
BnA07	bna0084	2.3	chrC05_42614693	chrC05	42614693
BnA07	bna0882	2.3	chrC05_42544735	chrC05	42544735
BnA07	bna0826	5.3	chrC05_41353520	chrC05	41353520
BnA07	bna0771	25.7	chrC06_3914422
BnA07	bna3841	26.6	chrC06_3674934
BnA07	bna3149	35.5	chrC07_44260745
BnA07	bna0896	35.8	chrC06_17779462	chrC06	17779462
BnA07	bna0806	36.1	chrC06_random_2056677
BnA07	bna0594	36.4	chrC06_17602917	chrC06	17602917
BnA07	bna3875	37.8	chrC07_9968941
BnA07	bna3878	37.8	chrC06_15950070	chrC06	15950070
BnA07	bna3877	37.8	chrC06_15917618	chrC06	15917618
BnA07	bna4817	37.8	chrC06_15827937	chrC06	15827937
BnA07	bna0351	37.8	chrC06_23422264
BnA07	bna3876	37.8	chrC06_15773389	chrC06	15773389
BnA07	bna0517	39.5	chrC06_14081345	chrC06	14081345
BnA07	bna0035	39.5	chrC06_14043488	chrC06	14043488
BnA07	bna0036	39.5	chrC06_14042970	chrC06	14042970
BnA07	bna4086	39.5	chrC06_random_1467837
BnA07	SSR128B	40.9	chrC07_random_1733328
BnA07	bna0547	41.5	chrC06_12949628	chrC06	12949628
BnA07	bna4786	42.9	chrC06_10770793	chrC06	10770793
BnA07	bna0423	43.2	chrC06_7458396	chrC06	7458396
BnA07	BM317	45.5	chrC06_random_684079
BnA07	bna4370	46.4	chrCnn_random_4597618
BnA07	bna0951	47.3	chrC06_6355196	chrC06	6355196
BnA07	BGO160B	49.3	chrC06_6193532	chrC06	6193532
BnA07	BGO161	49.6	chrC06_6165736	chrC06	6165736
BnA07	BEN391A	49.6	chrC06_6106178	chrC06	6106178
BnA07	bna0505	51.3	chrC06_4549875	chrC06	4549875
BnA07	bna0504	52.7	chrC06_4304641	chrC06	4304641
BnA07	bna1038	56.3	chrC06_8601931
BnA07	bna3842	56.6	chrC06_3480793	chrC06	3480793
BnA07	bna5067	56.6	chrC06_3467632	chrC06	3467632
BnA07	bna4502	56.6	chrC06_3467632	chrC06	3467632
BnA07	bna3846	56.6	chrC06_3235932	chrC06	3235932
BnA07	bna3851	56.6	chrC06_3222270	chrC06	3222270
BnA07	bna0888	56.6	chrC06_random_275796
BnA07	bna0866	57.5	chrC06_2691379	chrC06	2691379
BnA07	BM151	80.6	chrA07_174049
BnA07	J0609	80.9	chrA07_168371
BnA07	BGO114	80.9	chrA07_62274	chrA07	62274
BnA07	bna2369	81.5	chrA07_66435	chrA07	66435
BnA07	bna0323	81.5	chrA07_75206	chrA07	75206
BnA07	SSR580	85.1	chrA07_756073	chrA07	756073
BnA07	bna2411	86.5	chrA07_1149112	chrA07	1149112
BnA07	bna2410	86.8	chrA07_886361
BnA07	bna5003	87.1	chrA07_1241724	chrA07	1241724
BnA07	bna3044	87.1	chrA07_1298166	chrA07	1298166
BnA07	bna3045	87.1	chrA07_1349502	chrA07	1349502
BnA07	bna3043	87.4	chrA07_1608609	chrA07	1608609
BnA07	bna5002	87.4	chrA07_1619956	chrA07	1619956
BnA07	bna5888	87.4	chrA07_1817817	chrA07	1817817
BnA07	bna5264	87.4	chrA07_1859133	chrA07	1859133
BnA07	bna3128	87.4	chrA07_1859133	chrA07	1859133
BnA07	bna3036	87.4	chrA07_2264014	chrA07	2264014
BnA07	bna5056	87.4	chrA07_2293554	chrA07	2293554
BnA07	BOG1575	87.7	chrA07_2308340	chrA07	2308340
BnA07	bna3040	87.4	chrA07_2627008	chrA07	2627008
BnA07	SSR579	88
BnA07	SSR62	89.4	chrA07_5015840
BnA07	bna5661	90.3	chrA07_4207521	chrA07	4207521
BnA07	bna5777	90.3	chrA07_4264686	chrA07	4264686
BnA07	bna3120	90.3	chrA07_4354008	chrA07	4354008
BnA07	bna2378	90.3	chrA07_1769019
BnA07	bna3029	90.3	chrA07_4613352	chrA07	4613352
BnA07	bna2377	90.3	chrA07_5026764	chrA07	5026764
BnA07	bna2382	90.6	chrA07_5584102	chrA07	5584102
BnA07	bna2383	90.6	chrA07_5672533	chrA07	5672533
BnA07	bna2384	90.6	chrA07_5753875	chrA07	5753875
BnA07	bna2386	90.6	chrA07_5864772	chrA07	5864772
BnA07	bna2390	90.6	chrA07_6027899	chrA07	6027899
BnA07	bna2391	90.6	chrA07_6100640	chrA07	6100640
BnA07	bna2394	91.2	chrA07_6432162	chrA07	6432162
BnA07	BEN236	91.5
BnA07	SSR273	91.5
BnA07	bna2396	91.8	chrA07_6782664	chrA07	6782664
BnA07	bna2400	91.8	chrC07_13145406
BnA07	bna2404	92.1	chrA07_7218868	chrA07	7218868
BnA07	bna4856	92.1	chrA07_7505751	chrA07	7505751
BnA07	BM165	93.1	chrA07_7583093	chrA07	7583093
BnA07	bna2416	94.7	chrA07_8177498	chrA07	8177498
BnA07	BEN45	95	chrA07_8201072	chrA07	8201072
BnA07	bna2418	95.3	chrA07_8305718	chrA07	8305718
BnA07	bna1324	96.2	chrA07_8910797	chrA07	8910797
BnA07	bna2432	97.1	chrA07_9214035	chrA07	9214035
BnA07	BGR20	97.7	chrA07_9199000	chrA07	9199000
BnA07	bna2434	98.6	chrA07_9145214	chrA07	9145214
BnA07	bna2433	98.6	chrA07_9156266	chrA07	9156266
BnA07	bna2436	98.9	chrA07_9022171	chrA07	9022171
BnA07	bna2435	98.9	chrA07_9343382	chrA07	9343382
BnA07	bna1477	99.2	chrC09_47480012
BnA07	bna2452	99.8	chrA07_10491342	chrA07	10491342
BnA07	bna0287	100.7	chrA01_11202298
BnA07	SSR687	101.8	chrA07_10635577	chrA07	10635577
BnA07	bna0132	102.9	chrA07_11117014	chrA07	11117014
BnA07	bna5173	102.9	chrC07_22569718
BnA07	bna2462	102.9	chrA07_11143862	chrA07	11143862
BnA07	bna2464	102.9	chrA07_random_1071754
BnA07	bna2465	102.9	chrC07_22552184
BnA07	BEN288	105.9	chrA07_12464828	chrA07	12464828
BnA07	BEN178	106.8
BnA07	bna2467	107.4	chrA07_11454394	chrA07	11454394
BnA07	bna1305	108.5	chrA07_12607668	chrA07	12607668
BnA07	bna1307	108.5	chrA07_random_1146741
BnA07	bna5521	109.9	chrA07_12849101	chrA07	12849101
BnA07	bna1312	110.2	chrA07_12929678	chrA07	12929678
BnA07	bna5368	110.2	chrA07_12929678	chrA07	12929678
BnA07	bna1315	110.8	chrA07_13046427	chrA07	13046427
BnA07	bna5597	110.8	chrA07_13212454	chrA07	13212454
BnA07	bna5524	110.8	chrA07_13235735	chrA07	13235735
BnA07	BEN254	111.7	chrC08_30445770
BnA07	bna1320	112	chrA07_13271903	chrA07	13271903
BnA07	bna1322	112	chrA07_13440894	chrA07	13440894
BnA07	bna5525	112	chrA07_13399907	chrA07	13399907
BnA07	bna2617	112	chrC02_4242632
BnA07	bna5188	112.6	chrA07_13694491	chrA07	13694491
BnA07	bna2471	113.5	chrA07_13891592	chrA07	13891592
BnA07	bna2473	113.8	chrA07_random_1352736
BnA07	bna2474	113.8	chrA07_random_1350046
BnA07	bna2475	113.8	chrA07_random_1289299
BnA07	SSR581	114.1	chrC01_36749401
BnA07	SSR113B	115	chrC02_16186619
BnA07	bna4662	116.7	chrA07_14481827	chrA07	14481827
BnA07	bna2483	116.7	chrA07_14546007	chrA07	14546007
BnA07	bna5682	116.7	chrA07_14665137	chrA07	14665137
BnA07	SSR712	117	chrC06_19276809
BnA07	SSR584	119.6	chrA10_random_2220449
BnA07	bna2489	120.7	chrA07_15237020	chrA07	15237020
BnA07	bna0085	121	chrA07_15255974	chrA07	15255974
BnA07	bna2496	121	chrA07_random_1521914
BnA07	bna2498	121	chrA07_15364783	chrA07	15364783
BnA07	bna2500	121	chrA07_15527507	chrA07	15527507
BnA07	bna2502	121	chrA07_15582167	chrA07	15582167
BnA07	BM909A	121.3	chrA03_21338945
BnA07	bna2503	121.6	chrA07_15634925	chrA07	15634925
BnA07	bna2504	121.6	chrA07_15646672	chrA07	15646672
BnA07	bna5926	121.6	chrA07_15666261	chrA07	15666261
BnA07	bna5302	121.9	chrA07_15786800	chrA07	15786800
BnA07	bna0086	121.9	chrA07_15867294	chrA07	15867294
BnA07	bna5045	121.9	chrA07_15927680	chrA07	15927680
BnA07	bna2510	121.9	chrA07_15927680	chrA07	15927680
BnA07	bna2512	121.9	chrA07_16042551	chrA07	16042551
BnA07	bna4821	121.9	chrA07_16197405	chrA07	16197405
BnA07	bna2514	121.9	chrA07_16262727	chrA07	16262727
BnA07	bna0167	121.9	chrA07_16471293	chrA07	16471293
BnA07	bna4778	121.9	chrA07_16473229	chrA07	16473229
BnA07	bna0168	121.9	chrA07_16476939	chrA07	16476939
BnA07	BGR100	122.2	chrC06_23961833
BnA07	BGR99A	122.2	chrA07_16591781	chrA07	16591781
BnA07	bna2521	122.5	chrA07_16671121	chrA07	16671121
BnA07	bna2524	122.5	chrA07_16796869	chrA07	16796869
BnA07	bna2526	122.5	chrA07_16889662	chrA07	16889662
BnA07	BGO156B	122.8	chrC06_24700814
BnA07	bna5112	123.1	chrA07_16213378	chrA07	16213378
BnA07	bna0169	123.1	chrA07_17272587	chrA07	17272587
BnA07	bna5688	123.1	chrA07_17272978	chrA07	17272978
BnA07	bna0088	123.1	chrA07_17299641	chrA07	17299641
BnA07	bna2540	123.4	chrA07_18089769	chrA07	18089769
BnA07	SSR200A	124.3	chrA07_18207161	chrA07	18207161
BnA07	bna2541	125.2	chrA07_18218059	chrA07	18218059
BnA07	SSR434B	126.1
BnA07	bna2559	127.8	chrC06_30379501
BnA07	bna2562	127.8	chrA07_19940901	chrA07	19940901
BnA07	bna0047	128.1	chrA07_20003492	chrA07	20003492
BnA08	bna5304	0	chrCnn_random_25900842
BnA08	bna2760	0	chrA08_826367	chrA08	826367
BnA08	bna5706	5.6	chrA08_4604105
BnA08	BOG1375	8.2	chrA08_2704126
BnA08	BGR2	12.5	chrA08_999750	chrA08	999750
BnA08	bna0378	15.1	chrA08_1933169	chrA08	1933169
BnA08	bna0374	15.1	chrA08_1947409	chrA08	1947409
BnA08	bna2743	15.1	chrA08_1950908	chrA08	1950908
BnA08	bna5876	16	chrA08_2445616	chrA08	2445616
BnA08	bna5897	16	chrA08_2445616	chrA08	2445616
BnA08	bna5259	16.6	chrA08_2816755	chrA08	2816755
BnA08	bna2925	18	chrC04_4582911
BnA08	bna2713	18	chrA08_4522187	chrA08	4522187
BnA08	bna4864	18	chrA08_4641575	chrA08	4641575
BnA08	bna5052	18	chrA08_4748367	chrA08	4748367
BnA08	bna5705	18	chrA08_4902590	chrA08	4902590
BnA08	bna2710	18	chrC05_37480886
BnA08	BGR93	22.3	chrA08_11042669
BnA08	BGR69	27.6	chrC08_14224849
BnA08	bna0319	28.7	chrA08_random_545886
BnA08	bna0221	28.7	chrA08_6067800	chrA08	6067800
BnA08	bna2756	28.7	chrA08_6222835	chrA08	6222835
BnA08	bna0217	28.7	chrA08_6291380	chrA08	6291380
BnA08	bna5411	28.7	chrA08_6231934	chrA08	6231934
BnA08	bna2759	28.7	chrA08_6231934	chrA08	6231934
BnA08	bna0291	28.7	chrA08_6787039	chrA08	6787039
BnA08	bna2495	28.7	chrA07_15284213
BnA08	bna1525	28.7	chrA08_random_741425
BnA08	bna2752	28.7	chrA08_6462541	chrA08	6462541
BnA08	BGR61	29.3	chrA08_6672635	chrA08	6672635
BnA08	bna1296	29.9	chrA08_random_1140869
BnA08	bna2704	29.9	chrA08_random_1118058
BnA08	bna2707	30.2	chrA08_7002926	chrA08	7002926
BnA08	bna1941	30.2	chrA08_random_1219327
BnA08	bna2596	30.5	chrA08_7330147	chrA08	7330147
BnA08	bna5303	30.5	chrA08_7345950	chrA08	7345950
BnA08	SSR545B	31.1	chrC08_12220120
BnA08	bna2598	31.7	chrA08_7469126	chrA08	7469126
BnA08	bna2599	31.7	chrA08_7580487	chrA08	7580487
BnA08	BGR1A	32.3	chrA08_7813314	chrA08	7813314
BnA08	bna5221	35.3	chrUnn_random_6097723
BnA08	bna2694	35.3	chrUnn_random_6097723
BnA08	BEN43	38.6	chrA08_8337915	chrA08	8337915
BnA08	BEN48	41.3	chrA08_8339255	chrA08	8339255
BnA08	SSR485	41.9
BnA08	bna2699	43.3	chrA08_random_1386578
BnA08	BGR8	44.4	chrA08_9205659	chrA08	9205659
BnA08	BM1170	46.7	chrCnn_random_69569045
BnA08	bna2687	48.4	chrA08_12293261	chrA08	12293261
BnA08	bna2686	48.4	chrA08_12294578	chrA08	12294578
BnA08	bna2677	49.8	chrA08_13229455	chrA08	13229455
BnA08	bna5699	49.8	chrA08_13229455	chrA08	13229455
BnA08	bna2672	50.7	chrA08_13492746	chrA08	13492746
BnA08	BEN116	51.3	chrA08_13576621	chrA08	13576621
BnA08	SSR589	51.9	chrAnn_random_22178633
BnA08	bna4993	52.5	chrA08_13723104	chrA08	13723104
BnA08	bna4861	55.2	chrA08_14115684	chrA08	14115684
BnA08	BGO6	57.2	chrA09_20417209
BnA08	bna2662	58.1	chrA08_14478629	chrA08	14478629
BnA08	bna5856	58.1	chrA08_14524077	chrA08	14524077
BnA08	BGO120B	59	chrC03_47493320
BnA08	bna2661	59.6	chrA08_14643324	chrA08	14643324
BnA08	bna2660	59.6	chrA08_14678468	chrA08	14678468
BnA08	bna2659	59.6	chrA08_14726774	chrA08	14726774
BnA08	bna5462	60.5	chrA08_14934230	chrA08	14934230
BnA08	bna2655	60.5	chrA08_14984123	chrA08	14984123
BnA08	bna2654	60.5	chrA08_15031480	chrA08	15031480
BnA08	bna2653	60.5	chrA08_15039104	chrA08	15039104
BnA08	bna2649	60.5	chrCnn_random_33213577
BnA08	SSR335A	61.1	chrA08_15078278	chrA08	15078278
BnA08	bna2652	61.7	chrC03_random_4293304
BnA08	bna2650	61.7	chrA08_15310549	chrA08	15310549
BnA08	bna5404	61.7	chrA08_15310549	chrA08	15310549
BnA08	bna5218	67.7	chrA08_17561303	chrA08	17561303
BnA08	bna2623	67.7	chrA08_17561303	chrA08	17561303
BnA08	bna2621	68	chrA08_17638384	chrA08	17638384
BnA08	bna2619	68.9	chrA08_17725751	chrA08	17725751
BnA09	BEN332A	0	chrCnn_random_2016021
BnA09	BEN50B	0.9	chrA09_random_107612
BnA09	BEN50A	9.1	chrA09_random_107612
BnA09	BEN332B	9.1	chrCnn_random_2016021
BnA09	SSR352	10	chrA09_106256	chrA09	106256
BnA09	bna2964	18.2	chrA09_46605	chrA09	46605
BnA09	BEN55B	19.1	chrA09_1555287	chrA09	1555287
BnA09	SSR488A	19.7
BnA09	BM477A	28.6	chrA09_1462910	chrA09	1462910
BnA09	BM908	40.7	chrCnn_random_38499400
BnA09	BM715A	47	chrA09_3601677	chrA09	3601677
BnA09	SSR591	51.3
BnA09	SSR592	51.7	chrA09_4095001	chrA09	4095001
BnA09	bna2954	52.5	chrA09_4140448	chrA09	4140448
BnA09	bna2953	52.8	chrA09_4145732	chrA09	4145732
BnA09	bna2566	52.8	chrA09_4597370	chrA09	4597370
BnA09	bna5309	52.8	chrA09_4813565	chrA09	4813565
BnA09	bna5176	52.8	chrA09_random_711246
BnA09	bna5143	52.8	chrA09_4918678	chrA09	4918678
BnA09	bna2952	52.8	chrAnn_random_39532691
BnA09	bna2955	53.1	chrA09_3718062
BnA09	bna0274	59.4	chrA09_random_837147
BnA09	bna2934	59.4	chrA09_6402433	chrA09	6402433
BnA09	bna0725	62.4	chrA09_7313834	chrA09	7313834
BnA09	BM377	63.5
BnA09	bna2920	64.4	chrA09_8529661	chrA09	8529661
BnA09	bna5873	64.4	chrA09_8535652	chrA09	8535652
BnA09	bna0498	65	chrC08_2020967
BnA09	bna4685	65.3	chrA09_8797240	chrA09	8797240
BnA09	bna5419	65.3	chrA09_8782153	chrA09	8782153
BnA09	bna2916	65.6	chrA09_8876414	chrA09	8876414
BnA09	bna2902	65.6	chrA09_10027374
BnA09	BEN284	66.5	chrA09_9950816	chrA09	9950816
BnA09	SSR75	66.8	chrC07_44029955
BnA09	BM936B	68.2	chrC09_14254191
BnA09	BM787	70.9	chrA09_10111851	chrA09	10111851
BnA09	bna2905	72.6	chrA09_10434894	chrA09	10434894
BnA09	bna0275	72.9	chrA09_10718895	chrA09	10718895
BnA09	bna2891	72.9	chrA09_10842908	chrA09	10842908
BnA09	bna5100	73.2	chrA09_10946621	chrA09	10946621
BnA09	bna2895	73.2	chrA09_10946621	chrA09	10946621
BnA09	bna2894	73.2	chrAnn_random_12312001
BnA09	bna2893	73.2	chrAnn_random_12342681
BnA09	bna5469	73.5	chrA09_12876218	chrA09	12876218
BnA09	bna0248	73.8	chrA09_14344780	chrA09	14344780
BnA09	bna0245	73.8	chrA09_14436646	chrA09	14436646
BnA09	bna0244	73.8	chrA09_14489574	chrA09	14489574
BnA09	bna0246	73.8	chrA09_14396034	chrA09	14396034
BnA09	bna2887	73.8	chrA09_14077924	chrA09	14077924
BnA09	bna2313	74.1	chrAnn_random_24293441
BnA09	bna5662	74.1	chrAnn_random_24293441
BnA09	bna0328	74.1	chrA09_15803492	chrA09	15803492
BnA09	bna2882	74.1	chrA09_15859294	chrA09	15859294
BnA09	bna5417	74.1	chrA09_15862082	chrA09	15862082
BnA09	bna2872	74.1	chrA09_17092600	chrA09	17092600
BnA09	bna2180	74.4	chrA09_17558389	chrA09	17558389
BnA09	BGR60	75.3	chrA09_17500748	chrA09	17500748
BnA09	SSR637A	75.6	chrA07_9920706
BnA09	BGR42	75.6	chrA09_random_1858559
BnA09	SSR593	76.2	chrA09_11586897
BnA09	BEN278A	76.8	chrC02_35732059
BnA09	BM478B	78.8	chrA01_12928459
BnA09	BGR43	83.6	chrA09_21795193	chrA09	21795193
BnA09	BGR23	88	chrA09_22586748	chrA09	22586748
BnA09	BM906	88.6	chrA09_22570111	chrA09	22570111
BnA09	BEN59	89.2	chrA09_22269905	chrA09	22269905
BnA09	SSR340	89.8	chrC04_47048560
BnA09	BM852	91.8	chrA09_22254773	chrA09	22254773
BnA09	bna2859	94.1	chrA09_22093815	chrA09	22093815
BnA09	bna2861	94.1	chrA09_22293167	chrA09	22293167
BnA09	bna2862	94.1	chrA09_22300528	chrA09	22300528
BnA09	bna2865	94.4	chrA09_23063442	chrA09	23063442
BnA09	bna5289	97.7	chrAnn_random_4153292
BnA09	bna4848	98	chrAnn_random_4056881
BnA09	bna1598	98.6	chrAnn_random_3859822
BnA09	bna1596	98.6	chrAnn_random_3745081
BnA09	bna2603	98.6	chrAnn_random_12689621
BnA09	bna2852	98.6	chrC08_random_3766934
BnA09	SSR594	99.7	chrAnn_random_4044305
BnA09	BGO179A	100.6	chrC08_25256924
BnA09	BOG788	100.9	chrA09_23680969	chrA09	23680969
BnA09	bna2825	105.2	chrC08_28464944
BnA09	bna5141	105.2	chrC08_28464944
BnA09	bna2820	106.1	chrA09_26642783	chrA09	26642783
BnA09	bna4867	106.1	chrA09_26840911	chrA09	26840911
BnA09	bna2815	106.7	chrC08_29697784
BnA09	bna2810	106.7	chrA09_26937308	chrA09	26937308
BnA09	bna5468	106.7	chrA09_27195117	chrA09	27195117
BnA09	bna4828	108.1	chrA09_27306948	chrA09	27306948
BnA09	bna2809	108.1	chrA09_27314895	chrA09	27314895
BnA09	bna5306	108.1	chrA09_27342340	chrA09	27342340
BnA09	BEN84	109.5	chrA09_27626542	chrA09	27626542
BnA09	bna2807	110.9	chrA09_27691030	chrA09	27691030
BnA09	SSR10	112.7	chrA07_13654506
BnA10	BM946	0	chrA10_7630855
BnA10	BM83	3.1	chrA10_1961992	chrA10	1961992
BnA10	BGR66	3.4	chrA10_4614061
BnA10	bna3135	4.3	chrA10_3442926
BnA10	bna0364	4.3	chrA10_7683897
BnA10	bna3106	4.3	chrA10_5874617
BnA10	bna3129	4.3	chrA10_2307422	chrA10	2307422
BnA10	bna0205	4.3	chrA10_7322369
BnA10	bna5551	4.3	chrA10_random_830105
BnA10	bna1468	4.3	chrAnn_random_27900028
BnA10	bna4639	4.3	chrA10_random_480788
BnA10	bna3134	4.3	chrAnn_random_24701326
BnA10	bna5520	4.3	chrA10_random_376884
BnA10	bna0262	4.3	chrA10_3969716
BnA10	bna1469	4.3	chrA10_random_840087
BnA10	bna2899	4.3	chrC06_1702037
BnA10	bna0213	4.3	chrA10_7600663
BnA10	SSR525	5.2	chrC06_1792866
BnA10	BEN210	5.2	chrA10_2597999	chrA10	2597999
BnA10	bna3127	6.1	chrA10_2209080	chrA10	2209080
BnA10	SSR537B	7	chrA10_2076583	chrA10	2076583
BnA10	BGR71A	7	chrAnn_random_36122159
BnA10	BOG1114	7	chrA10_2739154	chrA10	2739154
BnA10	BGR64	7	chrA06_4275702
BnA10	bna4678	7.9	chrA10_6647324
BnA10	bna3104	7.9	chrA10_random_672884
BnA10	bna3087	7.9	chrA10_9431301
BnA10	bna5773	8.2	chrA10_5642347	chrA10	5642347
BnA10	bna1815	8.5	chrA10_random_1194793
BnA10	bna1814	8.5	chrA10_random_1176622
BnA10	BM130A	9.4
BnA10	bna2697	10.5	chrA10_7251564	chrA10	7251564
BnA10	bna3095	11.1	chrA10_9018083	chrA10	9018083
BnA10	bna3096	11.1	chrCnn_random_66003143
BnA10	bna5771	11.1	chrCnn_random_66003143
BnA10	bna3091	13.1	chrA10_9306045	chrA10	9306045
BnA10	bna3086	13.1	chrA10_9561698	chrA10	9561698
BnA10	bna5770	13.1	chrA10_9561698	chrA10	9561698
BnA10	bna4871	13.1	chrA10_9725951	chrA10	9725951
BnA10	bna4972	13.1	chrA10_random_1717353
BnA10	bna0797	13.1	chrC09_36765238
BnA10	bna3082	13.1	chrA10_random_1634098
BnA10	bna5314	13.1	chrA10_random_1634098
BnA10	BOG1199	14.5	chrC07_523536
BnA10	BM873	15.1	chrC09_37082763
BnA10	bna3079	16	chrA10_9921013	chrA10	9921013
BnA10	bna3081	16	chrA10_9985256	chrA10	9985256
BnA10	bna3074	16	chrA10_random_1588026
BnA10	bna5936	16.6	chrA10_10165215	chrA10	10165215
BnA10	bna5889	16.6	chrA10_10165215	chrA10	10165215
BnA10	bna3069	16.6	chrA10_10269655	chrA10	10269655
BnA10	bna5704	16.6	chrA10_10412106	chrA10	10412106
BnA10	bna1597	16.6	chrAnn_random_3794824
BnA10	bna5765	17.2	chrA10_9694303	chrA10	9694303
BnA10	bna5766	17.2	chrA10_10519643	chrA10	10519643
BnA10	bna3059	18.1	chrA10_10760069	chrA10	10760069
BnA10	bna5544	27.5	chrA02_random_948887
BnA10	bna5009	39.1	chrA10_13254070	chrA10	13254070
BnA10	bna5761	40.8	chrA10_13454325	chrA10	13454325
BnA10	bna5933	40.8	chrA10_13477812	chrA10	13477812
BnA10	BGO090	43.1	chrA10_13764564	chrA10	13764564
BnA10	BEN312	43.1	chrC09_44257443
BnA10	bna4676	44	chrA10_13717953	chrA10	13717953
BnA10	bna5019	44	chrA10_13717953	chrA10	13717953
BnA10	bna3021	44	chrA10_13767488	chrA10	13767488
BnA10	bna3020	44	chrA10_13782979	chrA10	13782979
BnA10	bna5310	44.3	chrA10_random_1969611
BnA10	bna3016	44.3	chrA10_random_1969611
BnA10	bna3010	45.2	chrA10_random_2014927
BnA10	bna5177	45.2	chrA10_14250428	chrA10	14250428
BnA10	bna3009	45.2	chrA10_14250428	chrA10	14250428
BnA10	bna5759	45.5	chrA10_14314286	chrA10	14314286
BnA10	bna3000	45.8	chrA10_14600049	chrA10	14600049
BnA10	bna2997	47.2	chrA10_14653737	chrA10	14653737
BnA10	bna5756	47.2	chrA10_14653737	chrA10	14653737
BnA10	bna2989	48.9	chrA10_14977234	chrA10	14977234
BnA10	bna2973	48.9	chrA10_15158262	chrA10	15158262
BnA10	bna5749	48.9	chrA10_15158262	chrA10	15158262
BnA10	bna2974	48.9	chrA10_15162929	chrA10	15162929
BnA10	BM864	54.5	chrA10_16134138	chrA10	16134138
BnA10	BM859	54.8	chrA10_16133932	chrA10	16133932
BnA10	bna5471	56.2	chrA10_16163197	chrA10	16163197
BnA10	bna0874	56.8	chrA10_16300532	chrA10	16300532
BnA10	bna1805	59.4	chrA10_17253786	chrA10	17253786
BnA10	bna3242	59.4	chrA01_8238771
BnA10	bna2968	59.4	chrA10_17300221	chrA10	17300221
BnA10	BM918	60.3	chrA10_17291547	chrA10	17291547
BnA10	BM710	64.9	chrA02_3426321
BnC01	bna5649	0	chrA06_2796304	chrA06	2796304
BnC01	bna2234	1.7	chrA06_2679499	chrA06	2679499
BnC01	BOG1303	2.8	chrA06_2433910	chrA06	2433910
BnC01	bna4787	3.4	chrA06_2500966	chrA06	2500966
BnC01	bna2228	3.7	chrA06_2266699	chrA06	2266699
BnC01	bna2222	4.6	chrA06_1663925	chrA06	1663925
BnC01	bna5645	4.6	chrA06_1663925	chrA06	1663925
BnC01	bna2220	4.6	chrA06_1568857	chrA06	1568857
BnC01	bna5093	4.6	chrC06_4809073
BnC01	bna2219	4.6	chrC06_4715912
BnC01	BEN391B	6.6	chrC06_6106178
BnC01	BGR16	7.5	chrC02_13191030
BnC01	BGO160	7.8	chrA06_1087240	chrA06	1087240
BnC01	bna5716	8.7	chrA06_random_2260879
BnC01	bna0385	8.7	chrA09_9508488
BnC01	bna2770	8.7	chrAnn_random_20102016
BnC01	bna3211	23	chrC01_10904912	chrC01	10904912
BnC01	bna3210	23	chrC01_10961833	chrC01	10961833
BnC01	bna4695	23	chrC01_11060256	chrC01	11060256
BnC01	BEN6	24.7
BnC01	bna3207	26.7	chrA03_29074352
BnC01	bna5825	26.7	chrC01_11183414	chrC01	11183414
BnC01	bna5025	26.7	chrC01_random_672591
BnC01	bna5826	26.7	chrA03_29074352
BnC01	bna3206	26.7	chrC01_11183696	chrC01	11183696
BnC01	bna4878	26.7	chrC01_random_672466
BnC01	bna3203	26.7	chrC01_random_700724
BnC01	bna3198	27.8	chrC01_11473559	chrC01	11473559
BnC01	bna3197	28.1	chrC01_11482151	chrC01	11482151
BnC01	bna3196	28.1	chrAnn_random_15565451
BnC01	bna5060	28.1	chrC01_11538346	chrC01	11538346
BnC01	bna5483	28.1	chrC01_11572442	chrC01	11572442
BnC01	bna5024	28.1	chrC01_11584105	chrC01	11584105
BnC01	bna4694	28.1	chrC01_11584105	chrC01	11584105
BnC01	SSR530	28.7
BnC01	bna2009	36.5	chrC01_14273878	chrC01	14273878
BnC01	bna3249	36.5	chrCnn_random_52561117
BnC01	BEN348	37.1	chrC01_14434503	chrC01	14434503
BnC01	bna0969	38	chrC01_14609580	chrC01	14609580
BnC01	bna3760	39.1	chrC07_15308429
BnC01	bna0792	39.7	chrCnn_random_33156099
BnC01	bna1032	39.7	chrC01_random_970211
BnC01	bna3243	41.7	chrC01_15857378	chrC01	15857378
BnC01	bna4696	41.7	chrCnn_random_66375500
BnC01	bna3247	41.7	chrC01_16011641	chrC01	16011641
BnC01	bna3244	41.7	chrC01_random_1115643
BnC01	BOG622	46.5	chrC01_23757367
BnC01	SSR57	50.2	chrC01_21934740	chrC01	21934740
BnC01	SSR679	51.6	chrA10_11735156
BnC01	SSR531	51.9	chrC01_21934746	chrC01	21934746
BnC01	BOG1246	52.2	chrA09_2027603
BnC01	bna3324	53.3	chrAnn_random_17611967
BnC01	bna0665	53.3	chrC01_20625876	chrC01	20625876
BnC01	bna3335	53.3	chrC01_21577006	chrC01	21577006
BnC01	bna5437	53.3	chrC01_21714565	chrC01	21714565
BnC01	bna3330	53.3	chrC01_21720895	chrC01	21720895
BnC01	bna3327	53.3	chrC01_21732830	chrC01	21732830
BnC01	bna3326	53.3	chrC01_21742523	chrC01	21742523
BnC01	bna5841	53.3	chrC01_21742631	chrC01	21742631
BnC01	bna3325	53.3	chrC01_21767657	chrC01	21767657
BnC01	bna3320	53.3	chrC01_21850491	chrC01	21850491
BnC01	bna3319	53.3	chrC01_21859029	chrC01	21859029
BnC01	bna3316	53.3	chrC01_21927472	chrC01	21927472
BnC01	bna3313	53.3	chrC01_21956636	chrC01	21956636
BnC01	bna3312	53.3	chrC01_21967398	chrC01	21967398
BnC01	bna0891	53.3	chrC01_18560286
BnC01	bna3338	53.3	chrC01_18813062
BnC01	bna3336	53.3	chrC01_18914483
BnC01	bna0532	53.3	chrC01_19272868
BnC01	bna3310	53.4	chrC01_22025048	chrC01	22025048
BnC01	bna0701	53.5	chrC01_24257607	chrC01	24257607
BnC01	bna3314	53.6	chrC01_21945309
BnC01	bna0832	53.7	chrC01_20907131
BnC01	bna2979	54.3	chrC07_4789686
BnC01	bna5239	56.3	chrC01_26286084	chrC01	26286084
BnC01	bna0574	57.5	chrC01_random_3247636
BnC01	BOG1399	59.8	chrC01_32547655	chrC01	32547655
BnC01	bna0941	60.9	chrC01_random_3474921
BnC01	bna3342	60.9	chrC01_32976467	chrC01	32976467
BnC01	bna5879	60.9	chrC01_32989008	chrC01	32989008
BnC01	bna3343	60.9	chrC01_33045947	chrC01	33045947
BnC01	SSR522	61.2	chrC01_33408438	chrC01	33408438
BnC01	bna0553	61.8	chrA01_random_2368343
BnC01	bna0988	63.2	chrC01_34851690	chrC01	34851690
BnC01	bna3357	63.2	chrC05_13208553
BnC01	bna3350	63.2	chrA01_19353795
BnC01	BM152	67.5	chrAnn_random_9889129
BnC01	BEN410	70.2	chrA06_10750880
BnC01	BEN32B	70.6	chrC01_38261983	chrC01	38261983
BnC01	bna1286	71.4	chrC01_38303052	chrC01	38303052
BnC01	bna0878	71.4	chrCnn_random_79030855
BnC01	bna3369	71.4	chrAnn_random_2474572
BnC01	bna1298	71.4	chrAnn_random_2463324
BnC01	SSR624A	74.8	chrA01_22708454
BnC02	BM192B	0	chrA07_23162316
BnC02	BGO54	1	chrA07_23116691
BnC02	bna5066	1.5	chrA07_22280406	chrA07	22280406
BnC02	bna2584	2	chrA07_23064853	chrA07	23064853
BnC02	bna2585	2	chrA07_23158267	chrA07	23158267
BnC02	bna5215	2	chrA07_23180780	chrA07	23180780
BnC02	bna2588	2	chrA07_random_2005781
BnC02	BM192A	2.3	chrA07_23162316
BnC02	bna3407	17.6
BnC02	BEN425	25.7	chrA05_11593035
BnC02	SSR408	31.2	chrCnn_random_32814847
BnC02	BM839	34.5	chrC02_37952478
BnC02	BM196	34.5
BnC02	SSR626	34.5	chrA02_3140231
BnC02	BEN134	35.1	chrC02_6129689	chrC02	6129689
BnC02	bna0442	36.2	chrC02_6239146	chrC02	6239146
BnC02	bna1358	36.5	chrC02_5485771	chrC02	5485771
BnC02	bna5529	36.5	chrAnn_random_31878210
BnC02	bna1356	36.5	chrA02_2421739
BnC02	bna1361	36.5	chrA02_3112101
BnC02	bna5532	36.5	chrC02_5737509	chrC02	5737509
BnC02	bna2583	39.5	chrA07_22985481
BnC02	BEN396	42.2	chrC02_10122240
BnC02	BM139	42.8	chrC02_10136373
BnC02	SSR552A	43.4	chrA02_random_191623
BnC02	bna3385	44.3	chrA02_4873162
BnC02	bna3379	44.3	chrC02_9342934	chrC02	9342934
BnC02	bna3371	44.3	chrC02_9526751	chrC02	9526751
BnC02	bna3375	44.3	chrC02_random_507665
BnC02	bna3383	44.3	chrC02_random_433919
BnC02	bna3380	44.4	chrC02_9296210	chrC02	9296210
BnC02	bna3387	44.5	chrC02_8928467	chrC02	8928467
BnC02	bna3389	44.6	chrC02_random_357557
BnC02	bna3386	44.7	chrA02_4902803
BnC02	bna0551	44.7	chrC02_8297130	chrC02	8297130
BnC02	bna3413	44.7	chrC02_8685091	chrC02	8685091
BnC02	bna3409	44.7	chrC02_8850803	chrC02	8850803
BnC02	bna3410	44.7	chrA02_20665154
BnC02	bna3392	44.7	chrC02_15918927
BnC02	bna3384	44.7	chrC02_random_422661
BnC02	bna4963	44.7	chrC02_8905646	chrC02	8905646
BnC02	bna4700	44.7	chrUnn_random_4896006
BnC02	bna3525	45.5	chrC02_10565895	chrC02	10565895
BnC02	bna3524	45.5	chrC02_10597133	chrC02	10597133
BnC02	bna3522	45.5	chrC02_10626680	chrC02	10626680
BnC02	bna3520	45.5	chrC09_random_2679357
BnC02	bna3519	45.6	chrC02_random_785578
BnC02	bna3517	45.7	chrC02_10762400	chrC02	10762400
BnC02	bna5942	47.4	chrC02_11046052	chrC02	11046052
BnC02	bna3508	48	chrC02_11015834	chrC02	11015834
BnC02	bna4791	48	chrC02_11081102	chrC02	11081102
BnC02	bna3505	48	chrC02_11480793	chrC02	11480793
BnC02	bna3510	48	chrC02_10928520	chrC02	10928520
BnC02	SSR193	49.4	chrC02_11488789	chrC02	11488789
BnC02	BEN281A	51.3	chrC02_13064521	chrC02	13064521
BnC02	SSR14	52.5	chrAnn_random_28171436
BnC02	SSR113A	53.5	chrC02_16186619	chrC02	16186619
BnC02	bna3862	55.7	chrC02_19166259	chrC02	19166259
BnC02	bna3863	55.7	chrC02_19212122	chrC02	19212122
BnC02	bna3864	55.7	chrC02_19516729	chrC02	19516729
BnC02	bna1423	56	chrC02_19174403	chrC02	19174403
BnC02	BGO146	80.6	chrCnn_random_53253991
BnC02	bna1223	81.8	chrA02_11822828	chrA02	11822828
BnC02	bna1439	82.7	chrA02_12257464	chrA02	12257464
BnC02	bna1440	82.7	chrA02_12799320	chrA02	12799320
BnC02	bna0309	82.8	chrC02_26367894
BnC02	bna5051	82.9	chrC02_26414518
BnC02	bna5545	82.9	chrA02_12792826	chrA02	12792826
BnC02	bna2134	83.2	chrA02_12935529	chrA02	12935529
BnC02	bna0619	83.2	chrC09_23122462
BnC02	bna2135	83.5	chrA02_13012786	chrA02	13012786
BnC02	bna2136	83.5	chrA02_13048211	chrA02	13048211
BnC02	BGR58	84.6	chrA02_18735364	chrA02	18735364
BnC02	bna4836	84.9	chrA02_18354728	chrA02	18354728
BnC02	bna5035	84.9	chrA02_18354973	chrA02	18354973
BnC02	bna5209	84.9	chrA02_18678386	chrA02	18678386
BnC02	bna2268	84.9	chrA02_18678386	chrA02	18678386
BnC02	bna1455	84.9	chrA02_18744957	chrA02	18744957
BnC02	bna5627	85.2	chrA02_18601780	chrA02	18601780
BnC02	BEN296	87.5	chrA02_20475971	chrA02	20475971
BnC02	bna5548	88.1	chrC02_37773439
BnC02	bna1472	89.2	chrA02_21002749	chrA02	21002749
BnC02	bna5552	89.2	chrA02_21002749	chrA02	21002749
BnC02	bna1473	89.2	chrC02_39389556
BnC02	bna5554	90.1	chrA02_14384322
BnC02	SSR385	93.1
BnC02	bna5556	95.1	chrA02_21515806	chrA02	21515806
BnC02	bna1490	95.4	chrAnn_random_12463940
BnC02	bna1494	95.4	chrA02_22716770	chrA02	22716770
BnC02	bna1088	96.3	chrAnn_random_34307555
BnC02	bna1087	96.6
BnC02	bna0664	97.2	chrA02_23688664	chrA02	23688664
BnC02	bna1086	97.2	chrA02_23688972	chrA02	23688972
BnC02	bna0053	97.2	chrA02_23786441	chrA02	23786441
BnC02	BEN14	98.1	chrAnn_random_28304958
BnC02	bna1080	100.1	chrA02_24567868	chrA02	24567868
BnC03	BM716	0	chrC03_60443765	chrC03	60443765
BnC03	BM863	0.9	chrC03_random_6445135
BnC03	bna0488	2	chrC03_59606851	chrC03	59606851
BnC03	BGR89	4	chrC03_58671872	chrC03	58671872
BnC03	BOG1153	4.9	chrC03_random_6116663
BnC03	bna0578	38.2	chrC03_9753450	chrC03	9753450
BnC03	BM154	40.5	chrC03_9082054	chrC03	9082054
BnC03	SSR38B	42.4	chrA03_7237416
BnC03	BOG693	44.9	chrC03_10032618	chrC03	10032618
BnC03	SSR632	44.9	chrA02_12105215
BnC03	bna0584	49.5	chrC03_10351118	chrC03	10351118
BnC03	bna0109	54.1	chrC03_10788141	chrC03	10788141
BnC03	SSR143	56.1	chrC03_random_518166
BnC03	bna3238	58.5	chrC03_11877246	chrC03	11877246
BnC03	bna3235	60.8	chrC03_12057200	chrC03	12057200
BnC03	bna3234	60.8	chrC03_12069869	chrC03	12069869
BnC03	bna5830	60.8	chrC03_12070451	chrC03	12070451
BnC03	bna3232	60.8	chrC03_12108598	chrC03	12108598
BnC03	bna0420	61.7	chrC03_13220082	chrC03	13220082
BnC03	bna0815	62	chrC03_14101071	chrC03	14101071
BnC03	bna3642	62.6	chrC03_15392934	chrC03	15392934
BnC03	SSR646	63.7	chrC03_15394404	chrC03	15394404
BnC03	SSR614A	63.7	chrC02_29831029
BnC03	SSR533	63.7	chrC03_15610383	chrC03	15610383
BnC03	bna4752	64.8	chrC03_15879924	chrC03	15879924
BnC03	SSR628A	65.9	chrA03_11795605
BnC03	SSR600	65.9
BnC03	bna3694	67	chrA03_11977789
BnC03	bna3641	67	chrC03_15463657	chrC03	15463657
BnC03	bna3695	67	chrC03_random_1226900
BnC03	bna1672	67	chrC03_16794572	chrC03	16794572
BnC03	bna3691	67	chrC03_17530257	chrC03	17530257
BnC03	bna3697	67.3	chrC03_random_1131459
BnC03	bna3698	67.3	chrC03_random_1139838
BnC03	bna0810	68.2	chrC03_17696091	chrC03	17696091
BnC03	bna0527	68.5	chrCnn_random_48182702
BnC03	BM912	71.8	chrC03_19870082	chrC03	19870082
BnC03	bna3665	72.9	chrC03_20034372	chrC03	20034372
BnC03	SSR418	76.8
BnC03	bna4359	79.5	chrC03_21750084	chrC03	21750084
BnC03	bna3725	79.5	chrC03_21847125	chrC03	21847125
BnC03	bna3726	79.8	chrC03_21872148	chrC03	21872148
BnC03	bna3728	79.8	chrC03_22005792	chrC03	22005792
BnC03	BM414	85.1	chrC03_23408584	chrC03	23408584
BnC03	BEN78	90.4	chrA08_9287180
BnC03	BM103A	93.1	chrC03_30096700	chrC03	30096700
BnC03	bna0400	94	chrC03_30160318	chrC03	30160318
BnC03	SSR78C	96.8	chrA06_18279029
BnC03	SSR78B	100.3	chrA06_18279029
BnC03	SSR31	101.7
BnC03	bna0842	102.6	chrC03_32326724	chrC03	32326724
BnC03	bna0711	102.6	chrC03_32446984	chrC03	32446984
BnC03	bna0989	102.6	chrC03_32664789	chrC03	32664789
BnC03	bna0545	102.9	chrC06_2117970
BnC03	bna0960	103.5	chrC03_20340052
BnC04	bna4772	0	chrC04_random_27955
BnC04	BEN337	2.3	chrC04_1009782	chrC04	1009782
BnC04	BM634	2.3	chrC04_1009824	chrC04	1009824
BnC04	bna0741	2.6	chrC04_1016253	chrC04	1016253
BnC04	bna3881	2.6	chrC04_826341
BnC04	bna3880	2.6	chrC04_783487
BnC04	SSR623	2.9	chrA05_928928
BnC04	BEN266	2.9	chrC04_1089626	chrC04	1089626
BnC04	BGO140	7.8	chrC04_38782204
BnC04	SSR535	8.1	chrC04_2573566	chrC04	2573566
BnC04	BOG876	8.1	chrC04_2606331	chrC04	2606331
BnC04	bna5435	10.1	chrCnn_random_26408916
BnC04	bna3898	11.2	chrC04_3849317	chrC04	3849317
BnC04	bna3896	11.5	chrC04_3915415	chrC04	3915415
BnC04	bna3895	11.5	chrC04_11965384
BnC04	bna3893	11.5	chrC04_4113284	chrC04	4113284
BnC04	bna3890	12.1	chrC04_4422993	chrC04	4422993
BnC04	bna3889	12.1	chrC04_4437707	chrC04	4437707
BnC04	bna3886	12.1	chrC04_4500106	chrC04	4500106
BnC04	bna3885	12.1	chrA05_3248048
BnC04	bna3884	12.1	chrC04_4525037	chrC04	4525037
BnC04	BGR83	15.4	chrA05_3847055
BnC04	bna3901	16.3	chrC04_5985622	chrC04	5985622
BnC04	bna3902	16.3	chrC04_6005750	chrC04	6005750
BnC04	bna3903	16.3	chrC04_6027786	chrC04	6027786
BnC04	bna3904	16.3	chrC04_6051537	chrC04	6051537
BnC04	bna3905	16.3	chrC04_6153757	chrC04	6153757
BnC04	bna3910	16.3	chrC04_6511870	chrC04	6511870
BnC04	bna2154	19.9	chrC04_7856105	chrC04	7856105
BnC04	bna5967	23.2	chrC04_8470843	chrC04	8470843
BnC04	BGO141	24.6
BnC04	BM325	25.2	chrC04_10078466	chrC04	10078466
BnC04	bna0695	30.8	chrC04_22851404	chrC04	22851404
BnC04	BEN269	35.7	chrC04_28311352	chrC04	28311352
BnC04	bna3769	36.6	chrC04_38633055	chrC04	38633055
BnC04	bna4000	47.7	chrCnn_random_30961047
BnC04	bna4001	48	chrC04_38846285	chrC04	38846285
BnC04	bna4718	48	chrC04_39435254	chrC04	39435254
BnC04	BEN239	50	chrC04_40343696	chrC04	40343696
BnC04	BGO41	50	chrC04_40343699	chrC04	40343699
BnC04	bna4135	50.3	chrC04_40480698	chrC04	40480698
BnC04	SSR669	50.9	chrC04_41992751	chrC04	41992751
BnC04	BEN30A	52.3	chrC04_44432118	chrC04	44432118
BnC04	bna4009	53.4	chrC04_44166117	chrC04	44166117
BnC04	bna4019	53.7	chrC04_44462976	chrC04	44462976
BnC04	bna4022	54.6	chrC04_44692257	chrC04	44692257
BnC04	bna4032	56	chrC04_45240379	chrC04	45240379
BnC04	bna4033	56.7	chrC04_45274159	chrC04	45274159
BnC04	bna4038	57.4	chrCnn_random_65732198
BnC04	bna5613	57.4	chrC04_45550115	chrC04	45550115
BnC04	BEN260	57.7	chrC04_45610468	chrC04	45610468
BnC04	bna4042	58	chrC04_45620676	chrC04	45620676
BnC04	bna4044	58	chrC04_45695152	chrC04	45695152
BnC04	bna4046	58	chrC04_45900798	chrC04	45900798
BnC04	bna5200	58	chrC04_46025086	chrC04	46025086
BnC04	bna2011	58	chrA04_17434149
BnC04	BEN28	58.3	chrC04_46176832	chrC04	46176832
BnC04	BEN420	58.3	chrC08_17692430
BnC04	BEN330A	60.9	chrC04_46379726	chrC04	46379726
BnC04	bna2013	63.9	chrC04_46453112	chrC04	46453112
BnC04	SSR32A	64.2
BnC04	bna3657	64.5	chrC04_24112907
BnC04	bna3659	64.5	chrC04_46747586	chrC04	46747586
BnC04	bna5088	64.5	chrC04_48823047
BnC04	bna5901	65.4	chrC04_48430144	chrC04	48430144
BnC04	bna3654	71.4	chrC04_47082020	chrC04	47082020
BnC04	SSR125C	77.4	chrA04_18058561
BnC04	bna4048	77.7	chrA04_18077106
BnC04	bna4050	77.7	chrC04_47299431	chrC04	47299431
BnC04	BEN387	79.7	chrC04_47417593	chrC04	47417593
BnC04	bna4051	81.7	chrC04_47494915	chrC04	47494915
BnC04	bna4054	81.7	chrC04_47858982	chrC04	47858982
BnC04	BGO44	82	chrC04_47906719	chrC04	47906719
BnC04	BEN376	85	chrC04_48112122	chrC04	48112122
BnC04	BEN216	88.3	chrC04_48122529	chrC04	48122529
BnC04	BM589B	89.7	chrC04_47252898	chrC04	47252898
BnC04	BEN313A	91.4	chrC04_48866847	chrC04	48866847
BnC04	SSR32B	104.7
BnC04	SSR125A	105.1	chrA04_18058561	chrA04	18058561
BnC04	bna1518	109.9	chrA04_18441322	chrA04	18441322
BnC04	bna1519	109.9	chrA04_18323671	chrA04	18323671
BnC04	bna1522	110.8	chrA04_18184110	chrA04	18184110
BnC04	SSR125B	110.8	chrA04_18058561	chrA04	18058561
BnC04	bna5246	111.1	chrA04_17689640	chrA04	17689640
BnC04	BM209	119	chrA04_16679398	chrA04	16679398
BnC04	BEN30B	124.7	chrC04_44432118
BnC04	bna1987	125.3	chrA04_15809948	chrA04	15809948
BnC04	bna4017	125.3	chrA04_15761529	chrA04	15761529
BnC04	bna4013	125.6	chrA04_15592971	chrA04	15592971
BnC04	bna1816	125.6	chrA04_15352381	chrA04	15352381
BnC04	bna1975	125.6	chrA04_15340935	chrA04	15340935
BnC04	bna1973	125.6	chrA04_15110519	chrA04	15110519
BnC04	bna5286	125.6	chrA04_15029085	chrA04	15029085
BnC04	bna1965	125.9	chrA04_14243740	chrA04	14243740
BnC04	bna1964	125.9	chrA04_14204395	chrA04	14204395
BnC04	bna5383	125.9	chrA04_14152822	chrA04	14152822
BnC04	bna1963	125.9	chrA04_14091721	chrA04	14091721
BnC04	bna1983	125.9	chrA04_random_901017
BnC04	bna1984	125.9	chrA04_random_863634
BnC04	bna1985	125.9	chrA04_random_834604
BnC04	BGR55	126.8	chrA04_14303905	chrA04	14303905
BnC04	SSR165	129.8	chrA03_7303766
BnC04	bna1956	134.7	chrA04_13675528	chrA04	13675528
BnC04	bna1958	135.3	chrA04_13454451	chrA04	13454451
BnC04	bna5039	135.3	chrA04_13429664	chrA04	13429664
BnC04	BM725	138.3	chrA04_13016383	chrA04	13016383
BnC04	bna1930	138.9	chrA04_13028922	chrA04	13028922
BnC04	bna1929	139.2	chrA04_12876532	chrA04	12876532
BnC04	bna5601	139.5	chrA04_12699155	chrA04	12699155
BnC04	bna1927	140.1	chrA04_12568760	chrA04	12568760
BnC04	bna1925	140.1	chrA04_12490490	chrA04	12490490
BnC04	bna1433	140.7	chrA04_12364640	chrA04	12364640
BnC04	bna5542	140.7	chrA04_12364103	chrA04	12364103
BnC04	bna1923	140.7	chrA04_12104288	chrA04	12104288
BnC04	bna5959	140.7	chrA04_12065935	chrA04	12065935
BnC04	bna4796	140.7	chrA04_12064972	chrA04	12064972
BnC04	BGO78	141.6	chrA04_11886662	chrA04	11886662
BnC04	SSR563	143	chrA04_11524719	chrA04	11524719
BnC04	bna1913	147.3	chrA04_11066134	chrA04	11066134
BnC04	bna5598	147.3	chrA04_11004112	chrA04	11004112
BnC04	bna1912	147.3	chrA04_11004112	chrA04	11004112
BnC04	bna0161	147.3	chrC04_36480330
BnC04	bna0128	147.3	chrA04_10961850	chrA04	10961850
BnC04	bna5199	147.9	chrA04_10682834	chrA04	10682834
BnC04	bna1910	147.9	chrA04_10672821	chrA04	10672821
BnC04	bna1906	148.8	chrA04_9965541	chrA04	9965541
BnC04	bna1905	148.8	chrA04_random_464282
BnC04	bna1903	149.9	chrA04_9762314	chrA04	9762314
BnC04	BGR71B	150.5	chrAnn_random_36122159
BnC04	BEN95	151.6	chrUnn_random_48785
BnC04	BEN229	152.5	chrA04_10259411
BnC04	bna0006	153.6	chrA04_10962778
BnC05	BGR70	0	chrA05_19986345	chrA05	19986345
BnC05	bna5011	0	chrA05_19829976	chrA05	19829976
BnC05	bna2042	0.3	chrA05_19814457	chrA05	19814457
BnC05	bna2043	0.6	chrA05_19658345	chrA05	19658345
BnC05	bna2044	0.6	chrA05_19255689	chrA05	19255689
BnC05	bna5617	0.6	chrA05_19249068	chrA05	19249068
BnC05	bna2045	1.2	chrA05_19203862	chrA05	19203862
BnC05	bna1162	2.9	chrA05_17444595	chrA05	17444595
BnC05	bna2048	3.5	chrA05_17036111	chrA05	17036111
BnC05	bna4798	3.5	chrA05_16941197	chrA05	16941197
BnC05	bna2049	3.5	chrA05_16928270	chrA05	16928270
BnC05	bna0769	3.5	chrA05_16906066	chrA05	16906066
BnC05	bna4729	3.8	chrCnn_random_39211438
BnC05	bna5619	3.8	chrA05_16722961	chrA05	16722961
BnC05	bna5017	4.1	chrC05_33126657
BnC05	bna2375	4.1	chrA05_16006869	chrA05	16006869
BnC05	bna4801	4.1	chrA05_15944742	chrA05	15944742
BnC05	bna2056	4.7	chrA05_15534273	chrA05	15534273
BnC05	bna2057	4.7	chrA05_15525603	chrA05	15525603
BnC05	bna2066	5	chrC05_26312597
BnC05	bna5625	5	chrA05_11569494
BnC05	bna2091	5	chrA05_11539293
BnC05	bna2087	5	chrA05_random_1515437
BnC05	bna5012	5	chrA05_random_1517161
BnC05	bna2085	5	chrA05_11193302
BnC05	bna2083	5	chrA05_random_1328947
BnC05	bna2082	5	chrA05_11049101
BnC05	bna2077	5	chrA05_13900940	chrA05	13900940
BnC05	bna2076	5	chrA05_13781459	chrA05	13781459
BnC05	BGR50	5.9	chrA05_13373534	chrA05	13373534
BnC05	bna2060	6.8	chrA05_random_2207956
BnC05	bna2075	6.8	chrC06_8980948
BnC05	bna0252	6.8	chrAnn_random_29660440
BnC05	bna0253	6.8	chrC05_24237471
BnC05	bna2071	6.8	chrA05_13614668	chrA05	13614668
BnC05	bna5620	6.8	chrAnn_random_5299201
BnC05	bna2751	7.1	chrA05_8576196
BnC05	bna0342	7.4	chrAnn_random_45289425
BnC05	bna2061	7.4	chrA05_random_2139562
BnC05	bna1120	7.4	chrAnn_random_38686559
BnC05	bna0354	7.4	chrA05_12820231	chrA05	12820231
BnC05	bna2104	7.4	chrA05_12460496	chrA05	12460496
BnC05	bna2105	7.4	chrA05_12417403	chrA05	12417403
BnC05	bna0668	7.4	chrC03_10826343
BnC05	bna2107	7.4	chrA05_12299644	chrA05	12299644
BnC05	bna2111	7.4	chrA05_10860655	chrA05	10860655
BnC05	bna5870	7.4	chrA05_10843893	chrA05	10843893
BnC05	bna2122	8	chrA05_random_786222
BnC05	bna2113	8.6	chrA05_10822772	chrA05	10822772
BnC05	bna2114	8.6	chrCnn_random_72998412
BnC05	bna2115	8.6	chrA05_10791244	chrA05	10791244
BnC05	bna2116	8.6	chrA05_10754187	chrA05	10754187
BnC05	bna2133	8.9	chrA05_10368186	chrA05	10368186
BnC05	bna2131	8.9	chrA05_10255824	chrA05	10255824
BnC05	bna5130	8.9	chrA05_10251157	chrA05	10251157
BnC05	bna1165	8.9	chrA05_9424333	chrA05	9424333
BnC05	bna2069	9.2	chrC05_24888012
BnC05	bna2128	9.5	chrA05_10140543	chrA05	10140543
BnC05	bna2124	9.5	chrC05_23780864
BnC05	bna2118	9.5	chrA05_8873243	chrA05	8873243
BnC05	bna5629	9.8	chrA05_random_757972
BnC05	bna2120	9.8	chrA05_7750112	chrA05	7750112
BnC05	bna2138	9.8	chrA05_7233288	chrA05	7233288
BnC05	SSR40	10.9	chrCnn_random_50344327
BnC05	BM828	11	chrA05_16137594
BnC05	SSR78A	11.1	chrA06_18279029
BnC05	BM181	11.4	chrA05_random_2635928
BnC05	BGR51	11.4	chrA05_random_2635939
BnC05	BGR88B	12.5	chrC05_22914685
BnC05	BM384	20.7	chrA05_3321118	chrA05	3321118
BnC05	BM810	21	chrA05_3225260	chrA05	3225260
BnC05	SSR618	21	chrA05_3321100	chrA05	3321100
BnC05	BEN211	22.4	chrA05_4918549	chrA05	4918549
BnC05	bna5205	24.1	chrA05_random_393238
BnC05	bna5453	24.4	chrA05_3535370	chrA05	3535370
BnC05	bna2173	24.4	chrA05_3530100	chrA05	3530100
BnC05	bna2174	24.4	chrA05_3466712	chrA05	3466712
BnC05	bna5639	24.4	chrC04_4751022
BnC05	bna2178	24.7	chrA05_3161308	chrA05	3161308
BnC05	bna2179	25.6	chrA05_3107282	chrA05	3107282
BnC05	bna0371	27.9	chrAnn_random_23651002
BnC05	bna2181	27.9	chrA05_2815596	chrA05	2815596
BnC05	bna2182	28.5	chrA05_2715268	chrA05	2715268
BnC05	bna0023	28.5	chrA05_2631281	chrA05	2631281
BnC05	bna5640	29.1	chrA05_2523684	chrA05	2523684
BnC05	bna2187	29.1	chrA05_2409033	chrA05	2409033
BnC05	bna2192	29.7	chrA05_2239268	chrA05	2239268
BnC05	bna2197	30.6	chrA05_1615917	chrA05	1615917
BnC05	BM206	31.7	chrA05_random_101013
BnC05	BEN285	34.1	chrC05_20178672
BnC05	bna4610	55.2	chrC09_random_3861491
BnC05	bna3301	58.5	chrC09_random_2018638
BnC05	SSR477	58.8
BnC05	BOG1561	62.7	chrA09_11825594
BnC05	bna0623	63.3	chrCnn_random_55090361
BnC05	BEN140	64.2
BnC05	bna4057	95.5	chrC05_392630	chrC05	392630
BnC05	bna4056	95.5	chrC05_508472	chrC05	508472
BnC05	SSR537A	101.5	chrC05_2248362	chrC05	2248362
BnC05	bna4094	102.9	chrC05_2371885	chrC05	2371885
BnC05	bna4093	102.9	chrC05_2392271	chrC05	2392271
BnC05	bna4090	103.5	chrC05_2517211	chrC05	2517211
BnC05	bna4089	103.5	chrC05_2538197	chrC05	2538197
BnC05	bna4085	106.8	chrC03_24247427
BnC05	bna4084	107.4	chrC05_2937851	chrC05	2937851
BnC05	BGO151	109.7	chrC05_3087526	chrC05	3087526
BnC05	BEN363	109.7	chrC05_3088584	chrC05	3088584
BnC05	bna4083	110.6	chrC05_3089098	chrC05	3089098
BnC05	bna4082	111.7	chrC05_3138066	chrC05	3138066
BnC05	bna4080	115	chrC05_3667851	chrC05	3667851
BnC05	bna4079	115.3	chrC05_3686095	chrC05	3686095
BnC05	bna4078	115.3	chrC05_random_148121
BnC05	BEN81	116.2	chrC05_random_141918
BnC05	bna3414	117.1	chrC05_3718967	chrC05	3718967
BnC05	bna4076	117.1	chrC05_3949377	chrC05	3949377
BnC05	bna4075	117.7	chrC05_4042772	chrC05	4042772
BnC05	bna4073	118	chrCnn_random_26664764
BnC05	bna4072	118.3	chrC05_4258989	chrC05	4258989
BnC05	bna4065	118.6	chrC05_4861041	chrC05	4861041
BnC05	BM138	126	chrC05_7731744	chrC05	7731744
BnC05	bna4125	129	chrC05_38422502
BnC05	bna4124	129	chrC05_random_978759
BnC05	bna4117	129	chrC05_random_793931
BnC05	bna4127	129	chrC05_9243451	chrC05	9243451
BnC05	bna4289	130.7	chrC05_10227932	chrC05	10227932
BnC05	bna4288	130.7	chrC05_10250291	chrC05	10250291
BnC05	bna0194	131	chrC05_39816943
BnC05	SSR46	131.9
BnC05	SSR539	136.5
BnC05	BM94	137.4	chrC05_23633895	chrC05	23633895
BnC05	BM932	137.4	chrC05_23633895	chrC05	23633895
BnC05	bna0448	138.3	chrCnn_random_25357332
BnC05	bna4794	139.7	chrC05_28271641	chrC05	28271641
BnC05	bna0559	143.3	chrC05_35621580	chrC05	35621580
BnC05	bna3300	143.3	chrCnn_random_1006673
BnC05	BGR49	144.4	chrA05_17560708
BnC06	bna4965	0	chrC06_20447481	chrC06	20447481
BnC06	BM909B	0.9	chrA03_21338945
BnC06	bna0656	0.9	chrC06_21161586	chrC06	21161586
BnC06	bna4157	2.9	chrC06_20025917	chrC06	20025917
BnC06	bna4154	2.9	chrC06_20174488	chrC06	20174488
BnC06	bna0892	3.8
BnC06	SSR138	4.1	chrCnn_random_62135630
BnC06	bna0867	5.5	chrC06_18008949
BnC06	BGR99B	15.8	chrC06_35330480
BnC06	bna4628	21.5	chrCnn_random_63618866
BnC06	BGO156A	21.5	chrC06_24700814	chrC06	24700814
BnC06	SSR466	21.5
BnC06	bna2529	21.5	chrC06_24882742	chrC06	24882742
BnC06	bna0650	21.5	chrC06_25625320	chrC06	25625320
BnC06	bna1052	21.5	chrC06_26026306	chrC06	26026306
BnC06	bna4285	21.5	chrA07_18184160
BnC06	BEN185	21.5	chrC06_28275671
BnC06	SSR200B	22.6	chrC06_27067129
BnC06	bna0009	23.7	chrC06_27150896
BnC06	bna1006	23.7	chrCnn_random_61216506
BnC06	bna4278	23.7	chrC06_27476227
BnC06	bna0148	23.7	chrC06_27152838
BnC06	BM95	25.3	chrC06_21062063
BnC06	BM542A	27.2	chrC06_34585232
BnC06	bna2525	27.8	chrC06_24562819	chrC06	24562819
BnC06	bna0470	27.8	chrC06_28476067
BnC06	SSR434A	27.8
BnC06	bna2528	27.8	chrC06_24734476	chrC06	24734476
BnC06	bna2538	28.1	chrC06_26337890	chrC06	26337890
BnC06	bna0015	28.1	chrA07_17956387	chrC06	26601808
BnC06	bna0068	28.1	chrA07_17973875	chrC06	26658251
BnC06	bna0171	28.1	chrA07_17989035	chrC06	26686911
BnC06	bna2539	28.1	chrA07_17996503
BnC06	bna0016	28.1	chrA07_17996503
BnC06	bna4780	28.1	chrA07_18000605	chrC06	26723293
BnC06	bna0033	28.1	chrA07_18001426	chrC06	26724152
BnC06	bna4781	28.1	chrA07_18002021	chrC06	26724743
BnC06	bna0133	28.4	chrA07_18537562	chrC06	27859474
BnC06	bna2544	28.7	chrA07_random_1746588	chrC06	28111949
BnC06	bna2545	28.8	chrA07_12534695	chrC06	27123439
BnC06	bna0034	28.9	chrAnn_random_37458768
BnC06	bna0017	29	chrA07_18649991
BnC06	bna4952	29.1	chrA07_18674380	chrC06	28240307
BnC06	bna0174	29.2	chrA07_18679077	chrC06	28255881
BnC06	bna0046	29.3	chrA07_18698425	chrC06	28292384
BnC06	bna0113	29.3	chrA07_18700089	chrC06	28294101
BnC06	bna4782	29.3	chrA07_18700856	chrC06	28294821
BnC06	bna0175	29.3	chrC06_28296090	chrC06	28296090
BnC06	bna0114	29.3	chrC06_28304848	chrC06	28304848
BnC06	bna2553	31.3	chrA07_19286851	chrC06	29441393
BnC06	bna2558	31.3	chrC06_30128193	chrC06	30128193
BnC06	bna0669	32.2	chrC06_random_2952783
BnC06	BEN341B	33.3	chrC06_30278840	chrC06	30278840
BnC06	SSR337	36.8	chrC06_30735013	chrC06	30735013
BnC06	BEN341A	37.1	chrC06_30278840	chrC06	30278840
BnC06	BEN327	37.4
BnC06	bna4901	37.4	chrC06_30784103	chrC06	30784103
BnC06	bna4106	37.4	chrC06_31254686	chrC06	31254686
BnC06	BGO56	38.3	chrC06_31256776	chrC06	31256776
BnC06	BEN271	39.2	chrC06_31256776	chrC06	31256776
BnC06	bna4793	39.2	chrC06_31315516	chrC06	31315516
BnC06	BGO55	39.5	chrC06_31329997	chrC06	31329997
BnC06	bna4115	39.8	chrC06_32022267	chrC06	32022267
BnC06	BEN16	40.1	chrC06_32030995	chrC06	32030995
BnC06	bna4116	40.1	chrC06_32036921	chrC06	32036921
BnC06	BM841	40.4	chrC06_random_3312305
BnC06	bna4144	40.7	chrC06_34039334	chrC06	34039334
BnC06	bna4145	40.7	chrC06_34176858	chrC06	34176858
BnC06	BM542B	41.6	chrC06_34585232	chrC06	34585232
BnC06	bna5046	45.5	chrC06_29606413
BnC06	bna4754	45.5	chrC06_29928361
BnC06	BOG1186	45.5	chrC06_29734071
BnC06	bna3900	45.5	chrC04_5947411
BnC06	BEN228	45.5	chrC06_29734015
BnC06	bna5135	48.8	chrA07_20806104
BnC06	bna5863	48.8	chrC06_27738041
BnC06	bna2570	48.8	chrC06_32992133
BnC06	bna1012	48.8	chrC06_34621727	chrC06	34621727
BnC06	bna5410	48.8	chrC06_34694572	chrC06	34694572
BnC06	bna2747	48.8	chrC06_34694373	chrC06	34694373
BnC06	bna2577	48.8	chrC06_34699025	chrC06	34699025
BnC06	bna0395	49.1	chrC06_35525767	chrC06	35525767
BnC06	BM795	50.8	chrC06_35785877	chrC06	35785877
BnC06	BEN374A	52.8	chrC06_35953761	chrC06	35953761
BnC06	bna2587	54.8	chrC06_36242021	chrC06	36242021
BnC06	BEN335	55.1	chrC06_22098631
BnC06	bna5689	55.1	chrA07_23349305	chrC06	36354947
BnC06	bna2589	55.1	chrA07_23418614	chrC06	36479702
BnC06	bna2592	55.1	chrA07_23582662	chrC06	36715233
BnC06	bna2593	55.1	chrC06_36730708	chrC06	36730708
BnC06	BEN374B	64.1	chrC06_35953761	chrC06	35953761
BnC07	BOG1032	0	chrC02_6427356
BnC07	bna4263	2.7	chrC07_6891545	chrC07	6891545
BnC07	bna4261	2.7	chrC07_6962988	chrC07	6962988
BnC07	bna4258	2.7	chrC07_7055639	chrC07	7055639
BnC07	bna4906	2.7	chrC07_7150007	chrC07	7150007
BnC07	bna4255	2.7	chrC07_7187315	chrC07	7187315
BnC07	bna4254	2.7	chrC07_7230124	chrC07	7230124
BnC07	bna4252	2.7	chrC07_7320415	chrC07	7320415
BnC07	bna4726	2.7	chrC07_7334318	chrC07	7334318
BnC07	bna4251	2.7	chrC07_7359988	chrC07	7359988
BnC07	SSR43	3	chrC07_6871035	chrC07	6871035
BnC07	bna4266	3.3	chrC07_6617774	chrC07	6617774
BnC07	SSR685	3.9	chrC07_11299093
BnC07	SSR544	4.2	chrC08_16334249
BnC07	SSR603	4.2	chrA10_random_1702021
BnC07	bna0935	4.5	chrC07_13473057
BnC07	SSR347	5.4	chrC07_6390220	chrC07	6390220
BnC07	bna0901	5.7	chrC07_6383499	chrC07	6383499
BnC07	SSR95B	6	chrCnn_random_8904771
BnC07	SSR675	6	chrCnn_random_699194
BnC07	bna4195	6.9	chrC07_9660422	chrC07	9660422
BnC07	bna3967	6.9	chrA07_1536289
BnC07	bna4194	6.9	chrC07_9638233	chrC07	9638233
BnC07	bna4293	6.9	chrC07_10421804	chrC07	10421804
BnC07	bna3768	6.9	chrC07_9846384	chrC07	9846384
BnC07	bna0459	6.9	chrCnn_random_21327100
BnC07	bna4184	7.2	chrC07_6716278	chrC07	6716278
BnC07	bna4174	7.2	chrC07_6967658	chrC07	6967658
BnC07	bna4164	7.2	chrC07_8396040	chrC07	8396040
BnC07	bna4167	7.2	chrC07_8715388	chrC07	8715388
BnC07	bna4165	7.2	chrA07_3389159
BnC07	bna4902	7.2	chrC07_8725037	chrC07	8725037
BnC07	bna4169	7.2	chrC07_8759520	chrC07	8759520
BnC07	bna4172	7.2	chrC07_8838439	chrC07	8838439
BnC07	bna4176	7.2	chrC07_8974952	chrC07	8974952
BnC07	bna4177	7.2	chrC07_8993557	chrC07	8993557
BnC07	bna4179	7.2	chrC07_9026677	chrC07	9026677
BnC07	bna4180	7.2	chrC07_9120429	chrC07	9120429
BnC07	bna4181	7.2	chrC07_9143274	chrC07	9143274
BnC07	bna4182	7.2	chrC07_9184620	chrC07	9184620
BnC07	bna4183	7.2	chrC07_9207260	chrC07	9207260
BnC07	bna4188	7.2	chrC07_9363231	chrC07	9363231
BnC07	bna4189	7.2	chrC07_9388230	chrC07	9388230
BnC07	bna4186	7.2	chrA07_3107593
BnC07	bna4903	7.2	chrA07_3149839
BnC07	bna4191	7.2	chrC07_9428222	chrC07	9428222
BnC07	bna4162	7.5	chrCnn_random_24494873
BnC07	bna4161	7.5	chrCnn_random_24539897
BnC07	bna4232	7.5	chrC07_8108630	chrC07	8108630
BnC07	bna4229	7.5	chrC07_8192574	chrC07	8192574
BnC07	bna0721	7.5	chrC07_11126609
BnC07	bna4228	7.5	chrC07_8231624	chrC07	8231624
BnC07	bna4227	7.5	chrC07_8260503	chrC07	8260503
BnC07	bna4226	7.5	chrC07_8280820	chrC07	8280820
BnC07	bna4724	7.5	chrC07_8362618	chrC07	8362618
BnC07	bna4234	7.5	chrC07_random_340788
BnC07	bna4235	7.5	chrC07_random_357439
BnC07	bna4236	7.5	chrCnn_random_30119487
BnC07	bna4808	7.5	chrCnn_random_63922952
BnC07	SSR543	7.8	chrC07_7973598	chrC07	7973598
BnC07	bna4907	8.1	chrC07_6923159	chrC07	6923159
BnC07	bna4262	8.1	chrC07_6950251	chrC07	6950251
BnC07	bna4725	8.1	chrC07_7570760	chrC07	7570760
BnC07	bna4246	8.1	chrC07_7578940	chrC07	7578940
BnC07	bna4245	8.1	chrC07_7587925	chrC07	7587925
BnC07	bna4238	8.1	chrC07_7855610	chrC07	7855610
BnC07	bna4240	8.1	chrC07_random_482268
BnC07	bna4242	8.1	chrC05_13834503
BnC07	bna4248	8.1	chrA07_4035767
BnC07	bna4247	8.1	chrCnn_random_31094337
BnC07	bna1003	8.7	chrCnn_random_21726862
BnC07	bna4196	8.7	chrA07_6428540
BnC07	bna4198	9.3	chrC07_12923805	chrC07	12923805
BnC07	bna4199	9.3	chrC07_13038939	chrC07	13038939
BnC07	bna4200	9.3	chrC07_13088252	chrC07	13088252
BnC07	bna4201	9.3	chrC07_13113949	chrC07	13113949
BnC07	bna4202	9.3	chrC07_13136738	chrC07	13136738
BnC07	bna4203	9.3	chrC07_13173555	chrC07	13173555
BnC07	bna0731	15.6	chrC07_25225265	chrC07	25225265
BnC07	bna1041	19.5	chrC07_25925503	chrC07	25925503
BnC07	bna0474	20.9	chrC07_28169337	chrC07	28169337
BnC07	bna1055	23.2	chrC07_29551961	chrC07	29551961
BnC07	SSR578B	23.8	chrC07_29634609	chrC07	29634609
BnC07	bna4304	25.2	chrC07_30377083	chrC07	30377083
BnC07	bna4908	25.2	chrC07_random_1710929
BnC07	SSR128D	26.8	chrC07_random_1733328
BnC07	BGO169	29.2	chrC07_31760814	chrC07	31760814
BnC07	bna4313	30.4	chrC07_31751150	chrC07	31751150
BnC07	bna4315	30.4	chrC07_31806813	chrC07	31806813
BnC07	BEN119	50.6	chrC07_32912178	chrC07	32912178
BnC07	BEN206	60.4	chrA06_20195888
BnC07	bna4346	68.6	chrC07_35844339	chrC07	35844339
BnC07	bna4344	68.6	chrC07_36019103	chrC07	36019103
BnC07	bna4377	71.9	chrC07_37657290	chrC07	37657290
BnC07	bna4376	71.9	chrC07_37687487	chrC07	37687487
BnC07	bna4399	74.9	chrC07_39760705	chrC07	39760705
BnC07	bna4394	74.9	chrC07_40015579	chrC07	40015579
BnC07	bna4393	74.9	chrC07_40034790	chrC07	40034790
BnC07	bna4390	75.2	chrC07_40105272	chrC07	40105272
BnC07	bna4388	75.2	chrC07_40176018	chrC07	40176018
BnC07	bna4385	75.8	chrC07_40312520	chrC07	40312520
BnC07	bna4384	75.8	chrC07_40329029	chrC07	40329029
BnC07	bna3404	76.7	chrC07_40787335	chrC07	40787335
BnC07	bna3405	76.7	chrC07_40811416	chrC07	40811416
BnC07	bna3403	76.7	chrC07_40950048	chrC07	40950048
BnC07	bna3402	76.7	chrAnn_random_36397314
BnC07	bna3395	76.7	chrC07_41100081	chrC07	41100081
BnC07	BM142	77	chrA01_8242154
BnC08	bna4401	0	chrC08_1353928	chrC08	1353928
BnC08	bna0848	1.4	chrC08_random_2542058
BnC08	BEN69	5	chrCnn_random_52660806
BnC08	BM286	8.3	chrC08_5406207	chrC08	5406207
BnC08	BGO178	8.3	chrCnn_random_54835170
BnC08	BM114	8.3	chrC08_5548118	chrC08	5548118
BnC08	bna4711	10.6	chrC08_12303967	chrC08	12303967
BnC08	bna3764	10.6	chrC08_12347475	chrC08	12347475
BnC08	bna3765	10.6	chrC08_12359608	chrC08	12359608
BnC08	bna3766	10.6	chrC08_12388128	chrC08	12388128
BnC08	SSR545A	12.3	chrC08_12220120	chrC08	12220120
BnC08	bna3762	12.9	chrC08_random_1086660
BnC08	bna3761	12.9	chrC08_12098534	chrC08	12098534
BnC08	bna3767	14	chrC08_12463807	chrC08	12463807
BnC08	bna0141	14	chrC08_12601849	chrC08	12601849
BnC08	BGR1B	14.6	chrC08_13801562	chrC08	13801562
BnC08	BEN189B	14.6	chrC08_16053125	chrC08	16053125
BnC08	bna0435	15.2	chrC08_random_2905022
BnC08	bna0836	15.5	chrC08_24286871
BnC08	bna0071	22.9	chrC08_19676265	chrC08	19676265
BnC08	bna4404	22.9	chrC08_19853930	chrC08	19853930
BnC08	bna4403	22.9	chrC01_28625070
BnC08	bna0808	23.5	chrC08_20071046	chrC08	20071046
BnC08	BM914	37.3	chrC08_25293964	chrC08	25293964
BnC08	BM61	43.3	chrC08_25536394	chrC08	25536394
BnC08	BOG1200	45.9	chrC08_25361895	chrC08	25361895
BnC08	BEN235	45.9	chrC08_25613572	chrC08	25613572
BnC08	bna2853	46.2	chrC08_24936913	chrC08	24936913
BnC08	bna5803	55.6	chrC08_31325701	chrC08	31325701
BnC08	bna4522	55.6	chrC08_31325701	chrC08	31325701
BnC08	bna4523	55.6	chrC08_31343761	chrC08	31343761
BnC08	bna4524	55.6	chrC08_31357182	chrC08	31357182
BnC08	bna5804	55.6	chrC08_31384823	chrC08	31384823
BnC08	bna4525	55.6	chrC08_31386918	chrC08	31386918
BnC08	BGO185	57	chrC08_31431727	chrC08	31431727
BnC08	bna4466	57.6	chrC08_31432295	chrC08	31432295
BnC08	bna5790	58.2	chrC08_31627904	chrC08	31627904
BnC08	bna4470	58.2	chrC08_31628473	chrC08	31628473
BnC08	bna0149	58.2	chrC08_31683385	chrC08	31683385
BnC08	bna4737	59.9	chrC08_32028542	chrC08	32028542
BnC08	bna5319	59.9	chrC08_32073819	chrC08	32073819
BnC08	bna4478	59.9	chrC08_32127185	chrC08	32127185
BnC08	bna4479	59.9	chrC08_32209040	chrC08	32209040
BnC08	bna4480	59.9	chrC08_32245195	chrC08	32245195
BnC08	bna4483	60.5	chrC08_32309961	chrC08	32309961
BnC08	bna4484	60.5	chrC08_32350925	chrC08	32350925
BnC08	bna5795	60.8	chrC08_32365311	chrC08	32365311
BnC08	bna4485	60.8	chrC08_32372979	chrC08	32372979
BnC08	bna4486	60.8	chrC08_32374074	chrC08	32374074
BnC08	BGO183	64.7	chrC08_32504527	chrC08	32504527
BnC08	bna4488	68.6	chrC08_32716379	chrC08	32716379
BnC08	bna4490	68.6	chrC08_32805617	chrC08	32805617
BnC08	bna4496	68.6	chrC08_32978829	chrC08	32978829
BnC08	bna4497	68.6	chrC08_32999374	chrC08	32999374
BnC08	bna4498	68.6	chrC08_33039525	chrC08	33039525
BnC08	bna4499	68.6	chrC08_33056581	chrC08	33056581
BnC08	BEN52	68.9	chrC08_33332565	chrC08	33332565
BnC08	bna0480	75.6	chrC08_34460599	chrC08	34460599
BnC08	BEN82	76	chrC08_34512292	chrC08	34512292
BnC08	bna5810	76.8	chrC08_35859036	chrC08	35859036
BnC08	bna2602	76.8	chrC08_3048203
BnC08	bna4543	76.8	chrC08_35865696	chrC08	35865696
BnC08	bna4547	76.8	chrC08_36017819	chrC08	36017819
BnC08	bna4551	76.8	chrC08_36148604	chrC08	36148604
BnC08	bna5692	76.8	chrC08_3048203
BnC08	bna4554	76.8	chrC08_36220583	chrC08	36220583
BnC08	bna0059	76.8	chrC08_36220583	chrC08	36220583
BnC08	bna5179	77.4	chrC08_36327431	chrC08	36327431
BnC08	SSR640	77.7	chrC08_36351657	chrC08	36351657
BnC08	BOG1558	78.3	chrC08_36558382	chrC08	36558382
BnC08	bna5813	79.4	chrCnn_random_57985415
BnC08	bna4558	79.4	chrC08_random_4422528
BnC08	bna4537	79.7	chrC08_36315854	chrC08	36315854
BnC08	bna2785	79.7	chrC08_37177268	chrC08	37177268
BnC08	bna4534	79.7	chrC08_37342770	chrC08	37342770
BnC08	bna5807	79.7	chrC08_37599113	chrC08	37599113
BnC08	bna4538	79.7	chrC08_37613974	chrC08	37613974
BnC08	bna5720	79.7	chrC08_37700605	chrC08	37700605
BnC08	bna4539	79.7	chrC08_37788265	chrC08	37788265
BnC08	bna2782	79.7	chrC08_37823152	chrC08	37823152
BnC08	bna5808	79.7	chrC08_37940036	chrC08	37940036
BnC08	bna2783	79.7	chrC08_38068336	chrC08	38068336
BnC08	bna4540	79.7	chrC08_38080643	chrC08	38080643
BnC08	bna5480	79.7	chrC08_38082450	chrC08	38082450
BnC08	BM733	81.1	chrC08_38201825	chrC08	38201825
BnC08	BEN316	83.7	chrC08_37943835	chrC08	37943835
BnC08	BM235	90.7	chrA01_22777061
BnC08	BM398	94.2	chrC08_37990123	chrC08	37990123
BnC08	BM204C	95.7	chrA09_33347747
BnC08	bna5806	96.3	chrC08_38305421	chrC08	38305421
BnC08	bna4531	96.3	chrC08_38305421	chrC08	38305421
BnC08	bna5428	98	chrC07_37969055
BnC08	bna4527	98	chrCnn_random_8244307
BnC08	BOG1166	98.6	chrCnn_random_8255482
BnC08	bna4795	102.5	chrC08_38093278	chrC08	38093278
BnC08	BEN136B	104	chrC08_38467812	chrC08	38467812
BnC08	bna5805	115.4	chrC08_37379821	chrC08	37379821
BnC08	bna4526	116	chrCnn_random_8295296
BnC08	BEN136A	116.9	chrC08_38467812	chrC08	38467812
BnC08	BM204B	122.1	chrA09_33347747	chrA09	33347747
BnC08	BM204A	125.4	chrA09_33347747	chrA09	33347747
BnC08	bna2772	126.8	chrA09_33808308	chrA09	33808308
BnC08	bna2784	127.7	chrA09_32845081	chrA09	32845081
BnC08	bna2789	129.7	chrA09_32536990	chrA09	32536990
BnC08	bna2790	129.7	chrA09_32456233	chrA09	32456233
BnC08	bna2791	130	chrA09_32408605	chrA09	32408605
BnC08	bna5099	130	chrA09_32408605	chrA09	32408605
BnC08	bna2796	133	chrA09_random_3696165
BnC08	bna5427	135	chrA09_30145206	chrA09	30145206
BnC08	bna2799	135	chrA09_30082019	chrA09	30082019
BnC08	bna5723	135.3	chrA09_30038647	chrA09	30038647
BnC08	bna4491	135.9	chrA09_29430869	chrA09	29430869
BnC08	bna4493	136.2	chrA09_29470507	chrA09	29470507
BnC08	bna2939	136.2	chrA09_29460778	chrA09	29460778
BnC08	BOG1382	137.6	chrA09_30067631	chrA09	30067631
BnC08	BM60	137.9	chrA09_30531015	chrA09	30531015
BnC08	BOG1308	139	chrC07_26081145
BnC08	BM156	140.2	chrA09_28755236	chrA09	28755236
BnC08	BM160	143.7	chrA09_28260745	chrA09	28260745
BnC08	bna5724	144.6	chrA09_random_3350666
BnC08	bna4521	144.6	chrA09_28190199	chrA09	28190199
BnC09	bna1478	0	chrAnn_random_7997470
BnC09	bna5851	3.6	chrCnn_random_2047519
BnC09	BEN332C	4.7	chrCnn_random_2016021
BnC09	BGO199B	8.6	chrCnn_random_2007955
BnC09	BOG1072	15.7	chrCnn_random_1960698
BnC09	BGO199A	19.3	chrCnn_random_2007955
BnC09	BEN343	20.7	chrCnn_random_2023078
BnC09	bna5746	21.8	chrA09_random_227458
BnC09	bna4586	22.9	chrC09_741329	chrC09	741329
BnC09	bna4581	22.9	chrC09_814049	chrC09	814049
BnC09	bna4579	23.5	chrC09_866181	chrC09	866181
BnC09	bna5960	23.5	chrC09_874370	chrC09	874370
BnC09	bna3638	23.8	chrC09_967400	chrC09	967400
BnC09	BOG1484	25.2	chrA09_1117397
BnC09	BM477B	26.3	chrC09_1316610	chrC09	1316610
BnC09	BEN55A	26.9	chrC09_1399600	chrC09	1399600
BnC09	SSR488B	27.2
BnC09	SSR489	30.4
BnC09	bna4585	40	chrC09_788713
BnC09	BM715B	73.8	chrA09_3601677
BnC09	bna4592	75.5	chrC09_4720250	chrC09	4720250
BnC09	bna4591	75.5	chrC09_4720866	chrC09	4720866
BnC09	bna4761	81.5	chrC09_random_1209718
BnC09	BM936A	81.5	chrC09_14254191	chrC09	14254191
BnC09	BGO196	83.2	chrC09_14810760	chrC09	14810760
BnC09	bna4601	84.9	chrC09_13833428	chrC09	13833428
BnC09	bna0971	84.9	chrC09_15685224	chrC09	15685224
BnC09	bna4602	85.2	chrC09_13416487	chrC09	13416487
BnC09	bna3857	85.5	chrC09_random_878858
BnC09	bna1011	85.5	chrC09_13083059	chrC09	13083059
BnC09	SSR95C	85.5	chrCnn_random_8904771
BnC09	BEN203	87.2	chrC09_11047440
BnC09	bna4594	93.9	chrC09_4477359
BnC09	bna0875	99.2	chrCnn_random_9162066
BnC09	bna4041	108.6	chrC09_15802863	chrC09	15802863
BnC09	bna0166	116.3	chrA07_15872079
BnC09	bna2881	119.7	chrAnn_random_1864321
BnC09	bna1399	122	chrAnn_random_8685637
BnC09	bna3506	122	chrC02_11175346
BnC09	bna3005	124	chrC09_45338877	chrC09	45338877
BnC09	bna0339	126.6	chrAnn_random_17931601
BnC09	bna3026	130.2	chrC09_43775903	chrC09	43775903
BnC09	bna5261	132.2	chrC09_43775903	chrC09	43775903
BnC09	bna0491	133.1	chrCnn_random_20031452
BnC09	bna1800	134.8	chrA03_576888
BnC09	bna1436	135.9	chrA08_random_1689095
BnC09	bna4442	136.8	chrC08_28723273
BnC09	bna4265	142.4	chrC09_37434904	chrC09	37434904
BnC09	bna2801	147	chrA09_28516906
BnC09	bna1529	148.4	chrC09_43250681	chrC09	43250681
BnC09	bna0944	149.5	chrC09_19938249
[truncated: 16 more rows]
