# Supplementary material for: Genetic dissection of plant architecture and yield-related traits in Brassica napus
Source: Sci Rep. 2016 Feb 16;6:21625. doi: 10.1038/srep21625 (PMC4754947; doi:10.1038/srep21625)
Supplement: Supplementary dataset 2 [file srep21625-s3.xls]

## Sheet: Table S8
Supplementary Table S8. Homologous genes for plant architecture in B. napus, and their positions in the B. napus genetic linkage map.
Arabidopsis/other species				Homologous gene in B. napus				B. napus
Gene	Gene_code	Pathway		gene_ID	Chr/Scaffold	Position		LG	Position
ARF1	AT1G59750.1	Aux/IAA		BnaA01g35830D	chrA01_random	1302508
ARF1	AT1G59750.1	Aux/IAA		BnaC01g28340D	chrC01	26015922		BnC01	56
ARF1	AT1G59750.1	Aux/IAA		BnaC04g18710D	chrC04	18556045		BnC04	28
ARF19	AT1G19220.1	Aux/IAA		BnaA06g13320D	chrA06	6972435		BnA06	13.2
ARF19	AT1G19220.1	Aux/IAA		BnaA08g22150D	chrA08	16205884		BnA08	61.7
ARF19	AT1G19220.1	Aux/IAA		BnaA09g44280D	chrA09	30436998		BnC08	130.3
ARF19	AT1G19220.1	Aux/IAA		BnaC05g14880D	chrC05	8780314		BnC05	128
ARF19	AT1G19220.1	Aux/IAA		BnaC08g18670D	chrC08	21731390		BnC08	28
ARF19	AT1G19220.1	Aux/IAA		BnaC08g36820D	chrC08	33900997		BnC08	75
ARF2	AT5G62000.1	Aux/IAA		BnaA05g14370D	chrA05	8845567		BnC05	9.5
ARF2	AT5G62000.1	Aux/IAA		BnaA06g14090D	chrA06	7563117		BnA06	15
ARF2	AT5G62000.1	Aux/IAA		BnaA06g21460D	chrA06	14897408		BnA06	17.45
ARF2	AT5G62000.1	Aux/IAA		BnaA09g05840D	chrA09	2850291		BnA09	39
ARF2	AT5G62000.1	Aux/IAA		BnaC03g52090D	chrC03	36866108		BnC03	103.2
ARF2	AT5G62000.1	Aux/IAA		BnaC08g18060D	chrC08	21385634		BnC08	26
ARF2	AT5G62000.1	Aux/IAA		BnaC09g05450D	chrC09	3199878		BnC09	45
ARF2	AT5G62000.1	Aux/IAA		BnaCnng54100D	chrCnn_random	53859483
ARF7	AT5G20730.1	Aux/IAA		BnaA02g05070D	chrA02	2259813		BnA02	16
ARF7	AT5G20730.1	Aux/IAA		BnaA10g14760D	chrA10	11674650		BnA10	26
ARGOS	AT3G59900.1	Aux/IAA		BnaA07g18560D	chrA07	15099932		BnA07	119
ARGOS	AT3G59900.1	Aux/IAA		BnaA09g38160D	chrA09	27324864		BnA09	108.1
ARGOS	AT3G59900.1	Aux/IAA		BnaC06g17590D	chrC06	20181891		BnC06	0
AtPGP1	AT2G36910.1	Aux/IAA		BnaA03g16880D	chrA03	7913699		BnA03	165.2
AtPGP1	AT2G36910.1	Aux/IAA		BnaA04g21150D	chrA04	16144502		BnC04	120.5
AtPGP1	AT2G36910.1	Aux/IAA		BnaC03g20400D	chrC03	10785286		BnC03	53
AtPGP19	AT3G28860.1	Aux/IAA		BnaA02g29470D	chrA02	21527798		BnA02	52.2
AtPGP19	AT3G28860.1	Aux/IAA		BnaA06g31250D	chrA06	21037564		BnA06	50
AtPGP19	AT3G28860.1	Aux/IAA		BnaA09g02390D	chrA09	1214218		BnA09	19
AtPGP19	AT3G28860.1	Aux/IAA		BnaC02g37570D	chrC02	40529553		BnA02	82
AtPGP19	AT3G28860.1	Aux/IAA		BnaC09g01920D	chrC09	1039994		BnC09	25
AtPGP19	AT3G28860.1	Aux/IAA		BnaCnng45670D	chrCnn_random	44875076
AtPGP4	AT2G47000.1	Aux/IAA		BnaA04g26870D	chrA04	19001238		BnC04	100
AtPGP4	AT2G47000.1	Aux/IAA		BnaA05g00840D	chrA05	485079		BnC05	34
AtPGP4	AT2G47000.1	Aux/IAA		BnaA07g19210D	chrA07	15462013		BnA07	121
AtPGP4	AT2G47000.1	Aux/IAA		BnaC04g00490D	chrC04	383185		BnC04	1
AtPGP4	AT2G47000.1	Aux/IAA		BnaC04g51510D	chrC04	48813435		BnC04	91
AtPGP4	AT2G47000.1	Aux/IAA		BnaC06g18370D	chrC06	20778419		BnC06	0.5
AUX1	AT2G38120.1	Aux/IAA		BnaA03g17600D	chrA03	8274345		BnA03	170
AUX1	AT2G38120.1	Aux/IAA		BnaA04g21830D	chrA04	16594807		BnC04	120
AUX1	AT2G38120.1	Aux/IAA		BnaA05g06540D	chrA05	3541604		BnC05	18
AUX1	AT2G38120.1	Aux/IAA		BnaC03g21070D	chrC03	11312679		BnC03	56
AUX1	AT2G38120.1	Aux/IAA		BnaC04g07210D	chrC04	5344907		BnC04	12.2
AUX1	AT2G38120.1	Aux/IAA		BnaC04g45700D	chrC04	45321824		BnC04	57
AVP1	AT1G15690.1	Aux/IAA		BnaA06g10340D	chrA06	5477312		BnA06	11
AVP1	AT1G15690.1	Aux/IAA		BnaA07g35600D	chrA07	23875212		BnC02	2.2
AVP1	AT1G15690.1	Aux/IAA		BnaA08g23780D	chrA08	16810647		BnA08	61.7
AVP1	AT1G15690.1	Aux/IAA		BnaA09g56670D	chrA09_random	3833099
AVP1	AT1G15690.1	Aux/IAA		BnaC05g11930D	chrC05	6913355		BnC05	122
AVP1	AT1G15690.1	Aux/IAA		BnaC06g40530D	chrC06	37060299		BnC06	57
AVP1	AT1G15690.1	Aux/IAA		BnaC08g16730D	chrC08	20646409		BnC08	25
AVP1	AT1G15690.1	Aux/IAA		BnaC08g38730D	chrC08	34834874		BnC08	76.3
AXR1	AT1G05180.1	Aux/IAA		BnaA08g27000D	chrA08	18138198		BnA08	68.9
AXR1	AT1G05180.1	Aux/IAA		BnaA08g28200D	chrA08	18580024		BnA08	68.9
AXR1	AT1G05180.1	Aux/IAA		BnaA09g50410D	chrA09	33344879		BnC08	126
AXR1	AT1G05180.1	Aux/IAA		BnaA10g03210D	chrA10	1630115		BnA10	2.5
AXR1	AT1G05180.1	Aux/IAA		BnaC05g03200D	chrC05	1547744		BnC05	100.5
AXR1	AT1G05180.1	Aux/IAA		BnaC05g03220D	chrC05	1560232		BnC05	101
AXR1	AT1G05180.1	Aux/IAA		BnaC08g44060D	chrC08	37490225		BnC08	79.7
AXR1	AT1G05180.1	Aux/IAA		BnaC08g46380D	chrC08_random	366870
AXR1	AT1G05180.1	Aux/IAA		BnaC09g49220D	chrC09	47699871		BnC09	165
AXR2	AT3G23050.1	Aux/IAA		BnaA03g36950D	chrA03	18202682		BnA05	4
AXR2	AT3G23050.1	Aux/IAA		BnaA05g16680D	chrA05	11341559		BnC05	7.4
AXR2	AT3G23050.1	Aux/IAA		BnaA08g05350D	chrA08	5331489		BnA08	26.5
AXR2	AT3G23050.1	Aux/IAA		BnaC01g43640D	chrC01_random	3197426
AXR2	AT3G23050.1	Aux/IAA		BnaC05g29300D	chrC05	28069040		BnC05	139
AXR2	AT3G23050.1	Aux/IAA		BnaC07g16810D	chrC07	22814264		BnC07	14
AXR2	AT3G23050.1	Aux/IAA		BnaC08g47390D	chrC08_random	2188022
AXR3	AT1G04250.1	Aux/IAA		BnaA08g27770D	chrA08	18410351		BnA08	68.9
AXR3	AT1G04250.1	Aux/IAA		BnaA09g50590D	chrA09	33431859		BnC08	122
AXR3	AT1G04250.1	Aux/IAA		BnaA10g02500D	chrA10	1302197		BnA10	1.6
AXR3	AT1G04250.1	Aux/IAA		BnaC05g02370D	chrC05	1162818		BnC05	98.5
AXR3	AT1G04250.1	Aux/IAA		BnaC08g43830D	chrC08	37339338		BnC08	79.7
AXR3	AT1G04250.1	Aux/IAA		BnaCnng41350D	chrCnn_random	40149423
AXR6	AT4G02570.1	Aux/IAA		BnaA03g26120D	chrA03	12780205		BnA03	181
AXR6	AT4G02570.1	Aux/IAA		BnaA06g04050D	chrA06	2446953		BnC01	2.5
AXR6	AT4G02570.1	Aux/IAA		BnaA07g14790D	chrA07	12973411		BnA07	110.5
AXR6	AT4G02570.1	Aux/IAA		BnaA09g00890D	chrA09	532896		BnA09	18.8
AXR6	AT4G02570.1	Aux/IAA		BnaC03g30850D	chrC03	18794012		BnC03	70
AXR6	AT4G02570.1	Aux/IAA		BnaC06g12710D	chrC06	15370655		BnA07	38.5
AXR6	AT4G02570.1	Aux/IAA		BnaC09g00020D	chrC09	4020		BnC09	18
AXR6	AT4G02570.1	Aux/IAA		BnaCnng78460D	chrCnn_random	80132999
BR2		Aux/IAA		BnaA03g16880D	chrA03	7913699		BnA03	165.2
BR2		Aux/IAA		BnaA06g31250D	chrA06	21037564		BnA06	50
BR2		Aux/IAA		BnaA09g02390D	chrA09	1214218		BnA09	19
BR2		Aux/IAA		BnaC03g20400D	chrC03	10785286		BnC03	53
BR2		Aux/IAA		BnaC09g01920D	chrC09	1039994		BnC09	25
BR2		Aux/IAA		BnaCnng45670D	chrCnn_random	44875076
BUD1	AT1G18350.1	Aux/IAA		BnaA02g35860D	chrA02_random	569293
BUD1	AT1G18350.1	Aux/IAA		BnaA07g22640D	chrA07	17234529		BnA07	123.1
BUD1	AT1G18350.1	Aux/IAA		BnaC02g22230D	chrC02	19074610		BnC02	55
BUD1	AT1G18350.1	Aux/IAA		BnaC06g23550D	chrC06	25390573		BnC06	21.5
BUD2	AT5G18930.1	Aux/IAA		BnaA03g07430D	chrA03	3279929		BnA03	148
BUD2	AT5G18930.1	Aux/IAA		BnaA10g16110D	chrA10	12360976		BnA10	32
BUD2	AT5G18930.1	Aux/IAA		BnaAnng08590D	chrAnn_random	9061611
BUD2	AT5G18930.1	Aux/IAA		BnaC03g09400D	chrC03	4492367		BnA03	60.5
BUD2	AT5G18930.1	Aux/IAA		BnaC09g38970D	chrC09	41704375		BnC09	149.5
D10		Aux/IAA		BnaA01g04140D	chrA01	1908476		BnA01	19.2
D10		Aux/IAA		BnaC01g05600D	chrC01	2963041
DAD1		Aux/IAA		BnaA04g26000D	chrA04	18550547		BnC04	106
DAD1		Aux/IAA		BnaC04g50070D	chrC04	47874504		BnC04	81.8
IAA14	AT4G14550.1	Aux/IAA		BnaA03g36950D	chrA03	18202682		BnA05	4
IAA14	AT4G14550.1	Aux/IAA		BnaA05g16680D	chrA05	11341559		BnC05	7.4
IAA14	AT4G14550.1	Aux/IAA		BnaA08g05350D	chrA08	5331489		BnA08	26.5
IAA14	AT4G14550.1	Aux/IAA		BnaC01g43640D	chrC01_random	3197426
IAA14	AT4G14550.1	Aux/IAA		BnaC05g29300D	chrC05	28069040		BnC05	139
IAA14	AT4G14550.1	Aux/IAA		BnaC07g16810D	chrC07	22814264		BnC07	14
IAA14	AT4G14550.1	Aux/IAA		BnaC08g47390D	chrC08_random	2188022
IAA18	AT1G51950.1	Aux/IAA		BnaA06g02010D	chrA06	1171330		BnC01	6
IAA18	AT1G51950.1	Aux/IAA		BnaA08g01770D	chrA08	1461047		BnA08	14
IAA18	AT1G51950.1	Aux/IAA		BnaC03g78000D	chrC03_random	6296657
IAA18	AT1G51950.1	Aux/IAA		BnaC06g05090D	chrC06	5733838		BnA07	50.5
IAA18	AT1G51950.1	Aux/IAA		BnaC06g09250D	chrC06	11046330		BnA07	42
IAA28	AT5G25890.1	Aux/IAA		BnaA06g27950D	chrA06	19219711		BnA06	38
IAA28	AT5G25890.1	Aux/IAA		BnaA09g04430D	chrA09	2170675		BnA09	36
IAA28	AT5G25890.1	Aux/IAA		BnaC07g28990D	chrC07	33931347		BnC07	67
IAA28	AT5G25890.1	Aux/IAA		BnaC09g03870D	chrC09	2167270		BnC09	40
IAA3	AT1G04240.1	Aux/IAA		BnaA09g50600D	chrA09	33438157		BnC08	121
IAA3	AT1G04240.1	Aux/IAA		BnaA10g02490D	chrA10	1293131		BnA10	1.3
IAA3	AT1G04240.1	Aux/IAA		BnaC05g02360D	chrC05	1154250		BnC05	98
IAA3	AT1G04240.1	Aux/IAA		BnaC08g43820D	chrC08	37317593		BnC08	79.7
IAA6	AT1G52830.1	Aux/IAA		BnaA06g37420D	chrA06_random	3798
IAA6	AT1G52830.1	Aux/IAA		BnaC06g05820D	chrC06	6390893		BnA07	46
IAA9	AT5G65670.1	Aux/IAA		BnaA06g24570D	chrA06	17083585		BnA06	32
IAA9	AT5G65670.1	Aux/IAA		BnaA09g07160D	chrA09	3536516		BnA09	45
IAA9	AT5G65670.1	Aux/IAA		BnaAnng04980D	chrAnn_random	5546748
IAA9	AT5G65670.1	Aux/IAA		BnaC01g43610D	chrC01_random	3160578
IAA9	AT5G65670.1	Aux/IAA		BnaC02g47310D	chrC02_random	3068158
IAA9	AT5G65670.1	Aux/IAA		BnaC09g21260D	chrC09	18491582		BnC09	115
IAA9	AT5G65670.1	Aux/IAA		BnaCnng09720D	chrCnn_random	8905398
IAA9	AT5G65670.1	Aux/IAA		BnaCnng13150D	chrCnn_random	12007908
IAA9	AT5G65670.1	Aux/IAA		BnaCnng57860D	chrCnn_random	57563043
LAX1	AT5G01240.1	Aux/IAA		BnaA03g17600D	chrA03	8274345		BnA03	170
LAX1	AT5G01240.1	Aux/IAA		BnaA05g06540D	chrA05	3541604		BnC05	18
LAX1	AT5G01240.1	Aux/IAA		BnaA10g27610D	chrA10	17351199		BnA10	60
LAX1	AT5G01240.1	Aux/IAA		BnaC03g21070D	chrC03	11312679		BnC03	56
LAX1	AT5G01240.1	Aux/IAA		BnaC04g45700D	chrC04	45321824		BnC04	57
LAX1	AT5G01240.1	Aux/IAA		BnaCnng03900D	chrCnn_random	3009059
LAX2	AT2G21050.1	Aux/IAA		BnaA03g18790D	chrA03	8868391		BnA03	171
LAX2	AT2G21050.1	Aux/IAA		BnaA03g23150D	chrA03	11035860		BnA03	179.9
LAX2	AT2G21050.1	Aux/IAA		BnaA09g43460D	chrA09	30099971		BnC08	135
LAX2	AT2G21050.1	Aux/IAA		BnaAnng28100D	chrAnn_random	32096819
LAX2	AT2G21050.1	Aux/IAA		BnaAnng30780D	chrAnn_random	35116797
LAX2	AT2G21050.1	Aux/IAA		BnaC08g36050D	chrC08	33540863		BnC08	74
LAX2	AT2G21050.1	Aux/IAA		BnaCnng74340D	chrCnn_random	75199225
LAX3	AT1G77690.1	Aux/IAA		BnaA02g18200D	chrA02	11023887		BnA02	35
LAX3	AT1G77690.1	Aux/IAA		BnaA07g20880D	chrA07	16264524		BnA07	121.9
LAX3	AT1G77690.1	Aux/IAA		BnaC06g20740D	chrC06	22815106		BnC06	15
LAX3	AT1G77690.1	Aux/IAA		BnaCnng11320D	chrCnn_random	10619241
MP	AT1G19850.1	Aux/IAA		BnaA06g14040D	chrA06	7542045		BnA06	14.6
MP	AT1G19850.1	Aux/IAA		BnaA07g11660D	chrA07	10780303		BnA07	102.5
MP	AT1G19850.1	Aux/IAA		BnaA08g31250D	chrA08_random	1917129
MP	AT1G19850.1	Aux/IAA		BnaC05g15390D	chrC05	9259158		BnC05	130
MP	AT1G19850.1	Aux/IAA		BnaC07g48490D	chrC07_random	1168394
MP	AT1G19850.1	Aux/IAA		BnaC08g19040D	chrC08	22022097		BnC08	30
PID	AT2G34650.1	Aux/IAA		BnaA04g20290D	chrA04	15657792		BnC04	125.4
PID	AT2G34650.1	Aux/IAA		BnaA05g09150D	chrA05	5089947		BnC05	13
PID	AT2G34650.1	Aux/IAA		BnaC04g10560D	chrC04	8145436		BnC04	22
PIN1	AT1G73590.1	Aux/IAA		BnaA02g16500D	chrA02	9826774		BnA02	32
PIN1	AT1G73590.1	Aux/IAA		BnaA07g30950D	chrA07	21767823		BnA07	128.1
PIN1	AT1G73590.1	Aux/IAA		BnaC02g22310D	chrC02	19137784		BnC02	55.5
PIN1	AT1G73590.1	Aux/IAA		BnaCnng76990D	chrCnn_random	78068616
PIN2	AT5G57090.1	Aux/IAA		BnaA02g08340D	chrA02	3998179		BnA02	19
PIN2	AT5G57090.1	Aux/IAA		BnaA03g10430D	chrA03	4694600		BnA03	153
PIN2	AT5G57090.1	Aux/IAA		BnaA10g11110D	chrA10	9372048		BnA10	13.1
PIN2	AT5G57090.1	Aux/IAA		BnaC03g13120D	chrC03	6300155		BnA03	55
PIN2	AT5G57090.1	Aux/IAA		BnaC09g53450D	chrC09_random	3377645
PIN2	AT5G57090.1	Aux/IAA		BnaCnng64920D	chrCnn_random	64699268
PIN6	AT1G77110.1	Aux/IAA		BnaA07g33300D	chrA07	22878812		BnC02	1.9
PIN6	AT1G77110.1	Aux/IAA		BnaC06g37850D	chrC06	35688469		BnC06	50
PIN7	AT1G23080.1	Aux/IAA		BnaA07g10150D	chrA07	9678845		BnA07	99.5
PIN7	AT1G23080.1	Aux/IAA		BnaA07g28990D	chrA07	20861095		BnA07	128
PIN7	AT1G23080.1	Aux/IAA		BnaA08g20690D	chrA08	15509783		BnA08	61.7
PIN7	AT1G23080.1	Aux/IAA		BnaC06g43740D	chrC06_random	3182817
PIN7	AT1G23080.1	Aux/IAA		BnaC07g13310D	chrC07	18901877		BnC07	12
PIN7	AT1G23080.1	Aux/IAA		BnaC08g06140D	chrC08	8660128		BnC08	10
SAMDC1		Aux/IAA		BnaA03g27900D	chrA03	13680434		BnA03	184
SAMDC1		Aux/IAA		BnaA05g33510D	chrA05	22681695		BnA05	62.8
SAMDC1		Aux/IAA		BnaAnng36830D	chrAnn_random	41772447
SAMDC1		Aux/IAA		BnaAnng38530D	chrAnn_random	43647343
SAMDC1		Aux/IAA		BnaC03g32940D	chrC03	20164750		BnC03	74
SAMDC1		Aux/IAA		BnaC05g48280D	chrC05	42823497		BnA07	1.9
SAMDC1		Aux/IAA		BnaC09g41900D	chrC09	43717478		BnC09	151.5
SoDW3		Aux/IAA		BnaA03g16880D	chrA03	7913699		BnA03	165.2
SoDW3		Aux/IAA		BnaA06g31250D	chrA06	21037564		BnA06	50
SoDW3		Aux/IAA		BnaA09g02390D	chrA09	1214218		BnA09	19
SoDW3		Aux/IAA		BnaC03g20400D	chrC03	10785286		BnC03	53
SoDW3		Aux/IAA		BnaC09g01920D	chrC09	1039994		BnC09	25
SoDW3		Aux/IAA		BnaCnng45670D	chrCnn_random	44875076
TIR1	AT3G62980.1	Aux/IAA		BnaA04g00230D	chrA04	167315		BnA04	28
TIR1	AT3G62980.1	Aux/IAA		BnaA07g19520D	chrA07	15580446		BnA07	121
TIR1	AT3G62980.1	Aux/IAA		BnaA09g40340D	chrA09	28330091		BnC08	142
TIR1	AT3G62980.1	Aux/IAA		BnaC06g43000D	chrC06_random	2510153
TIR1	AT3G62980.1	Aux/IAA		BnaC08g32660D	chrC08	31463335		BnC08	58
TIR1	AT3G62980.1	Aux/IAA		BnaCnng60850D	chrCnn_random	60684985
UCH1	AT5G16310.1	Aux/IAA		BnaA03g05930D	chrA03	2705070		BnA03	145.9
UCH1	AT5G16310.1	Aux/IAA		BnaC03g07690D	chrC03	3628019		BnA03	64
UCH2	AT1G65650.1	Aux/IAA		BnaA07g25370D	chrA07	18887895		BnA07	127
UCH2	AT1G65650.1	Aux/IAA		BnaC06g27150D	chrC06	28608354		BnC06	30
ARL	AT2G44080.1	BR		BnaA03g20650D	chrA03	9791673		BnA03	172.5
ARL	AT2G44080.1	BR		BnaA04g25550D	chrA04	18331077		BnC04	109.9
ARL	AT2G44080.1	BR		BnaA05g03720D	chrA05	2001324		BnC05	30
ARL	AT2G44080.1	BR		BnaC03g24680D	chrC03	13853711		BnC03	61.8
ARL	AT2G44080.1	BR		BnaC04g03310D	chrC04	2350487		BnC04	8
ARL	AT2G44080.1	BR		BnaC04g49440D	chrC04	47529728		BnC04	81.7
BAK1	AT4G33430.2	BR		BnaA01g03510D	chrA01	1647553		BnA01	18
BAK1	AT4G33430.2	BR		BnaA03g38480D	chrA03	19128023		BnA05	4.7
BAK1	AT4G33430.2	BR		BnaA03g52520D	chrA03	27407352		BnA03	103
BAK1	AT4G33430.2	BR		BnaA04g14070D	chrA04	11870859		BnC04	141.8
BAK1	AT4G33430.2	BR		BnaA08g11770D	chrA08	10571725		BnA08	47
BAK1	AT4G33430.2	BR		BnaAnng09800D	chrAnn_random	10489987
BAK1	AT4G33430.2	BR		BnaC01g04780D	chrC01	2490279
BAK1	AT4G33430.2	BR		BnaC03g45290D	chrC03	30302330		BnC03	94.5
BAK1	AT4G33430.2	BR		BnaC03g66580D	chrC03	56310050		BnC03	10
BAK1	AT4G33430.2	BR		BnaC07g04440D	chrC07	6911793		BnC07	2.7
BAK1	AT4G33430.2	BR		BnaC07g44250D	chrC07	42891675		BnC07	76.8
BES1	AT1G19350.1	BR		BnaA06g13460D	chrA06	7067338		BnA06	14
BES1	AT1G19350.1	BR		BnaA06g13620D	chrA06	7210501		BnA06	14.2
BES1	AT1G19350.1	BR		BnaA07g21900D	chrA07	16876715		BnA07	122.5
BES1	AT1G19350.1	BR		BnaA08g22080D	chrA08	16162465		BnA08	61.7
BES1	AT1G19350.1	BR		BnaC08g18770D	chrC08	21798894		BnC08	29
BES1	AT1G19350.1	BR		BnaCnng34980D	chrCnn_random	33144523
BIN2	AT4G18710.1	BR		BnaA01g09530D	chrA01	4679183		BnA01	25.5
BIN2	AT4G18710.1	BR		BnaA03g58360D	chrA03_random	1655174
BIN2	AT4G18710.1	BR		BnaAnng31110D	chrAnn_random	35558798
BIN2	AT4G18710.1	BR		BnaAnng35300D	chrAnn_random	40051553
BIN2	AT4G18710.1	BR		BnaC01g11150D	chrC01	6943811		BnC01	10
BIN2	AT4G18710.1	BR		BnaC03g62810D	chrC03	52105217		BnA03	22
BIN2	AT4G18710.1	BR		BnaC07g50210D	chrC07_random	2470704
BKI1	AT5G42750.1	BR		BnaA02g23290D	chrA02	16380809		BnA02	52
BKI1	AT5G42750.1	BR		BnaA02g23300D	chrA02	16384791		BnA02	52.1
BKI1	AT5G42750.1	BR		BnaC02g28720D	chrC02	27798692		BnA02	55
BRI1	AT4G39400.1	BR		BnaA01g05490D	chrA01	2554584		BnA01	21.5
BRI1	AT4G39400.1	BR		BnaA06g40640D	chrA06_random	2122655
BRI1	AT4G39400.1	BR		BnaA08g16520D	chrA08	13430883		BnA08	50.5
BRI1	AT4G39400.1	BR		BnaC01g40650D	chrC01_random	15626
BRI1	AT4G39400.1	BR		BnaC01g40660D	chrC01_random	17786
BRI1	AT4G39400.1	BR		BnaC03g60590D	chrC03	49688053		BnA03	16.5
BRI1	AT4G39400.1	BR		BnaC07g47240D	chrC07	44558368		BnC07	77
BU1		BR		BnaA07g09310D	chrA07	9143297		BnA07	97
BU1		BR		BnaA08g20020D	chrA08	15227417		BnA08	61.5
BU1		BR		BnaA09g29410D	chrA09	22028454		BnA09	89.5
BU1		BR		BnaC07g12550D	chrC07	18149060		BnC07	11.5
CPD	AT5G05690.1	BR		BnaA03g01680D	chrA03	812288		BnA03	139
CPD	AT5G05690.1	BR		BnaA10g24860D	chrA10	16153900		BnA10	55
CPD	AT5G05690.1	BR		BnaAnng01430D	chrAnn_random	858296
CPD	AT5G05690.1	BR		BnaAnng01440D	chrAnn_random	860641
CPD	AT5G05690.1	BR		BnaC02g02210D	chrC02	973190
CPD	AT5G05690.1	BR		BnaC03g02230D	chrC03	1068459		BnA03	69.5
CPD	AT5G05690.1	BR		BnaC09g49790D	chrC09	47988026		BnC09	167
CYP724B1		BR		BnaA02g02150D	chrA02	944669		BnA02	14
CYP724B1		BR		BnaA10g19320D	chrA10	13769631		BnA10	44
CYP724B1		BR		BnaC02g05340D	chrC02	2770162
CYP724B1		BR		BnaC09g43090D	chrC09	44428450		BnC09	153
CYP90D2		BR		BnaA01g37200D	chrA01_random	2530807
CYP90D2		BR		BnaA05g25680D	chrA05	18949414		BnC05	1.8
CYP90D2		BR		BnaC01g37470D	chrC01	36645134		BnC01	68
D11		BR		BnaA02g02150D	chrA02	944669		BnA02	14
D11		BR		BnaA10g19320D	chrA10	13769631		BnA10	44
D11		BR		BnaC02g05340D	chrC02	2770162
D11		BR		BnaC09g43090D	chrC09	44428450		BnC09	153
D2		BR		BnaA01g37200D	chrA01_random	2530807
D2		BR		BnaA05g25680D	chrA05	18949414		BnC05	1.8
D2		BR		BnaC01g37470D	chrC01	36645134		BnC01	68
DWF4	AT3G50660.1	BR		BnaA01g35580D	chrA01_random	791249
DWF4	AT3G50660.1	BR		BnaA09g31290D	chrA09	23313813		BnA09	98
DWF4	AT3G50660.1	BR		BnaC01g23810D	chrC01	17610396		BnC01	45
DWF4	AT3G50660.1	BR		BnaC05g34660D	chrC05	33986861		BnC05	142
GRAS19		BR		BnaA08g15740D	chrA08	13082600		BnA08	49.3
GRAS19		BR		BnaC03g61310D	chrC03	50360928		BnA03	19.2
GRAS19		BR		BnaC07g46670D	chrC07	44192543		BnC07	76.93
GRAS7		BR		BnaA01g17860D	chrA01	9455509		BnA01	56
GRAS7		BR		BnaA06g02700D	chrA06	1620856		BnC01	4.6
GRAS7		BR		BnaA06g30410D	chrA06	20546075		BnA06	45.7
GRAS7		BR		BnaA08g30240D	chrA08_random	1352382
GRAS7		BR		BnaA09g02850D	chrA09	1443241		BnA09	24
GRAS7		BR		BnaAnng36390D	chrAnn_random	41294412
GRAS7		BR		BnaC01g21110D	chrC01	14771847		BnC01	39
GRAS7		BR		BnaC02g38370D	chrC02	41346777		BnA02	84
GRAS7		BR		BnaC06g03750D	chrC06	4400256		BnA07	52
GRAS7		BR		BnaC07g14490D	chrC07	20316833		BnC07	12.5
GRAS7		BR		BnaC07g49170D	chrC07_random	1787256
GRAS7		BR		BnaC09g02270D	chrC09	1298059		BnC09	25.5
GRAS7		BR		BnaCnng00830D	chrCnn_random	1034899
GRAS7		BR		BnaCnng18770D	chrCnn_random	17307262
GRAS7		BR		BnaCnng58110D	chrCnn_random	57834204
GRAS7		BR		BnaCnng71600D	chrCnn_random	71863253
ILA1		BR		BnaA06g25660D	chrA06	17749869		BnA06	32.9
ILA1		BR		BnaA07g02330D	chrA07	1922575		BnA07	87.4
ILA1		BR		BnaA07g02860D	chrA07	2494628		BnA07	87.4
ILA1		BR		BnaA08g17100D	chrA08	13681163		BnA08	52
ILA1		BR		BnaA09g09260D	chrA09	4610343		BnA09	52.8
ILA1		BR		BnaAnng17990D	chrAnn_random	18880599
ILA1		BR		BnaAnng32540D	chrAnn_random	37148965
ILA1		BR		BnaC03g47910D	chrC03	32960809		BnC03	102.75
ILA1		BR		BnaC03g59990D	chrC03	49204528		BnA03	16.2
ILA1		BR		BnaC03g62520D	chrC03	51628103		BnA03	21
ILA1		BR		BnaC07g06560D	chrC07	10744924		BnC07	8.3
ILA1		BR		BnaC09g09490D	chrC09	6146427		BnC09	79
ILA1		BR		BnaCnng23380D	chrCnn_random	21883100
LIC		BR		BnaA07g32050D	chrA07	22285837		BnC02	1.55
LIC		BR		BnaC06g36110D	chrC06	34729853		BnC06	48.9
MADS22		BR		BnaA03g46780D	chrA03	23990544		BnA05	25.5
MADS22		BR		BnaA09g42480D	chrA09	29590704		BnC08	140
MADS22		BR		BnaC04g35060D	chrC04	36478651		BnC04	36.4
MADS22		BR		BnaC08g34920D	chrC08	32995397		BnC08	59.6
OsMDP1		BR		BnaA09g42480D	chrA09	29590704		BnC08	140
OsMDP1		BR		BnaC04g35060D	chrC04	36478651		BnC04	36.4
TUD1		BR		BnaA01g20980D	chrA01	12892915		BnA01	67.2
TUD1		BR		BnaA09g07250D	chrA09	3592820		BnA09	49
TUD1		BR		BnaCnng24910D	chrCnn_random	23361513
TUD1		BR		BnaCnng62640D	chrCnn_random	62405726
XIAO		BR		BnaA01g01430D	chrA01	757392		BnA01	10
XIAO		BR		BnaAnng09060D	chrAnn_random	9579972
XIAO		BR		BnaC01g02430D	chrC01	1277175
XIAO		BR		BnaC06g36320D	chrC06	34927570		BnC06	48.95
APC10	AT2G18290.1	CC		BnaA06g25330D	chrA06	17496649		BnA06	32.6
APC10	AT2G18290.1	CC		BnaC06g01420D	chrC06	2143924		BnA07	58
APC13	AT1G73177.1	CC		BnaA07g22810D	chrA07	17299089		BnA07	123.1
APC13	AT1G73177.1	CC		BnaC06g23770D	chrC06	25513857		BnC06	21.5
APC2	AT2G04660.1	CC		BnaAnng00170D	chrAnn_random	174488
APC2	AT2G04660.1	CC		BnaC04g26900D	chrC04	28162148		BnC04	35
APC2	AT2G04660.1	CC		BnaC04g32030D	chrC04	33826201		BnC04	36.1
APC4	AT4G21530.1	CC		BnaA01g11370D	chrA01	5657156		BnA01	28.6
APC4	AT4G21530.1	CC		BnaC01g12830D	chrC01	8206443		BnC01	16
APC6	AT1G78770.1	CC		BnaA07g34360D	chrA07	23386519		BnC02	2.1
APC6	AT1G78770.1	CC		BnaC03g70510D	chrC03	60197761		BnC03	1
APC6	AT1G78770.1	CC		BnaC06g39190D	chrC06	36420552		BnC06	55.1
APC8	AT3G48150.1	CC		BnaA06g16860D	chrA06	9522714		BnA06	17
APC8	AT3G48150.1	CC		BnaAnng14940D	chrAnn_random	16023797
APC8	AT3G48150.1	CC		BnaAnng14950D	chrAnn_random	16026462
APC8	AT3G48150.1	CC		BnaCnng12060D	chrCnn_random	11552106
APC8	AT3G48150.1	CC		BnaCnng69880D	chrCnn_random	69917443
AtD27	AT1G03055.1	CC		BnaA09g51010D	chrA09	33630641		BnC08	120
AtD27	AT1G03055.1	CC		BnaC08g45810D	chrC08	38252731		BnC08	103
CCS52A1	AT4G22910.1	CC		BnaA01g12560D	chrA01	6302437		BnA01	29.5
CCS52A1	AT4G22910.1	CC		BnaA03g24910D	chrA03	12041489		BnA03	180.4
CCS52A1	AT4G22910.1	CC		BnaA09g21270D	chrA09	13956097		BnA09	73.7
CCS52A1	AT4G22910.1	CC		BnaAnng38280D	chrAnn_random	43351792
CCS52A1	AT4G22910.1	CC		BnaC01g14350D	chrC01	9607526		BnC01	20
CCS52A1	AT4G22910.1	CC		BnaC03g72960D	chrC03_random	1149757
CCS52A1	AT4G22910.1	CC		BnaC07g37700D	chrC07	39335447		BnC07	74.5
CCS52A1	AT4G22910.1	CC		BnaC09g23630D	chrC09	21153918		BnC09	117
CCS52A1	AT4G22910.1	CC		BnaCnng71150D	chrCnn_random	71287463
CCS52A2	AT4G11920.1	CC		BnaA01g12560D	chrA01	6302437		BnA01	29.5
CCS52A2	AT4G11920.1	CC		BnaA03g24910D	chrA03	12041489		BnA03	180.4
CCS52A2	AT4G11920.1	CC		BnaA09g21270D	chrA09	13956097		BnA09	73.7
CCS52A2	AT4G11920.1	CC		BnaC01g14350D	chrC01	9607526		BnC01	20
CCS52A2	AT4G11920.1	CC		BnaC03g72960D	chrC03_random	1149757
CCS52A2	AT4G11920.1	CC		BnaC07g37700D	chrC07	39335447		BnC07	74.5
CCS52A2	AT4G11920.1	CC		BnaC09g23630D	chrC09	21153918		BnC09	117
CCS52A2	AT4G11920.1	CC		BnaCnng71150D	chrCnn_random	71287463
CCS52B	AT5G13840.1	CC		BnaA03g04530D	chrA03	2121011		BnA03	145.7
CCS52B	AT5G13840.1	CC		BnaC03g06070D	chrC03	2952917		BnA03	65
Cdc20.1	AT4G33270.1	CC		BnaA01g03590D	chrA01	1679976		BnA01	18.2
Cdc20.1	AT4G33270.1	CC		BnaA03g52090D	chrA03	27127790		BnA03	110
Cdc20.1	AT4G33270.1	CC		BnaA03g52440D	chrA03	27381373		BnA03	105
Cdc20.1	AT4G33270.1	CC		BnaC01g04930D	chrC01	2534330
Cdc20.1	AT4G33270.1	CC		BnaC03g66700D	chrC03	56392355		BnC03	5
Cdc20.1	AT4G33270.1	CC		BnaC07g44190D	chrC07	42870974		BnC07	76.75
Cdc20.1	AT4G33270.1	CC		BnaCnng34310D	chrCnn_random	32459306
Cdc20.2	AT4G33260.1	CC		BnaA01g03590D	chrA01	1679976		BnA01	18.2
Cdc20.2	AT4G33260.1	CC		BnaA03g52090D	chrA03	27127790		BnA03	110
Cdc20.2	AT4G33260.1	CC		BnaA03g52440D	chrA03	27381373		BnA03	105
Cdc20.2	AT4G33260.1	CC		BnaC01g04930D	chrC01	2534330
Cdc20.2	AT4G33260.1	CC		BnaC03g66700D	chrC03	56392355		BnC03	5
Cdc20.2	AT4G33260.1	CC		BnaC07g44190D	chrC07	42870974		BnC07	76.75
Cdc20.2	AT4G33260.1	CC		BnaCnng34310D	chrCnn_random	32459306
Cdc20.3	AT5G27080.1	CC		BnaC01g04930D	chrC01	2534330
Cdc20.4	AT5G26900.1	CC		BnaA03g52090D	chrA03	27127790		BnA03	110
Cdc20.4	AT5G26900.1	CC		BnaC01g04930D	chrC01	2534330
Cdc20.4	AT5G26900.1	CC		BnaCnng34310D	chrCnn_random	32459306
Cdc20.5	AT5G27570.1	CC		BnaA03g52090D	chrA03	27127790		BnA03	110
Cdc20.5	AT5G27570.1	CC		BnaC01g04930D	chrC01	2534330
Cdc20.5	AT5G27570.1	CC		BnaCnng34310D	chrCnn_random	32459306
CDC27A	AT3G16320.1	CC		BnaA05g23390D	chrA05	17721089		BnC05	2.5
CDC27A	AT3G16320.1	CC		BnaC05g37040D	chrC05	36221767		BnC05	143.5
CDC27B	AT2G20000.1	CC		BnaA07g00690D	chrA07	514545		BnA07	82
CDC27B	AT2G20000.1	CC		BnaA07g00700D	chrA07	519556		BnA07	83
CDC27B	AT2G20000.1	CC		BnaC07g00040D	chrC07	248280		BnC07	1
CKI1	AT2G47430.1	CC		BnaA04g06260D	chrA04	4810707		BnA04	47.5
CKI1	AT2G47430.1	CC		BnaA05g00530D	chrA05	260356		BnC05	35
CKI1	AT2G47430.1	CC		BnaC04g29060D	chrC04	30361521		BnC04	35.9
CKI1	AT2G47430.1	CC		BnaC04g51990D	chrC04_random	144240
CYC2	AT3G11520.1	CC		BnaAnng01620D	chrAnn_random	911642
CYC2	AT3G11520.1	CC		BnaAnng30800D	chrAnn_random	35143728
CYC2	AT3G11520.1	CC		BnaC01g44890D	chrC01_random	4405879
CYC2	AT3G11520.1	CC		BnaC02g02080D	chrC02	929222
CYCB1;1	AT4G37490.1	CC		BnaA01g00430D	chrA01	236633		BnA01	4.3
CYCB1;1	AT4G37490.1	CC		BnaC01g01420D	chrC01	685938
CYCB2;2	AT4G35620.1	CC		BnaA06g25730D	chrA06	17777237		BnA06	33
CYCB2;2	AT4G35620.1	CC		BnaA09g09200D	chrA09	4583966		BnA09	52.8
CYCB2;2	AT4G35620.1	CC		BnaAnng23850D	chrAnn_random	27315595
CYCB2;2	AT4G35620.1	CC		BnaC03g47840D	chrC03	32928774		BnC03	102.7
CYCB2;2	AT4G35620.1	CC		BnaC07g45730D	chrC07	43653906		BnC07	76.9
CYCB2;2	AT4G35620.1	CC		BnaC09g09430D	chrC09	6119142		BnC09	78
CYCD2;1	AT2G22490.2	CC		BnaA09g42570D	chrA09	29645079		BnC08	136
CYCD2;1	AT2G22490.2	CC		BnaC08g35030D	chrC08	33054736		BnC08	68.6
CycD3	AT4G34160.1	CC		BnaA01g02970D	chrA01	1450645		BnA01	15
CycD3	AT4G34160.1	CC		BnaA03g50910D	chrA03	26416526		BnA03	116.4
CycD3	AT4G34160.1	CC		BnaA08g11350D	chrA08	10313998		BnA08	46.5
CycD3	AT4G34160.1	CC		BnaC03g77070D	chrC03_random	5642752
CycD3	AT4G34160.1	CC		BnaC07g44750D	chrC07	43148433		BnC07	76.85
CycD3	AT4G34160.1	CC		BnaCnng64910D	chrCnn_random	64695463
CycD3	AT4G34160.1	CC		BnaCnng71920D	chrCnn_random	72215360
TAD1		CC		BnaA01g12560D	chrA01	6302437		BnA01	29.5
TAD1		CC		BnaA03g04530D	chrA03	2121011		BnA03	145.7
TAD1		CC		BnaA03g24910D	chrA03	12041489		BnA03	180.4
TAD1		CC		BnaA09g21270D	chrA09	13956097		BnA09	73.7
TAD1		CC		BnaC01g14350D	chrC01	9607526		BnC01	20
TAD1		CC		BnaC03g06070D	chrC03	2952917		BnA03	65
TAD1		CC		BnaC03g72960D	chrC03_random	1149757
TAD1		CC		BnaC07g37700D	chrC07	39335447		BnC07	74.5
TAD1		CC		BnaC09g23630D	chrC09	21153918		BnC09	117
UVI4	AT2G42260.1	CC		BnaA05g02710D	chrA05	1453019		BnC05	32
UVI4	AT2G42260.1	CC		BnaC04g02550D	chrC04	1895422		BnC04	6
AHK1	AT2G17820.1	CK		BnaA07g03050D	chrA07	2643335		BnA07	88
AHK1	AT2G17820.1	CK		BnaC07g06920D	chrC07	11067238		BnC07	8.5
AHK2	AT5G35750.1	CK		BnaA03g37960D	chrA03	18857309		BnA05	4.4
AHK2	AT5G35750.1	CK		BnaA04g07540D	chrA04	6487706		BnA04	54.5
AHK2	AT5G35750.1	CK		BnaC03g44990D	chrC03	30045144		BnC03	92
AHK2	AT5G35750.1	CK		BnaC04g29780D	chrC04	31447596		BnC04	36
AHK3	AT1G27320.1	CK		BnaA07g08880D	chrA07	8918485		BnA07	96.5
AHK3	AT1G27320.1	CK		BnaC07g11340D	chrC07	16999042		BnC07	11
AHK4	AT2G01830.1	CK		BnaA06g34500D	chrA06	22793912		BnA06	60
AHK4	AT2G01830.1	CK		BnaC07g21260D	chrC07	27896582		BnC07	20.5
AHK5	AT5G10720.1	CK		BnaA03g03090D	chrA03	1482518		BnA03	145
AHK5	AT5G10720.1	CK		BnaA03g03100D	chrA03	1487700		BnA03	145.2
AHK5	AT5G10720.1	CK		BnaA10g21570D	chrA10	14794173		BnA10	47.3
AHK5	AT5G10720.1	CK		BnaAnng24980D	chrAnn_random	28902560
AHK5	AT5G10720.1	CK		BnaC02g00180D	chrC02	47489
AHK5	AT5G10720.1	CK		BnaC03g04510D	chrC03	2138712		BnA03	66.2
AHK5	AT5G10720.1	CK		BnaC09g45760D	chrC09	45951590		BnC09	157
AMP1	AT3G54720.1	CK		BnaA04g03970D	chrA04	2874892		BnA04	40
AMP1	AT3G54720.1	CK		BnaA09g34520D	chrA09	25279772		BnA09	105
AMP1	AT3G54720.1	CK		BnaC08g25470D	chrC08	27174200		BnC08	49
ARR15	AT1G74890.1	CK		BnaA07g22010D	chrA07	16915645		BnA07	122.8
ARR15	AT1G74890.1	CK		BnaA07g31820D	chrA07	22127052		BnC02	1
ARR15	AT1G74890.1	CK		BnaC06g22740D	chrC06	24713773		BnC06	21.5
ARR15	AT1G74890.1	CK		BnaC06g35700D	chrC06	34557048		BnC06	41
ARR5	AT3G48100.1	CK		BnaA06g16900D	chrA06	9534768		BnA06	17
ARR5	AT3G48100.1	CK		BnaA06g20760D	chrA06	14285419		BnA06	17.4
ARR5	AT3G48100.1	CK		BnaA06g22370D	chrA06	15611533		BnA06	25
ARR5	AT3G48100.1	CK		BnaAnng26230D	chrAnn_random	30165119
ARR5	AT3G48100.1	CK		BnaC01g42890D	chrC01_random	2180916
ARR5	AT3G48100.1	CK		BnaC03g51340D	chrC03	35898951		BnC03	103
ARR5	AT3G48100.1	CK		BnaCnng35610D	chrCnn_random	33949799
ARR5	AT3G48100.1	CK		BnaCnng67000D	chrCnn_random	66744959
ARR6	AT5G62920.1	CK		BnaA06g16900D	chrA06	9534768		BnA06	17
ARR6	AT5G62920.1	CK		BnaA06g20760D	chrA06	14285419		BnA06	17.4
ARR6	AT5G62920.1	CK		BnaA06g22370D	chrA06	15611533		BnA06	25
ARR6	AT5G62920.1	CK		BnaAnng26230D	chrAnn_random	30165119
ARR6	AT5G62920.1	CK		BnaC01g42890D	chrC01_random	2180916
ARR6	AT5G62920.1	CK		BnaC03g51340D	chrC03	35898951		BnC03	103
ARR6	AT5G62920.1	CK		BnaCnng35610D	chrCnn_random	33949799
ARR6	AT5G62920.1	CK		BnaCnng67000D	chrCnn_random	66744959
ARR7	AT1G19050.1	CK		BnaA06g13210D	chrA06	6903020		BnA06	13
ARR7	AT1G19050.1	CK		BnaA08g22240D	chrA08	16235750		BnA08	61.7
ARR7	AT1G19050.1	CK		BnaC05g14720D	chrC05	8682206		BnC05	127
ARR7	AT1G19050.1	CK		BnaC08g18570D	chrC08	21667891		BnC08	27
BP	AT4G08150.1	CK		BnaA03g23610D	chrA03	11303176		BnA03	180
BP	AT4G08150.1	CK		BnaC03g28030D	chrC03	16421018		BnC03	66.5
BP	AT4G08150.1	CK		BnaCnng59830D	chrCnn_random	59614804
CKX2	AT2G19500.1	CK		BnaA07g35940D	chrA07_random	5098
CKX2	AT2G19500.1	CK		BnaA09g52930D	chrA09_random	753806
CKX2	AT2G19500.1	CK		BnaC07g01710D	chrC07	2422451		BnC07	2
CKX2	AT2G19500.1	CK		BnaCnng78130D	chrCnn_random	79688731
CLV1	AT1G75820.1	CK		BnaA07g32120D	chrA07	22308632		BnC02	1.6
CLV1	AT1G75820.1	CK		BnaC06g36500D	chrC06	35001303		BnC06	49
CLV2	AT1G65380.1	CK		BnaA02g12070D	chrA02	6317004		BnA02	24.5
CLV2	AT1G65380.1	CK		BnaC02g45200D	chrC02_random	935812
IPT5	AT5G19040.1	CK		BnaA10g16020D	chrA10	12315071		BnA10	30
IPT5	AT5G19040.1	CK		BnaAnng08610D	chrAnn_random	9076997
IPT5	AT5G19040.1	CK		BnaC02g08450D	chrC02	4596446		BnC02	35
IPT5	AT5G19040.1	CK		BnaC09g38810D	chrC09	41595479		BnC09	149
IPT7	AT3G23630.1	CK		BnaA01g23650D	chrA01	16061968		BnA01	70.5
IPT7	AT3G23630.1	CK		BnaA07g06300D	chrA07	6661929		BnA07	91.5
IPT7	AT3G23630.1	CK		BnaC07g07870D	chrC07	12714054		BnC07	9.2
KN1	AT1G70510.1	CK		BnaA02g14950D	chrA02	8569078		BnA02	30
KN1	AT1G70510.1	CK		BnaC02g19900D	chrC02	16260035		BnC02	53.6
LOG		CK		BnaA03g17070D	chrA03	8000213		BnA03	165.4
LOG		CK		BnaA04g04770D	chrA04	3516245		BnA04	42
LOG		CK		BnaA04g16350D	chrA04	13350104		BnC04	136
LOG		CK		BnaA04g21060D	chrA04	16088273		BnC04	121
LOG		CK		BnaA05g07250D	chrA05	3910195		BnC05	17
LOG		CK		BnaA07g13770D	chrA07	12160695		BnA07	108.2
LOG		CK		BnaA07g37740D	chrA07_random	1261014
LOG		CK		BnaA08g10820D	chrA08	10006587		BnA08	46
LOG		CK		BnaA09g04390D	chrA09	2147273		BnA09	33
LOG		CK		BnaA09g33750D	chrA09	24810408		BnA09	103
LOG		CK		BnaA10g20660D	chrA10	14377589		BnA10	45.6
LOG		CK		BnaAnng01670D	chrAnn_random	946255
LOG		CK		BnaAnng11570D	chrAnn_random	12532029
LOG		CK		BnaAnng18400D	chrAnn_random	19618164
LOG		CK		BnaAnng21190D	chrAnn_random	23559988
LOG		CK		BnaC01g03350D	chrC01	1727793
LOG		CK		BnaC02g02030D	chrC02	899332
LOG		CK		BnaC02g03250D	chrC02	1541005
LOG		CK		BnaC02g04120D	chrC02	2100160
LOG		CK		BnaC03g20580D	chrC03	10920650		BnC03	55
LOG		CK		BnaC03g65410D	chrC03	55105128		BnC03	15
LOG		CK		BnaC04g08060D	chrC04	6053124		BnC04	16.3
LOG		CK		BnaC04g15990D	chrC04	13957495		BnC04	26
LOG		CK		BnaC04g27300D	chrC04	28543226		BnC04	35.8
LOG		CK		BnaC04g39630D	chrC04	40588209		BnC04	50.5
LOG		CK		BnaC04g45030D	chrC04	44871270		BnC04	55
LOG		CK		BnaC08g24500D	chrC08	26545368		BnC08	47
LOG		CK		BnaC09g03810D	chrC09	2150240		BnC09	35
LOG		CK		BnaC09g44680D	chrC09	45383667		BnC09	155
STM	AT1G62360.1	CK		BnaA09g13310D	chrA09	7413896		BnA09	63
STM	AT1G62360.1	CK		BnaC04g19580D	chrC04	20195163		BnC04	29
STM	AT1G62360.1	CK		BnaC09g13580D	chrC09	10235595		BnC09	80
WUS	AT2G17950.1	CK		BnaA02g36550D	chrA02_random	1033781
WUS	AT2G17950.1	CK		BnaA06g25450D	chrA06	17611880		BnA06	32.8
WUS	AT2G17950.1	CK		BnaA07g02390D	chrA07	1993891		BnA07	87.4
WUS	AT2G17950.1	CK		BnaA09g09400D	chrA09	4699278		BnA09	52.8
WUS	AT2G17950.1	CK		BnaC07g06960D	chrC07	11135363		BnC07	9
BC12		GA		BnaA03g39840D	chrA03	19904739		BnA05	8
BC12		GA		BnaA06g30600D	chrA06	20614440		BnA06	45.9
BC12		GA		BnaA09g02780D	chrA09	1421159		BnA09	22
BC12		GA		BnaAnng03740D	chrAnn_random	3812773
BC12		GA		BnaAnng06680D	chrAnn_random	6739933
BC12		GA		BnaAnng07930D	chrAnn_random	8022522
BC12		GA		BnaC02g38250D	chrC02	41255492		BnA02	83
BC12		GA		BnaC02g41890D	chrC02	44747996		BnA02	90
BC12		GA		BnaC07g26190D	chrC07	32195409		BnC07	31
BC12		GA		BnaC07g49810D	chrC07_random	2209614
BC12		GA		BnaC08g21620D	chrC08	24410556		BnC08	35
BC12		GA		BnaCnng41700D	chrCnn_random	40552147
D1		GA		BnaA09g40600D	chrA09	28526169		BnC08	140.5
D1		GA		BnaC08g33050D	chrC08	31704578		BnC08	59.4
D62		GA		BnaA09g10790D	chrA09	5543235		BnA09	55
D62		GA		BnaA09g12920D	chrA09	6922782		BnA09	60
D62		GA		BnaCnng14890D	chrCnn_random	13834310
D62		GA		BnaCnng67210D	chrCnn_random	66962867
D8		GA		BnaA05g32640D	chrA05	22350198		BnA05	57
D8		GA		BnaA06g34810D	chrA06	23008796		BnA06	64
D8		GA		BnaA09g18700D	chrA09	11642415		BnA09	73.3
D8		GA		BnaA10g17240D	chrA10	12827578		BnA10	35
D8		GA		BnaC05g47760D	chrC05	42615530		BnA07	2.3
D8		GA		BnaC07g20900D	chrC07	27530850		BnC07	20
D8		GA		BnaC09g40420D	chrC09	42871775		BnC09	151
D8		GA		BnaC09g52270D	chrC09_random	1591332
D8		GA		BnaCnng28010D	chrCnn_random	26592635
D8		GA		BnaCnng68300D	chrCnn_random	67879501
DGL1		GA		BnaA02g19800D	chrA02	12266203		BnA02	38
DGL1		GA		BnaA07g38370D	chrA07_random	1596745
DGL1		GA		BnaC02g23170D	chrC02	20195335		BnC02	60
DGL1		GA		BnaC06g19100D	chrC06	21465264		BnC06	1
DWF1A	AT3G05120.1	GA		BnaA05g32040D	chrA05	22026495		BnA05	56
DWF1A	AT3G05120.1	GA		BnaA09g20650D	chrA09	13480247		BnA09	73.6
DWF1A	AT3G05120.1	GA		BnaC05g46680D	chrC05	42053534		BnA07	4
DWF1A	AT3G05120.1	GA		BnaC07g27790D	chrC07	33178766		BnC07	60
DWF1B	AT3G63010.1	GA		BnaA04g00210D	chrA04	114292		BnA04	25
DWF1B	AT3G63010.1	GA		BnaA07g19530D	chrA07	15590252		BnA07	121.3
DWF1B	AT3G63010.1	GA		BnaA09g55590D	chrA09_random	3324915
DWF1B	AT3G63010.1	GA		BnaC04g21040D	chrC04	21975350		BnC04	30
DWF1B	AT3G63010.1	GA		BnaCnng55170D	chrCnn_random	55016391
DWF1B	AT3G63010.1	GA		BnaCnng69280D	chrCnn_random	69085676
DWF1C	AT5G27320.1	GA		BnaA09g20650D	chrA09	13480247		BnA09	73.6
DWF1C	AT5G27320.1	GA		BnaC07g27790D	chrC07	33178766		BnC07	60
GA20ox1	AT4G25420.1	GA		BnaA01g35230D	chrA01_random	494530
GA20ox1	AT4G25420.1	GA		BnaA02g11210D	chrA02	5851979		BnA02	22.8
GA20ox1	AT4G25420.1	GA		BnaA03g47400D	chrA03	24299823		BnA05	26
GA20ox1	AT4G25420.1	GA		BnaA10g07740D	chrA10	6243368		BnA10	9
GA20ox1	AT4G25420.1	GA		BnaC01g17380D	chrC01	11899680		BnC01	30
GA20ox1	AT4G25420.1	GA		BnaC02g15510D	chrC02	11109631		BnC02	48
GA20ox1	AT4G25420.1	GA		BnaC07g39650D	chrC07	40392393		BnC07	76
GA20ox1	AT4G25420.1	GA		BnaC09g28120D	chrC09	30358040		BnC09	127
GA20ox1	AT4G25420.1	GA		BnaC09g28130D	chrC09	30368577		BnC09	129
GA20ox1	AT4G25420.1	GA		BnaCnng76580D	chrCnn_random	77727012
GA20ox2	AT5G51810.1	GA		BnaA01g35230D	chrA01_random	494530
GA20ox2	AT5G51810.1	GA		BnaA02g11210D	chrA02	5851979		BnA02	22.8
GA20ox2	AT5G51810.1	GA		BnaA03g47400D	chrA03	24299823		BnA05	26
GA20ox2	AT5G51810.1	GA		BnaA10g07740D	chrA10	6243368		BnA10	9
GA20ox2	AT5G51810.1	GA		BnaC01g17380D	chrC01	11899680		BnC01	30
GA20ox2	AT5G51810.1	GA		BnaC02g15510D	chrC02	11109631		BnC02	48
GA20ox2	AT5G51810.1	GA		BnaC07g39650D	chrC07	40392393		BnC07	76
GA20ox2	AT5G51810.1	GA		BnaC09g28120D	chrC09	30358040		BnC09	127
GA20ox2	AT5G51810.1	GA		BnaC09g28130D	chrC09	30368577		BnC09	129
GA20ox2	AT5G51810.1	GA		BnaCnng76580D	chrCnn_random	77727012
GA20ox3	AT5G07200.1	GA		BnaA03g55500D	chrA03_random	312652
GA20ox3	AT5G07200.1	GA		BnaA10g23640D	chrA10	15576993		BnA10	50
GA20ox3	AT5G07200.1	GA		BnaAnng01990D	chrAnn_random	1067322
GA20ox3	AT5G07200.1	GA		BnaC02g01710D	chrC02	744179
GA20ox3	AT5G07200.1	GA		BnaC03g02920D	chrC03	1404886		BnA03	69
GA20ox3	AT5G07200.1	GA		BnaC09g48370D	chrC09	47209452		BnC09	163
GA20ox4	AT1G60980.1	GA		BnaA09g13940D	chrA09	7950968		BnA09	64
GA20ox4	AT1G60980.1	GA		BnaAnng19650D	chrAnn_random	21491302
GA20ox4	AT1G60980.1	GA		BnaAnng19660D	chrAnn_random	21493032
GA20ox4	AT1G60980.1	GA		BnaCnng11850D	chrCnn_random	11274340
GA20ox4	AT1G60980.1	GA		BnaCnng35700D	chrCnn_random	34189211
GA20ox5	AT1G44090.1	GA		BnaA08g29880D	chrA08_random	969549
GA20ox5	AT1G44090.1	GA		BnaC08g05170D	chrC08	6199020		BnC08	9
GA20ox5	AT1G44090.1	GA		BnaCnng72000D	chrCnn_random	72340762
GA2ox1	AT1G78440.1	GA		BnaA02g18900D	chrA02	11663457		BnA02	37
GA2ox1	AT1G78440.1	GA		BnaA07g39200D	chrA07_random	2021685
GA2ox1	AT1G78440.1	GA		BnaA07g39210D	chrA07_random	2034465
GA2ox1	AT1G78440.1	GA		BnaC03g21150D	chrC03	11368925		BnC03	57
GA2ox1	AT1G78440.1	GA		BnaC03g21160D	chrC03	11391805		BnC03	58
GA2ox1	AT1G78440.1	GA		BnaC06g38910D	chrC06	36300543		BnC06	55
GA2ox1	AT1G78440.1	GA		BnaCnng35770D	chrCnn_random	34297609
GA2ox2	AT1G30040.1	GA		BnaA07g07480D	chrA07	7742317		BnA07	94
GA2ox2	AT1G30040.1	GA		BnaA08g17610D	chrA08	13982873		BnA08	53
GA2ox2	AT1G30040.1	GA		BnaA09g26500D	chrA09	19690910		BnA09	80
GA2ox2	AT1G30040.1	GA		BnaC03g59610D	chrC03	48841999		BnA03	16
GA2ox2	AT1G30040.1	GA		BnaC05g23000D	chrC05	16809758		BnC05	132
GA2ox2	AT1G30040.1	GA		BnaC07g09260D	chrC07	14481092		BnC07	10
GA2ox3	AT2G34555.1	GA		BnaA03g15880D	chrA03	7353235		BnA03	164.5
GA2ox3	AT2G34555.1	GA		BnaA04g20250D	chrA04	15627613		BnC04	125.5
GA2ox3	AT2G34555.1	GA		BnaA05g09290D	chrA05	5158255		BnC05	12
GA2ox3	AT2G34555.1	GA		BnaC03g19010D	chrC03	9849149		BnC03	42
GA2ox3	AT2G34555.1	GA		BnaC04g10690D	chrC04	8336366		BnC04	23
GA2ox4	AT1G47990.1	GA		BnaA05g17600D	chrA05	12505087		BnC05	7.4
GA2ox4	AT1G47990.1	GA		BnaAnng21090D	chrAnn_random	23473922
GA2ox6	AT1G02400.1	GA		BnaA08g27130D	chrA08	18176493		BnA08	68.9
GA2ox6	AT1G02400.1	GA		BnaA10g01100D	chrA10	569328		BnA10	1
GA2ox6	AT1G02400.1	GA		BnaC04g02480D	chrC04	1861970		BnC04	4
GA2ox6	AT1G02400.1	GA		BnaC05g01200D	chrC05	633305		BnC05	96
GA2ox7	AT1G50960.1	GA		BnaA05g15510D	chrA05	10021246		BnC05	9.2
GA2ox7	AT1G50960.1	GA		BnaC05g27020D	chrC05	23656720		BnC05	138
GA2ox8	AT4G21200.1	GA		BnaA01g11120D	chrA01	5540287		BnA01	28.5
GA2ox8	AT4G21200.1	GA		BnaA08g09770D	chrA08	9253479		BnA08	45
GA2ox8	AT4G21200.1	GA		BnaAnng36120D	chrAnn_random	40985192
GA2ox8	AT4G21200.1	GA		BnaC01g12610D	chrC01	8062608		BnC01	14
GA2ox8	AT4G21200.1	GA		BnaC03g64300D	chrC03	53701657		BnA03	30
GA2ox8	AT4G21200.1	GA		BnaC03g64330D	chrC03	53713728		BnA03	32
GA2ox8	AT4G21200.1	GA		BnaC07g36630D	chrC07	38614675		BnC07	73.5
GA3ox1	AT1G15550.1	GA		BnaA06g10250D	chrA06	5423940		BnA06	10.8
GA3ox1	AT1G15550.1	GA		BnaA09g57140D	chrA09_random	4043860
GA3ox1	AT1G15550.1	GA		BnaC05g11920D	chrC05	6900966		BnC05	120
GA3ox1	AT1G15550.1	GA		BnaC08g38810D	chrC08	34907097		BnC08	76.6
GA3ox2	AT1G80340.1	GA		BnaA02g19810D	chrA02	12275645		BnA02	39
GA3ox2	AT1G80340.1	GA		BnaA07g35700D	chrA07	23925519		BnC02	2.3
GA3ox2	AT1G80340.1	GA		BnaA07g35710D	chrA07	23926545		BnC02	2.4
GA3ox2	AT1G80340.1	GA		BnaC02g23180D	chrC02	20217666		BnC02	62
GA3ox2	AT1G80340.1	GA		BnaC06g40640D	chrC06	37183855		BnC06	59
GA3ox3	AT4G21690.1	GA		BnaA08g09590D	chrA08	9147792		BnA08	42
GA3ox3	AT4G21690.1	GA		BnaC03g64000D	chrC03	53482720		BnA03	28
GA3ox4	AT1G80330.1	GA		BnaA02g19820D	chrA02	12278028		BnA02	40
GA3ox4	AT1G80330.1	GA		BnaC02g23190D	chrC02	20220679		BnC02	64
GID1		GA		BnaA04g00210D	chrA04	114292		BnA04	25
GID1		GA		BnaA05g32040D	chrA05	22026495		BnA05	56
GID1		GA		BnaA07g19530D	chrA07	15590252		BnA07	121.3
GID1		GA		BnaA09g20650D	chrA09	13480247		BnA09	73.6
GID1		GA		BnaA09g55590D	chrA09_random	3324915
GID1		GA		BnaC04g21040D	chrC04	21975350		BnC04	30
GID1		GA		BnaC05g46680D	chrC05	42053534		BnA07	4
GID1		GA		BnaC07g27790D	chrC07	33178766		BnC07	60
GID1		GA		BnaCnng55170D	chrCnn_random	55016391
GID1		GA		BnaCnng69280D	chrCnn_random	69085676
KTN1	AT1G80350.1	GA		BnaA02g19800D	chrA02	12266203		BnA02	38
KTN1	AT1G80350.1	GA		BnaA07g38370D	chrA07_random	1596745
KTN1	AT1G80350.1	GA		BnaC02g23170D	chrC02	20195335		BnC02	60
KTN1	AT1G80350.1	GA		BnaC06g19100D	chrC06	21465264		BnC06	1
Os20ox2		GA		BnaA01g35230D	chrA01_random	494530
Os20ox2		GA		BnaA02g11210D	chrA02	5851979		BnA02	22.8
Os20ox2		GA		BnaA03g47400D	chrA03	24299823		BnA05	26
Os20ox2		GA		BnaA03g55500D	chrA03_random	312652
Os20ox2		GA		BnaA10g07740D	chrA10	6243368		BnA10	9
Os20ox2		GA		BnaC01g17380D	chrC01	11899680		BnC01	30
Os20ox2		GA		BnaC03g02920D	chrC03	1404886		BnA03	69
Os20ox2		GA		BnaC07g39650D	chrC07	40392393		BnC07	76
Os20ox2		GA		BnaC09g28120D	chrC09	30358040		BnC09	127
Os20ox2		GA		BnaC09g28130D	chrC09	30368577		BnC09	129
RGA	AT2G01570.1	GA		BnaA06g34810D	chrA06	23008796		BnA06	64
RGA	AT2G01570.1	GA		BnaA09g18700D	chrA09	11642415		BnA09	73.3
RGA	AT2G01570.1	GA		BnaC07g20900D	chrC07	27530850		BnC07	20
RGA	AT2G01570.1	GA		BnaC09g52270D	chrC09_random	1591332
RGL1	AT1G66350.1	GA		BnaCnng28010D	chrCnn_random	26592635
RGL1	AT1G66350.1	GA		BnaCnng68300D	chrCnn_random	67879501
RHT1		GA		BnaA06g34810D	chrA06	23008796		BnA06	64
RHT1		GA		BnaA10g17240D	chrA10	12827578		BnA10	35
RHT1		GA		BnaC07g20900D	chrC07	27530850		BnC07	20
RHT1		GA		BnaC09g40420D	chrC09	42871775		BnC09	151
RHT1		GA		BnaCnng28010D	chrCnn_random	26592635
RHT1		GA		BnaCnng68300D	chrCnn_random	67879501
SHI	AT5G66350.1	GA		BnaA07g12710D	chrA07	11402202		BnA07	104
SHI	AT5G66350.1	GA		BnaC07g16800D	chrC07	22808151		BnC07	13
SLR1		GA		BnaA06g34810D	chrA06	23008796		BnA06	64
SLR1		GA		BnaA10g17240D	chrA10	12827578		BnA10	35
SLR1		GA		BnaC07g20900D	chrC07	27530850		BnC07	20
SLR1		GA		BnaC09g40420D	chrC09	42871775		BnC09	151
SLR1		GA		BnaCnng28010D	chrCnn_random	26592635
SLR1		GA		BnaCnng68300D	chrCnn_random	67879501
SLY1	AT4G24210.1	GA		BnaA01g13690D	chrA01	6972882		BnA01	31.6
SLY1	AT4G24210.1	GA		BnaC01g16070D	chrC01	11105059		BnC01	25
SLY2	AT5G48170.1	GA		BnaA02g29980D	chrA02	21775540		BnA02	52.3
SLY2	AT5G48170.1	GA		BnaA06g30400D	chrA06	20542426		BnA06	45.5
SLY2	AT5G48170.1	GA		BnaA09g02870D	chrA09	1452336		BnA09	27
SLY2	AT5G48170.1	GA		BnaC02g38380D	chrC02	41362433		BnA02	85
SLY2	AT5G48170.1	GA		BnaC07g49160D	chrC07_random	1782883
SLY2	AT5G48170.1	GA		BnaC09g02290D	chrC09	1308200		BnC09	26
SPY	AT3G11540.1	GA		BnaA03g31770D	chrA03	15329028		BnA03	199.6
SPY	AT3G11540.1	GA		BnaA05g27510D	chrA05	19814961		BnC05	0.2
SPY	AT3G11540.1	GA		BnaC03g37230D	chrC03	22633255		BnC03	83
SPY	AT3G11540.1	GA		BnaC05g41670D	chrC05	39298852		BnA07	8
AG	AT4G18960.1	Other		BnaA01g09760D	chrA01	4799394		BnA01	26
AG	AT4G18960.1	Other		BnaA03g43820D	chrA03	22077087		BnA05	20.4
AG	AT4G18960.1	Other		BnaC01g11460D	chrC01	7096122		BnC01	12
AG	AT4G18960.1	Other		BnaC03g62970D	chrC03	52280687		BnA03	24
AG	AT4G18960.1	Other		BnaC07g35640D	chrC07	37983109		BnC07	72.5
AG	AT4G18960.1	Other		BnaC09g24200D	chrC09	22027203		BnC09	120
AP1	AT1G69120.1	Other		BnaA02g35830D	chrA02_random	545402
AP1	AT1G69120.1	Other		BnaA07g24360D	chrA07	18230072		BnA07	126
AP1	AT1G69120.1	Other		BnaA07g27710D	chrA07	20115939		BnA07	127.9
AP1	AT1G69120.1	Other		BnaC02g44500D	chrC02_random	302432
AP1	AT1G69120.1	Other		BnaC06g25500D	chrC06	27150008		BnC06	28.3
AP1	AT1G69120.1	Other		BnaC06g29980D	chrC06	30792049		BnC06	37.4
AP3	AT3G54340.1	Other		BnaA04g04160D	chrA04	3055809		BnA04	41
AP3	AT3G54340.1	Other		BnaAnng31650D	chrAnn_random	36231108
AP3	AT3G54340.1	Other		BnaC04g26350D	chrC04	27749280		BnC04	34
AP3	AT3G54340.1	Other		BnaC08g25160D	chrC08	26996127		BnC08	48
APO2		Other		BnaA06g39070D	chrA06_random	1264185
APO2		Other		BnaCnng24550D	chrCnn_random	22992395
ASK1	AT1G10940.2	Other		BnaA06g06740D	chrA06	3620859		BnA06	5.5
ASK1	AT1G10940.2	Other		BnaC08g14640D	chrC08	19406028		BnC08	21
ASK1	AT1G10940.2	Other		BnaC08g42270D	chrC08	36522414		BnC08	78
CNA	AT1G52150.2	Other		BnaC03g69040D	chrC03	58725925		BnC03	3
CNA	AT1G52150.2	Other		BnaCnng38170D	chrCnn_random	36716426
EMF1	AT5G11530.1	Other		BnaA02g01030D	chrA02	409168		BnA02	10
EMF1	AT5G11530.1	Other		BnaA03g03410D	chrA03	1646524		BnA03	145.5
EMF1	AT5G11530.1	Other		BnaC02g03860D	chrC02	1916195
EMF1	AT5G11530.1	Other		BnaC03g04840D	chrC03	2352805		BnA03	66
ER	AT2G26330.1	Other		BnaA09g40540D	chrA09	28505451		BnC08	141
ER	AT2G26330.1	Other		BnaC08g32980D	chrC08	31681238		BnC08	59
ER	AT2G26330.1	Other		BnaC08g33020D	chrC08	31693557		BnC08	59.2
ERA1	AT5G40280.1	Other		BnaA04g10140D	chrA04	8958905		BnA04	57
ERA1	AT5G40280.1	Other		BnaA04g11810D	chrA04	10127289		BnC04	148.5
ERA1	AT5G40280.1	Other		BnaC04g32260D	chrC04	34037879		BnC04	36.2
FON1		Other		BnaA03g40550D	chrA03	20262036		BnA05	10
FON1		Other		BnaA03g44500D	chrA03	22589247		BnA05	22
FON1		Other		BnaA06g24650D	chrA06	17138307		BnA06	32.2
FON1		Other		BnaA07g32120D	chrA07	22308632		BnC02	1.6
FON1		Other		BnaA08g30460D	chrA08_random	1515787
FON1		Other		BnaC03g63790D	chrC03	53302941		BnA03	26
FON1		Other		BnaC06g36500D	chrC06	35001303		BnC06	49
FON1		Other		BnaC07g31500D	chrC07	35566967		BnC07	68
FON1		Other		BnaC07g36330D	chrC07	38466124		BnC07	73
FON1		Other		BnaCnng13280D	chrCnn_random	12115174
LOB	AT5G63090.2	Other		BnaA09g06440D	chrA09	3161419		BnA09	42
LOB	AT5G63090.2	Other		BnaAnng31240D	chrAnn_random	35709358
LOB	AT5G63090.2	Other		BnaCnng15670D	chrCnn_random	14739421
LOB	AT5G63090.2	Other		BnaCnng60770D	chrCnn_random	60622369
MST4		Other		BnaA06g39540D	chrA06_random	1600967
MST4		Other		BnaA09g04260D	chrA09	2101664		BnA09	32
MST4		Other		BnaC07g28860D	chrC07	33813645		BnC07	64
MST4		Other		BnaC09g03670D	chrC09	2083660		BnC09	33
NYC3		Other		BnaA02g01880D	chrA02	856812		BnA02	12
NYC3		Other		BnaA03g04500D	chrA03	2104520		BnA03	145.6
NYC3		Other		BnaC02g05020D	chrC02	2623924
NYC3		Other		BnaC03g06040D	chrC03	2938470		BnA03	65.3
OGR1		Other		BnaA09g23250D	chrA09	15892533		BnA09	73.76
OGR1		Other		BnaC06g08040D	chrC06	8834394		BnA07	42.95
OsDW3		Other		BnaA05g10890D	chrA05	5976926		BnC05	10
OsDW3		Other		BnaA10g03180D	chrA10	1619557		BnA10	2.2
OsDW3		Other		BnaC04g12350D	chrC04	9611525		BnC04	24
OsDW3		Other		BnaC05g03170D	chrC05	1536942		BnC05	99.5
OSH1		Other		BnaA02g14950D	chrA02	8569078		BnA02	30
OSH1		Other		BnaA03g23610D	chrA03	11303176		BnA03	180
OSH1		Other		BnaA09g13310D	chrA09	7413896		BnA09	63
OSH1		Other		BnaC09g13580D	chrC09	10235595		BnC09	80
PHAB	AT2G34710.1	Other		BnaA04g20300D	chrA04	15670967		BnC04	125.45
PHAB	AT2G34710.1	Other		BnaA05g09120D	chrA05	5027161		BnC05	14
PHAB	AT2G34710.1	Other		BnaC04g10480D	chrC04	8071925		BnC04	21
PHAV	AT1G30490.1	Other		BnaA09g26050D	chrA09	19171299		BnA09	77
PHAV	AT1G30490.1	Other		BnaC05g23470D	chrC05	17572082		BnC05	134
PNH	AT5G43810.1	Other		BnaA06g36540D	chrA06	23915362		BnA06	65
PNH	AT5G43810.1	Other		BnaA09g16600D	chrA09	9992167		BnA09	67
PNH	AT5G43810.1	Other		BnaC07g17330D	chrC07	23533981		BnC07	15
RA3		Other		BnaA01g12320D	chrA01	6150231		BnA01	29.4
RA3		Other		BnaA02g11230D	chrA02	5884175		BnA02	22.8
RA3		Other		BnaA02g18730D	chrA02	11498527		BnA02	36
RA3		Other		BnaA02g34580D	chrA02	24623231		BnA02	52.4
RA3		Other		BnaA03g45450D	chrA03	23110086		BnA05	22.8
RA3		Other		BnaA04g12690D	chrA04	10719774		BnC04	147.6
RA3		Other		BnaA06g24090D	chrA06	16641951		BnA06	30
RA3		Other		BnaA06g37150D	chrA06	24224011		BnA06	65.2
RA3		Other		BnaA07g33960D	chrA07	23203166		BnC02	2
RA3		Other		BnaA08g16230D	chrA08	13314648		BnA08	50
RA3		Other		BnaA10g07960D	chrA10	6498822		BnA10	9.5
RA3		Other		BnaAnng22210D	chrAnn_random	24863754
RA3		Other		BnaC01g14030D	chrC01	9208121		BnC01	18
RA3		Other		BnaC02g24780D	chrC02	22108352		BnC02	68
RA3		Other		BnaC03g49150D	chrC03	34071336		BnC03	102.9
RA3		Other		BnaC06g38600D	chrC06	36127946		BnC06	53.5
RA3		Other		BnaC07g37370D	chrC07	39133833		BnC07	74
RA3		Other		BnaC07g46980D	chrC07	44469689		BnC07	76.98
RA3		Other		BnaC09g27860D	chrC09	29720452		BnC09	125
RA3		Other		BnaCnng42030D	chrCnn_random	41070425
SP1		Other		BnaA09g23640D	chrA09	16270642		BnA09	74.1
SP1		Other		BnaC01g28290D	chrC01	25977165		BnC01	55
SP1		Other		BnaCnng18870D	chrCnn_random	17444976
Spk(t)		Other		BnaA01g02090D	chrA01	1035056		BnA01	12
Spk(t)		Other		BnaA06g25880D	chrA06	17912920		BnA06	33.2
Spk(t)		Other		BnaA06g40890D	chrA06_random	2235581
Spk(t)		Other		BnaA09g09050D	chrA09	4502428		BnA09	52.8
Spk(t)		Other		BnaC01g03240D	chrC01	1657851
Spk(t)		Other		BnaC03g47560D	chrC03	32614995		BnC03	102.6
Spk(t)		Other		BnaC09g09270D	chrC09	6003835		BnC09	77
Spk(t)		Other		BnaCnng34240D	chrCnn_random	32397027
SPL9	AT2G42200.1	Other		BnaA04g24340D	chrA04	17845226		BnC04	111
SPL9	AT2G42200.1	Other		BnaA05g02680D	chrA05	1443070		BnC05	33
SPL9	AT2G42200.1	Other		BnaC04g02520D	chrC04	1886611		BnC04	5
SPL9	AT2G42200.1	Other		BnaC04g48150D	chrC04	46915350		BnC04	64.8
SPS1	AT1G16410.1	Other		BnaA06g11000D	chrA06	5747704		BnA06	11.2
SPS1	AT1G16410.1	Other		BnaA06g11010D	chrA06	5753483		BnA06	11.4
SPS1	AT1G16410.1	Other		BnaC05g12520D	chrC05	7308749		BnC05	124
STIP	AT2G33880.1	Other		BnaA03g15660D	chrA03	7235989		BnA03	163.5
STIP	AT2G33880.1	Other		BnaA05g09770D	chrA05	5389367		BnC05	11
STIP	AT2G33880.1	Other		BnaC03g18850D	chrC03	9676180		BnC03	41
STIP	AT2G33880.1	Other		BnaCnng62530D	chrCnn_random	62338385
TAW1		Other		BnaA01g23890D	chrA01	16319785		BnA01	70.7
TAW1		Other		BnaA04g28750D	chrA04_random	995276
TAW1		Other		BnaA04g28760D	chrA04_random	999466
TAW1		Other		BnaA05g11460D	chrA05	6419419		BnC05	9.9
TAW1		Other		BnaA07g06690D	chrA07	6967195		BnA07	92
TAW1		Other		BnaC04g13600D	chrC04	10873601		BnC04	25.3
TAW1		Other		BnaC04g41970D	chrC04	42687738		BnC04	52
TAW1		Other		BnaC07g08230D	chrC07	13164330		BnC07	9.3
TAW1		Other		BnaCnng65050D	chrCnn_random	64808063
TD1		Other		BnaA03g23610D	chrA03	11303176		BnA03	180
TD1		Other		BnaA09g13310D	chrA09	7413896		BnA09	63
TD1		Other		BnaC09g13580D	chrC09	10235595		BnC09	80
BRC1	AT1G10060.2	SL		BnaA06g37970D	chrA06_random	241381
BRC2	AT1G10070.1	SL		BnaA06g37960D	chrA06_random	237368
BRC2	AT1G10070.1	SL		BnaA08g26000D	chrA08	17730020		BnA08	68.9
BRC2	AT1G10070.1	SL		BnaA09g57250D	chrA09_random	4106442
BRC2	AT1G10070.1	SL		BnaC05g07810D	chrC05	3964894		BnC05	117.2
BRC2	AT1G10070.1	SL		BnaC08g13970D	chrC08	18960236		BnC08	17
BRC2	AT1G10070.1	SL		BnaC08g42400D	chrC08	36596138		BnC08	79
D14		SL		BnaA03g53980D	chrA03	28491571		BnA03	100
D14		SL		BnaA05g03360D	chrA05	1867915		BnC05	30.2
D14		SL		BnaA05g37310D	chrA05_random	2956830
D14		SL		BnaA08g15680D	chrA08	13020218		BnA08	49
D14		SL		BnaC03g61390D	chrC03	50473554		BnA03	19.8
D14		SL		BnaC04g02960D	chrC04	2094320		BnC04	7
D14		SL		BnaC05g47570D	chrC05	42537831		BnA07	3
D17		SL		BnaA04g26000D	chrA04	18550547		BnC04	106
D17		SL		BnaC04g50070D	chrC04	47874504		BnC04	81.8
D27		SL		BnaA09g51010D	chrA09	33630641		BnC08	120
D27		SL		BnaC08g45810D	chrC08	38252731		BnC08	103
D3		SL		BnaA05g10890D	chrA05	5976926		BnC05	10
D3		SL		BnaA10g03180D	chrA10	1619557		BnA10	2.2
D3		SL		BnaC04g12350D	chrC04	9611525		BnC04	24
D3		SL		BnaC05g03170D	chrC05	1536942		BnC05	100
D53		SL		BnaA10g04650D	chrA10	2505256		BnA10	5
D53		SL		BnaAnng15800D	chrAnn_random	16743466
D53		SL		BnaAnng24300D	chrAnn_random	28038452
D53		SL		BnaC04g54570D	chrC04_random	1844007
D53		SL		BnaC05g05000D	chrC05	2445325		BnC05	103
D53		SL		BnaC08g45170D	chrC08	37976800		BnC08	90
D88		SL		BnaA03g53980D	chrA03	28491571		BnA03	100
D88		SL		BnaA05g03360D	chrA05	1867915		BnC05	30.2
D88		SL		BnaA05g37310D	chrA05_random	2956830
D88		SL		BnaA08g15680D	chrA08	13020218		BnA08	49
D88		SL		BnaC03g61390D	chrC03	50473554		BnA03	19.8
D88		SL		BnaC04g02960D	chrC04	2094320		BnC04	7
D88		SL		BnaC05g47570D	chrC05	42537831		BnA07	3
DAD2		SL		BnaA03g53980D	chrA03	28491571		BnA03	100
DAD2		SL		BnaA05g03360D	chrA05	1867915		BnC05	30.2
DAD2		SL		BnaA05g37310D	chrA05_random	2956830
DAD2		SL		BnaA08g15680D	chrA08	13020218		BnA08	49
DAD2		SL		BnaC03g61390D	chrC03	50473554		BnA03	19.8
DAD2		SL		BnaC04g02960D	chrC04	2094320		BnC04	7
DAD2		SL		BnaC05g47570D	chrC05	42537831		BnA07	2.8
HTD2		SL		BnaA03g53980D	chrA03	28491571		BnA03	100
HTD2		SL		BnaA05g03360D	chrA05	1867915		BnC05	30.2
HTD2		SL		BnaA05g37310D	chrA05_random	2956830
HTD2		SL		BnaA08g15680D	chrA08	13020218		BnA08	49
HTD2		SL		BnaC03g61390D	chrC03	50473554		BnA03	19.8
HTD2		SL		BnaC04g02960D	chrC04	2094320		BnC04	7
HTD2		SL		BnaC05g47570D	chrC05	42537831		BnA07	2.8
IAA12	AT1G04550.2	SL		BnaA10g02680D	chrA10	1412823		BnA10	1.9
IAA12	AT1G04550.2	SL		BnaAnng12210D	chrAnn_random	13201792
IAA12	AT1G04550.2	SL		BnaC05g02660D	chrC05	1282526		BnC05	99
IAA12	AT1G04550.2	SL		BnaC08g50150D	chrC08_random	4502690
MAX1	AT2G26170.1	SL		BnaA03g22900D	chrA03	10902850		BnA03	179.5
MAX2	AT2G42620.1	SL		BnaC04g52510D	chrC04_random	420036
MAX3	AT2G44990.1	SL		BnaA04g26000D	chrA04	18550547		BnC04	106
MAX3	AT2G44990.1	SL		BnaC04g50070D	chrC04	47874504		BnC04	81.8
MAX4	AT4G32810.1	SL		BnaA01g04140D	chrA01	1908476		BnA01	19.2
MAX4	AT4G32810.1	SL		BnaC01g05420D	chrC01	2871747
MAX4	AT4G32810.1	SL		BnaC01g05600D	chrC01	2963041
RMS1		SL		BnaA01g04140D	chrA01	1908476		BnA01	19.2
RMS1		SL		BnaC01g05600D	chrC01	2963041
RMS5		SL		BnaA04g26000D	chrA04	18550547		BnC04	106
RMS5		SL		BnaC04g50070D	chrC04	47874504		BnC04	81.8
SLB1		SL		BnaA03g22900D	chrA03	10902850		BnA03	179.5
SLB1		SL		BnaC03g26960D	chrC03	15494235		BnC03	67
SLB2		SL		BnaA03g22900D	chrA03	10902850		BnA03	179.5
SLB2		SL		BnaC03g26960D	chrC03	15494235		BnC03	67
ABI3	AT3G24650.1	TF		BnaA03g37510D	chrA03	18607382		BnA05	4.3
ABI3	AT3G24650.1	TF		BnaC03g44820D	chrC03	29922520		BnC03	90
AIL5	AT5G57390.1	TF		BnaA02g08130D	chrA02	3851338		BnA02	18.5
AIL5	AT5G57390.1	TF		BnaC02g11520D	chrC02	6825958		BnC02	40
AIL6	AT5G10510.3	TF		BnaA02g00560D	chrA02	214037		BnA02	5
AIL6	AT5G10510.3	TF		BnaA03g02990D	chrA03	1446502		BnA03	144.5
AIL6	AT5G10510.3	TF		BnaA06g24400D	chrA06	16993728		BnA06	31
AIL6	AT5G10510.3	TF		BnaA10g21750D	chrA10	14851690		BnA10	47.4
AIL6	AT5G10510.3	TF		BnaC02g00280D	chrC02	99649
AIL6	AT5G10510.3	TF		BnaC03g48820D	chrC03	33635610		BnC03	102.8
AIL6	AT5G10510.3	TF		BnaC09g46030D	chrC09	46078052		BnC09	159
AIL6	AT5G10510.3	TF		BnaC09g46040D	chrC09	46081317		BnC09	161
AIL6	AT5G10510.3	TF		BnaCnng73930D	chrCnn_random	74650097
AIL7	AT5G65510.1	TF		BnaA02g00560D	chrA02	214037		BnA02	5
AIL7	AT5G65510.1	TF		BnaA03g02990D	chrA03	1446502		BnA03	144.5
AIL7	AT5G65510.1	TF		BnaA06g24400D	chrA06	16993728		BnA06	31
AIL7	AT5G65510.1	TF		BnaA10g21750D	chrA10	14851690		BnA10	47.4
AIL7	AT5G65510.1	TF		BnaC02g00280D	chrC02	99649
AIL7	AT5G65510.1	TF		BnaC03g48820D	chrC03	33635610		BnC03	102.8
AIL7	AT5G65510.1	TF		BnaC09g46030D	chrC09	46078052		BnC09	159
AN3	AT5G28640.1	TF		BnaA02g31040D	chrA02	22421657		BnA02	52.3
AN3	AT5G28640.1	TF		BnaA06g29190D	chrA06	19942525		BnA06	39
AN3	AT5G28640.1	TF		BnaA09g03450D	chrA09	1772292		BnA09	30
AN3	AT5G28640.1	TF		BnaC02g39370D	chrC02	42305068		BnA02	86
AN3	AT5G28640.1	TF		BnaC09g02740D	chrC09	1617001		BnC09	30
ANT	AT4G37750.1	TF		BnaA01g00290D	chrA01	147062		BnA01	2.3
ANT	AT4G37750.1	TF		BnaA08g15790D	chrA08	13104386		BnA08	49.5
ANT	AT4G37750.1	TF		BnaC01g01290D	chrC01	597810
ANT	AT4G37750.1	TF		BnaC03g61270D	chrC03	50283722		BnA03	19
ANT	AT4G37750.1	TF		BnaC07g46770D	chrC07	44253479		BnC07	76.95
ANT	AT4G37750.1	TF		BnaCnng72090D	chrCnn_random	72477138
BA1		TF		BnaA04g20290D	chrA04	15657792		BnC04	125.4
BA1		TF		BnaA05g09150D	chrA05	5089947		BnC05	13
BA1		TF		BnaC03g54720D	chrC03	42629632		BnA03	1
BA1		TF		BnaC04g10560D	chrC04	8145436		BnC04	22
BA1		TF		BnaC07g24500D	chrC07	30725573		BnC07	28
CAL	AT1G26310.1	TF		BnaA08g19710D	chrA08	15078532		BnA08	61.2
CAL	AT1G26310.1	TF		BnaC03g56640D	chrC03	45928896		BnA03	3
CUC1	AT3G15170.1	TF		BnaA01g28990D	chrA01	20108992		BnA01	76.3
CUC1	AT3G15170.1	TF		BnaA03g33770D	chrA03	16351812		BnA03	199.6
CUC1	AT3G15170.1	TF		BnaC01g36350D	chrC01	35656944		BnC01	65
CUC1	AT3G15170.1	TF		BnaC03g38960D	chrC03	24033409		BnC03	88
CUC1	AT3G15170.1	TF		BnaC04g34520D	chrC04	36099113		BnC04	36.3
CUC1	AT3G15170.1	TF		BnaC05g38460D	chrC05	37195558		BnC05	144
CUC2	AT5G53950.1	TF		BnaA02g09970D	chrA02	5013689		BnA02	21.9
CUC2	AT5G53950.1	TF		BnaC02g13890D	chrC02	9219064		BnC02	43
CUC3	AT1G76420.1	TF		BnaA02g18100D	chrA02	10942889		BnA02	33.4
CUC3	AT1G76420.1	TF		BnaA07g32710D	chrA07	22583655		BnC02	1.7
CUC3	AT1G76420.1	TF		BnaC02g24050D	chrC02	21280724		BnC02	66
CUC3	AT1G76420.1	TF		BnaC06g37170D	chrC06	35338168		BnC06	49.05
GRF1	AT2G22840.1	TF		BnaA03g23060D	chrA03	10990828		BnA03	179.7
GRF1	AT2G22840.1	TF		BnaC03g27210D	chrC03	15702482		BnC03	64
GRF1	AT2G22840.1	TF		BnaC03g27220D	chrC03	15703187		BnC03	64.5
GRF3	AT2G36400.1	TF		BnaA03g16700D	chrA03	7783984		BnA03	164.8
GRF3	AT2G36400.1	TF		BnaA05g07850D	chrA05	4294873		BnC05	15
GRF3	AT2G36400.1	TF		BnaAnng07360D	chrAnn_random	7223352
GRF3	AT2G36400.1	TF		BnaC03g20100D	chrC03	10515957		BnC03	51
GRF3	AT2G36400.1	TF		BnaC04g08880D	chrC04	6672589		BnC04	18.5
GRF5	AT3G13960.1	TF		BnaA01g29750D	chrA01	20540667		BnA01	78.2
GRF5	AT3G13960.1	TF		BnaA03g33180D	chrA03	16056929		BnA03	199.6
GRF5	AT3G13960.1	TF		BnaA05g25480D	chrA05	18842322		BnC05	2
GRF5	AT3G13960.1	TF		BnaC03g38250D	chrC03	23455604		BnC03	86
GRF5	AT3G13960.1	TF		BnaC08g28950D	chrC08	29398581		BnC08	50
GRF5	AT3G13960.1	TF		BnaCnng28460D	chrCnn_random	26962653
LAS	AT1G55580.1	TF		BnaA06g00290D	chrA06	142162		BnC01	10
LAS	AT1G55580.1	TF		BnaC06g07300D	chrC06	7883814		BnA07	43
LF		TF		BnaA02g12130D	chrA02	6375935		BnA02	24.6
LF		TF		BnaA03g22340D	chrA03	10610860		BnA03	179.5
LF		TF		BnaA04g15930D	chrA04	13110273		BnC04	137
LF		TF		BnaA06g21490D	chrA06	14924704		BnA06	17.5
LF		TF		BnaA07g13290D	chrA07	11803721		BnA07	107.8
LF		TF		BnaA07g25310D	chrA07	18855195		BnA07	126.5
LF		TF		BnaA10g26300D	chrA10	16767408		BnA10	57
LF		TF		BnaAnng00810D	chrAnn_random	609804
LF		TF		BnaC01g41050D	chrC01_random	274666
LF		TF		BnaC02g02900D	chrC02	1320756
LF		TF		BnaC02g45250D	chrC02_random	996694
LF		TF		BnaC03g01440D	chrC03	673348		BnA03	70
LF		TF		BnaC03g47080D	chrC03	32072628		BnC03	100
LF		TF		BnaC03g52010D	chrC03	36768815		BnC03	103.1
LF		TF		BnaC03g64560D	chrC03	53893975		BnA03	34
LF		TF		BnaC04g16750D	chrC04	14756410		BnC04	27
LF		TF		BnaCnng10680D	chrCnn_random	9572004
LFY	AT5G61850.1	TF		BnaA06g39070D	chrA06_random	1264185
LFY	AT5G61850.1	TF		BnaCnng24550D	chrCnn_random	22992395
LFY	AT5G61850.1	TF		BnaCnng78420D	chrCnn_random	80085417
LFY	AT5G61850.1	TF		BnaCnng78500D	chrCnn_random	80226904
Ls		TF		BnaA06g00290D	chrA06	142162		BnC01	10
Ls		TF		BnaC06g07300D	chrC06	7883814		BnA07	43
MADS5		TF		BnaA01g33070D	chrA01	22377200		BnA01	90
MADS5		TF		BnaA03g05650D	chrA03	2562110		BnA03	145.8
MADS5		TF		BnaA05g33600D	chrA05	22702703		BnA05	63
MADS5		TF		BnaA06g39810D	chrA06_random	1751984
MADS5		TF		BnaA07g08950D	chrA07	8934201		BnA07	96.7
MADS5		TF		BnaA09g19420D	chrA09	12363479		BnA09	73.4
MADS5		TF		BnaA09g28040D	chrA09	20975954		BnA09	82
MADS5		TF		BnaA10g18480D	chrA10	13382484		BnA10	40
MADS5		TF		BnaAnng21750D	chrAnn_random	24178228
MADS5		TF		BnaC03g07350D	chrC03	3485694		BnA03	64.5
MADS5		TF		BnaC03g57540D	chrC03	46858066		BnA03	5
MADS5		TF		BnaC05g21200D	chrC05	14940964		BnC05	131
MADS5		TF		BnaC05g48320D	chrC05	42836636		BnA07	1.8
MADS5		TF		BnaC07g11300D	chrC07	16990480		BnC07	10.5
MADS5		TF		BnaC07g22490D	chrC07	28923302		BnC07	22
MADS5		TF		BnaC09g42060D	chrC09	43784335		BnC09	152
MADS56		TF		BnaA03g45650D	chrA03	23232895		BnA05	22.9
MADS56		TF		BnaA03g56880D	chrA03_random	901876
MADS56		TF		BnaA04g26320D	chrA04	18732427		BnC04	103
MADS56		TF		BnaA08g10540D	chrA08	9745641		BnA08	45.5
MADS56		TF		BnaA09g21280D	chrA09	13965532		BnA09	73.73
MADS56		TF		BnaC04g50370D	chrC04	48074886		BnC04	84
MADS56		TF		BnaC09g23670D	chrC09	21207655		BnC09	118
MADS56		TF		BnaCnng29230D	chrCnn_random	27647557
MADS56		TF		BnaCnng36880D	chrCnn_random	35198161
MADS57		TF		BnaA01g00160D	chrA01	58060		BnA01	2
MADS57		TF		BnaA01g02900D	chrA01	1419049		BnA01	14
MADS57		TF		BnaA03g51000D	chrA03	26461799		BnA03	116.4
MADS57		TF		BnaA04g13050D	chrA04	11005638		BnC04	147.3
MADS57		TF		BnaA08g15900D	chrA08	13156880		BnA08	49.7
MADS57		TF		BnaC01g01080D	chrC01	472643
MADS57		TF		BnaC01g04170D	chrC01	2165926
MADS57		TF		BnaC04g35150D	chrC04	36582699		BnC04	36.4
MADS57		TF		BnaC07g44870D	chrC07	43197471		BnC07	76.87
MADS7		TF		BnaA01g33070D	chrA01	22377200		BnA01	90
MADS7		TF		BnaA03g05650D	chrA03	2562110		BnA03	145.8
MADS7		TF		BnaA05g33600D	chrA05	22702703		BnA05	63
MADS7		TF		BnaA06g39810D	chrA06_random	1751984
MADS7		TF		BnaA07g08950D	chrA07	8934201		BnA07	96.7
MADS7		TF		BnaA09g28040D	chrA09	20975954		BnA09	82
MADS7		TF		BnaA10g18480D	chrA10	13382484		BnA10	40
MADS7		TF		BnaAnng21750D	chrAnn_random	24178228
MADS7		TF		BnaC03g07350D	chrC03	3485694		BnA03	64.5
MADS7		TF		BnaC03g57540D	chrC03	46858066		BnA03	5
MADS7		TF		BnaC05g21200D	chrC05	14940964		BnC05	131
MADS7		TF		BnaC05g48320D	chrC05	42836636		BnA07	1.8
MADS7		TF		BnaC07g11300D	chrC07	16990480		BnC07	10.5
MADS7		TF		BnaC07g22490D	chrC07	28923302		BnC07	22
MADS7		TF		BnaC09g42060D	chrC09	43784335		BnC09	152
NAM		TF		BnaA02g09970D	chrA02	5013689		BnA02	21.9
NAM		TF		BnaC02g13890D	chrC02	9219064		BnC02	43
RAM1	AT4G15210.1	TF		BnaA08g05660D	chrA08	5553174		BnA08	28
RAM1	AT4G15210.1	TF		BnaCnng71190D	chrCnn_random	71313439
RAM1	AT4G15210.1	TF		BnaCnng71250D	chrCnn_random	71404797
RAX1	AT5G23000.1	TF		BnaA02g06100D	chrA02	2818966		BnA02	16.2
RAX1	AT5G23000.1	TF		BnaA10g13590D	chrA10	10957507		BnA10	23
RAX1	AT5G23000.1	TF		BnaA10g27690D	chrA10	17387239		BnA10	61
RAX1	AT5G23000.1	TF		BnaC09g36060D	chrC09	39400201		BnC09	145
RAX2	AT2G36890.1	TF		BnaA03g16870D	chrA03	7896368		BnA03	165
RAX2	AT2G36890.1	TF		BnaA05g07510D	chrA05	4050847		BnC05	16
RAX2	AT2G36890.1	TF		BnaC03g20340D	chrC03	10735642		BnC03	52
RAX2	AT2G36890.1	TF		BnaC04g08340D	chrC04	6278778		BnC04	16.3
RAX3	AT3G49690.1	TF		BnaA06g15640D	chrA06	8588036		BnA06	16
RAX3	AT3G49690.1	TF		BnaA06g24760D	chrA06	17177483		BnA06	32.4
RAX3	AT3G49690.1	TF		BnaA09g07190D	chrA09	3570216		BnA09	47
RAX3	AT3G49690.1	TF		BnaAnng05010D	chrAnn_random	5574087
RAX3	AT3G49690.1	TF		BnaC02g43910D	chrC02	46050023		BnA02	95
RAX3	AT3G49690.1	TF		BnaC08g48600D	chrC08_random	3617474
RAX3	AT3G49690.1	TF		BnaC09g50990D	chrC09_random	116522
RAX3	AT3G49690.1	TF		BnaCnng13370D	chrCnn_random	12167330
REV	AT5G60690.1	TF		BnaA02g06170D	chrA02	2881591		BnA02	16.4
REV	AT5G60690.1	TF		BnaA06g18550D	chrA06	10716893		BnA06	17.1
REV	AT5G60690.1	TF		BnaA10g13520D	chrA10	10868506		BnA10	20
REV	AT5G60690.1	TF		BnaC03g55030D	chrC03	43566141		BnA03	2
REV	AT5G60690.1	TF		BnaC07g05210D	chrC07	8214181		BnC07	7.2
REV	AT5G60690.1	TF		BnaC09g54340D	chrC09_random	4170496
SP		TF		BnaA02g12130D	chrA02	6375935		BnA02	24.6
SP		TF		BnaA03g22340D	chrA03	10610860		BnA03	179.5
SP		TF		BnaA04g15930D	chrA04	13110273		BnC04	137
SP		TF		BnaA06g21490D	chrA06	14924704		BnA06	17.5
SP		TF		BnaA07g13290D	chrA07	11803721		BnA07	107.8
SP		TF		BnaA07g25310D	chrA07	18855195		BnA07	126.5
SP		TF		BnaA07g33120D	chrA07	22787806		BnC02	1.8
SP		TF		BnaA10g26300D	chrA10	16767408		BnA10	57
SP		TF		BnaAnng00810D	chrAnn_random	609804
SP		TF		BnaC01g41050D	chrC01_random	274666
SP		TF		BnaC02g02900D	chrC02	1320756
SP		TF		BnaC02g45250D	chrC02_random	996694
SP		TF		BnaC03g01440D	chrC03	673348		BnA03	70
SP		TF		BnaC03g47080D	chrC03	32072628		BnC03	100
SP		TF		BnaC03g52010D	chrC03	36768815		BnC03	103.1
SP		TF		BnaC03g64560D	chrC03	53893975		BnA03	34
SP		TF		BnaC04g14850D	chrC04	12435073		BnC04	25.5
SP		TF		BnaC04g16750D	chrC04	14756410		BnC04	27
SP		TF		BnaCnng10680D	chrCnn_random	9572004
TFL1	AT5G03840.1	TF		BnaA10g26300D	chrA10	16767408		BnA10	57
TFL1	AT5G03840.1	TF		BnaAnng00810D	chrAnn_random	609804
TFL1	AT5G03840.1	TF		BnaC02g02900D	chrC02	1320756
TFL1	AT5G03840.1	TF		BnaC03g01440D	chrC03	673348		BnA03	70
TFL1	AT5G03840.1	TF		BnaCnng10680D	chrCnn_random	9572004
