# Supplementary material for: Genetic dissection of plant architecture and yield-related traits in Brassica napus
Source: Sci Rep. 2016 Feb 16;6:21625. doi: 10.1038/srep21625 (PMC4754947; doi:10.1038/srep21625)
Supplement: Supplementary dataset 3 [file srep21625-s4.xls]

## Sheet: Table S9
Supplementary Table S9. Predicted candidate genes for 105 unique QTLs.
ID	Environment	Trait	LG	Peak	LOD	R2	A	Interval	candidate gene
1	/WH09	/PH	BnA01	0	5.7368	8.27	-2.6966	0-2.3	MADS57_TF_BnaA01g00160D_chrA01_58060_BnA01_2	ANT_TF_BnaA01g00290D_chrA01_147062_BnA01_2.3
2	/GS11/HG10	/PH/BAL/MIL/MIYP	BnA01	8.07				7.41-8.74
5	/WH09/WH10	/TSW/MIL/SSN	BnA01	25.7				25.16-26.24	BIN2_BR_BnaA01g09530D_chrA01_4679183_BnA01_25.5	AG_Other_BnaA01g09760D_chrA01_4799394_BnA01_26
6	/WH10/HG10	/MIY/MIP/PY	BnA01	29.04				28.69-29.38	APC4_CC_BnaA01g11370D_chrA01_5657156_BnA01_28.6	RA3_Other_BnaA01g12320D_chrA01_6150231_BnA01_29.4
7	/GS11	/BH/BHP	BnA01	31.9				30.68-33.12	SLY1_GA_BnaA01g13690D_chrA01_6972882_BnA01_31.6
8	/WH10	/MIL	BnA01	49.5	4.1084	5.6	-1.9615	49.5-51.8
9	/WH10	/BAL	BnA01	57.1	4.1819	3.68	-2.1314	53.7-60.4	GRAS7_BR_BnaA01g17860D_chrA01_9455509_BnA01_56
10	/WH09/HG10	/BSN/BSP/TSW	BnA01	124.85				122.22-127.47
11	/WH09/HG10	/BS/BTL/BN/BSN/MISNP/MIYP/SSN	BnA02	12.56				11.45-13.67	NYC3_Other_BnaA02g01880D_chrA02_856812_BnA02_12
13	/GS11/WH10	/BH/BHP/MIP	BnA02	18.6				18.47-18.73	AIL5_TF_BnaA02g08130D_chrA02_3851338_BnA02_18.5
14	/WH09/WH10/GS11	/MISN/PY/BY/MIL/BAL	BnA02	21.84				21.63-22.06	CUC2_TF_BnaA02g09970D_chrA02_5013689_BnA02_21.9	NAM_TF_BnaA02g09970D_chrA02_5013689_BnA02_21.9
15	/WH09/WH10/HG10/GS11	/TSW/PY/PH/BN/BHP	BnA02	24.39				23.96-24.81	CLV2_CK_BnaA02g12070D_chrA02_6317004_BnA02_24.5	LF_TF_BnaA02g12130D_chrA02_6375935_BnA02_24.6	SP_TF_BnaA02g12130D_chrA02_6375935_BnA02_24.6
16	/WH09	/MIP	BnA02	26.5	12.9487	18.33	0.0168	25.6-26.8	LF_TF_BnaA02g12130D_chrA02_6375935_BnA02_26	SP_TF_BnaA02g12130D_chrA02_6375935_BnA02_26
18	/WH10	/BH/BHP	BnA02	53.9				53.07-54.73	BKI1_BR_BnaC02g28720D_chrC02_27798692_BnA02_54
19	/WH09/HG10	/BSP/PH	BnA02	56.76				56.29-57.23	BKI1_BR_BnaC02g28720D_chrC02_27798692_BnA02_55
20	/WH10	/BAL	BnA02	63.6	9.6143	9.13	-3.5622	63.3-66.1
22	/WH09	/BHP	BnA02	71.7	6.4075	8.95	0.0182	71.5-72.7
24	/GS11	/BHP	BnA03	0	0	2.8285	0.01221	0-4.1	BA1_TF_BnaC03g54720D_chrC03_42629632_BnA03_1	REV_TF_BnaC03g55030D_chrC03_43566141_BnA03_2	CAL_TF_BnaC03g56640D_chrC03_45928896_BnA03_3
29	/GS11	/PH	BnA03	52.4	11.07	15.67	-4.4827	49.8-55.2	PIN2_Aux/IAA_BnaC03g13120D_chrC03_6300155_BnA03_55
30	/WH10/HG10	/SSN/BHP/MIL	BnA03	71.26				70.52-72	TFL1_TF_BnaC03g01440D_chrC03_673348_BnA03_70	LF_TF_BnaC03g01440D_chrC03_673348_BnA03_70	SP_TF_BnaC03g01440D_chrC03_673348_BnA03_70
33	/HG10	/BAL	BnA03	133.7	4.4286	13.42	2.9933	128.1-139.4	CPD_BR_BnaA03g01680D_chrA03_812288_BnA03_139
34	/GS11	/PH	BnA03	142	3.9149	4.56	3.3724	141.4-143	AIL6_TF_BnaA03g02990D_chrA03_1446502_BnA03_144.5	AIL7_TF_BnaA03g02990D_chrA03_1446502_BnA03_144.5
36	/WH10	/BSP	BnA03	153.8	7.6652	15.11	-0.0192	153.4-156.4	PIN2_Aux/IAA_BnaA03g10430D_chrA03_4694600_BnA03_153
37	/WH10/HG10	/BN/BTL	BnA03	163.4				162.73-164.07	STIP_Other_BnaA03g15660D_chrA03_7235989_BnA03_163.5
39	/WH10	/BSP	BnA03	183.9	4.3191	8.6	0.0109	182-186.2	SAMDC1_Aux/IAA_BnaA03g27900D_chrA03_13680434_BnA03_184
42	/WH09/WH10/HG10	/MIP/BH/BHP	BnA04	41.78				40.9-42.65	AP3_Other_BnaA04g04160D_chrA04_3055809_BnA04_41	LOG_CK_BnaA04g04770D_chrA04_3516245_BnA04_42
46	/WH10/GS11	/MIL/MIYP	BnA05	45.7				44.46-46.94
48	/WH09	/MIP	BnA05	62.5	3.435	4.26	-0.0089	60.5-62.6	SAMDC1_Aux/IAA_BnaA05g33510D_chrA05_22681695_BnA05_62.8
50	/WH10	/MIL	BnA06	8.2	3.2816	3.81	1.6382	7.3-9.9	GA3ox1_GA_BnaA06g10250D_chrA06_5423940_BnA06_10.8
51	/GS11	/MIL	BnA06	24.9	6.2997	7.8	2.1935	20.8-28.1	ARR5_CK_BnaA06g22370D_chrA06_15611533_BnA06_25	ARR6_CK_BnaA06g22370D_chrA06_15611533_BnA06_25
52	/HG10	/BS	BnA06	34.7	7.9708	11.3	2.2542	34.1-35.9	Spk(t)_Other_BnaA06g25880D_chrA06_17912920_BnA06_33.2
55	/HG10	/PH	BnA07	8.3	6.755	11.76	4.231	6.8-12.1	SPY_GA_BnaC05g41670D_chrC05_39298852_BnA07_8
56	/WH10	/MIL	BnA07	40.9	4.9236	5.6	-2.2777	39.6-43.1	IAA18_Aux/IAA_BnaC06g09250D_chrC06_11046330_BnA07_42	OGR1_Other_BnaC06g08040D_chrC06_8834394_BnA07_42.95	LAS_TF_BnaC06g07300D_chrC06_7883814_BnA07_43	Ls_TF_BnaC06g07300D_chrC06_7883814_BnA07_43
58	/WH09	/PH	BnA07	81.5	6.2029	9.02	-2.8387	80.9-83.4	CDC27B_CC_BnaA07g00700D_chrA07_519556_BnA07_83
59	/HG10	/BAL/TSW	BnA07	86.82				85.8-87.85	ILA1_BR_BnaA07g02330D_chrA07_1922575_BnA07_87.4	WUS_CK_BnaA07g02390D_chrA07_1993891_BnA07_87.4	ILA1_BR_BnaA07g02860D_chrA07_2494628_BnA07_87.4
60	/WH09	/BS	BnA07	93.1	7.9613	11.6	-2.4669	92.5-94.2	GA2ox2_GA_BnaA07g07480D_chrA07_7742317_BnA07_94
63	/GS11	/BN/MIY	BnA07	101.8				100.83-102.77	MP_Aux/IAA_BnaA07g11660D_chrA07_10780303_BnA07_102.5
64	/WH09/HG10	/BTL/TSW	BnA07	111.82				110.83-112.82	AXR6_Aux/IAA_BnaA07g14790D_chrA07_12973411_BnA07_110.5
66	/WH09/WH10	/BAL/PH	BnA08	1.32				0-2.72
67	/WH09/WH10/HG10/GS11	/MISNP/BY/MIYP/BSN/PH/PSN	BnA08	15.96				15.53-16.39	IAA18_Aux/IAA_BnaA08g01770D_chrA08_1461047_BnA08_14
68	/GS11	/BHP/PH	BnA08	27.6				26.1-29.1	AXR2_Aux/IAA_BnaA08g05350D_chrA08_5331489_BnA08_26.5	IAA14_Aux/IAA_BnaA08g05350D_chrA08_5331489_BnA08_26.5	RAM1_TF_BnaA08g05660D_chrA08_5553174_BnA08_28
69	/WH09/HG10	/BTL/BSN/PH/PSN	BnA08	30.09				29.75-30.42
70	/WH09/WH10/HG10/GS11	/BH/BN/BS/BTL/MIP	BnA08	36.82				35.82-37.82
71	/GS11	/BH	BnA08	41.9	7.1994	6.22	-2.7982	41.3-43	GA3ox3_GA_BnaA08g09590D_chrA08_9147792_BnA08_42
72	/WH10	/PH	BnA08	43.3	5.2298	7.58	-4.4135	43.1-46.5	GA3ox3_GA_BnaA08g09590D_chrA08_9147792_BnA08_44	GA2ox8_GA_BnaA08g09770D_chrA08_9253479_BnA08_45	MADS56_TF_BnaA08g10540D_chrA08_9745641_BnA08_45.5	LOG_CK_BnaA08g10820D_chrA08_10006587_BnA08_46	CycD3_CC_BnaA08g11350D_chrA08_10313998_BnA08_46.5
73	/HG10/GS11	/BN/SSN	BnA08	46.31				45.35-47.27	MADS56_TF_BnaA08g10540D_chrA08_9745641_BnA08_45.5	LOG_CK_BnaA08g10820D_chrA08_10006587_BnA08_46	CycD3_CC_BnaA08g11350D_chrA08_10313998_BnA08_46.5	BAK1_BR_BnaA08g11770D_chrA08_10571725_BnA08_47
75	/WH09	/BSP	BnA08	65.21	3.44592	5.2231	-0.009767	59-68.5	CAL_TF_BnaA08g19710D_chrA08_15078532_BnA08_61.2	BU1_BR_BnaA08g20020D_chrA08_15227417_BnA08_61.5	PIN7_Aux/IAA_BnaA08g20690D_chrA08_15509783_BnA08_61.7	BES1_BR_BnaA08g22080D_chrA08_16162465_BnA08_61.7	ARF19_Aux/IAA_BnaA08g22150D_chrA08_16205884_BnA08_61.7	ARR7_CK_BnaA08g22240D_chrA08_16235750_BnA08_61.7	AVP1_Aux/IAA_BnaA08g23780D_chrA08_16810647_BnA08_61.7
76	/HG10	/BS/BSP	BnA09	19.7				17.82-21.58	AXR6_Aux/IAA_BnaA09g00890D_chrA09_532896_BnA09_18.8	AtPGP19_Aux/IAA_BnaA09g02390D_chrA09_1214218_BnA09_19	BR2_Aux/IAA_BnaA09g02390D_chrA09_1214218_BnA09_19	SoDW3_Aux/IAA_BnaA09g02390D_chrA09_1214218_BnA09_19
77	/WH09	/BSP	BnA09	26.7	11.1611	18.95	-0.0184	23.8-27.7	GRAS7_BR_BnaA09g02850D_chrA09_1443241_BnA09_24	SLY2_GA_BnaA09g02870D_chrA09_1452336_BnA09_27
78	/WH09/GS11	/MIL/MISN	BnA09	44.67				41.7-47.65	LOB_Other_BnaA09g06440D_chrA09_3161419_BnA09_42	IAA9_Aux/IAA_BnaA09g07160D_chrA09_3536516_BnA09_45	RAX3_TF_BnaA09g07190D_chrA09_3570216_BnA09_47
80	/HG10/WH10	/MIL/MISN/MIP	BnA09	62.47				61.75-63.19	STM_CK_BnaA09g13310D_chrA09_7413896_BnA09_63	TD1_Other_BnaA09g13310D_chrA09_7413896_BnA09_63	OSH1_Other_BnaA09g13310D_chrA09_7413896_BnA09_63
81	/WH09	/MIY/MIL/MIP	BnA09	79.14				78.1-80.19	GA2ox2_GA_BnaA09g26500D_chrA09_19690910_BnA09_80
82	/GS11	/BAL	BnA09	89.2	3.9109	5.98	1.6847	88-90.8	BU1_BR_BnaA09g29410D_chrA09_22028454_BnA09_89.5
83	/WH10	/MIL	BnA10	39.1	4.9177	5.59	-2.1297	34.1-42.4	D8_GA_BnaA10g17240D_chrA10_12827578_BnA10_35	SLR1_GA_BnaA10g17240D_chrA10_12827578_BnA10_35	RHT1_GA_BnaA10g17240D_chrA10_12827578_BnA10_35	MADS5_TF_BnaA10g18480D_chrA10_13382484_BnA10_40	MADS7_TF_BnaA10g18480D_chrA10_13382484_BnA10_40
84	/HG10	/BN	BnA10	43.1	6.2928	9.36	0.3036	42.3-44	CYP724B1_BR_BnaA10g19320D_chrA10_13769631_BnA10_44	D11_BR_BnaA10g19320D_chrA10_13769631_BnA10_44
85	/WH10/HG10/GS11	/BS/MIY/SSN/PH/BH/MIP/BHP/BY/PY	BnA10	47.02				46.6-47.43	AHK5_CK_BnaA10g21570D_chrA10_14794173_BnA10_47.3	AIL6_TF_BnaA10g21750D_chrA10_14851690_BnA10_47.4	AIL7_TF_BnaA10g21750D_chrA10_14851690_BnA10_47.4
87	/HG10/GS11	/BS/BY	BnA10	62.3				60.68-63.92	RAX1_TF_BnaA10g27690D_chrA10_17387239_BnA10_61
88	/WH10/HG10/GS11	/SSN/TSW/MIP	BnC01	0.07				0-0.77	AXR6_Aux/IAA_BnaA06g04050D_chrA06_2446953_BnC01_2.5
89	/GS11/WH09/HG10	/BN	BnC01	4.09				3.47-4.72	GRAS7_BR_BnaA06g02700D_chrA06_1620856_BnC01_4.6
94	/WH09/WH10/HG10	/MIY/BH/MISN	BnC02	10.18				8.14-12.21
95	/WH09/GS11	/BN	BnC02	35.39				34.63-36.16	IPT5_CK_BnaC02g08450D_chrC02_4596446_BnC02_35
96	/GS11	/PH	BnC02	40.5	5.9214	7.62	3.2266	38.8-42.8	AIL5_TF_BnaC02g11520D_chrC02_6825958_BnC02_40
97	/WH10	/BN	BnC02	42.8	9.0093	10.11	0.4778	42.2-43.6	CUC2_TF_BnaC02g13890D_chrC02_9219064_BnC02_43	NAM_TF_BnaC02g13890D_chrC02_9219064_BnC02_43
98	/HG10	/BSP	BnC02	51.3	3.5066	4.86	-0.0088	50-53.4	KN1_CK_BnaC02g19900D_chrC02_16260035_BnC02_53.6
99	/WH09/WH10	/MISN/BSP	BnC02	57.47				53.47-61.46	BUD1_Aux/IAA_BnaC02g22230D_chrC02_19074610_BnC02_55	PIN1_Aux/IAA_BnaC02g22310D_chrC02_19137784_BnC02_55.5	KTN1_GA_BnaC02g23170D_chrC02_20195335_BnC02_60	DGL1_GA_BnaC02g23170D_chrC02_20195335_BnC02_60
101	/WH09	/BAL	BnC03	38.2	5.2352	8.04	-1.7267	27.8-43.5	STIP_Other_BnaC03g18850D_chrC03_9676180_BnC03_41	GA2ox3_GA_BnaC03g19010D_chrC03_9849149_BnC03_42
106	/GS11	/BSP	BnC03	89.1	6.0348	11.93	-0.0123	85.6-93.1	GRF5_TF_BnaC03g38250D_chrC03_23455604_BnC03_86	CUC1_TF_BnaC03g38960D_chrC03_24033409_BnC03_88	ABI3_TF_BnaC03g44820D_chrC03_29922520_BnC03_90	AHK2_CK_BnaC03g44990D_chrC03_30045144_BnC03_92
107	/WH09/HG10	/BTL/BHP	BnC03	94.06				92.84-95.27	BAK1_BR_BnaC03g45290D_chrC03_30302330_BnC03_94.5
108	/WH09/WH10/HG10	/BS/SSN/BH	BnC03	103.26				102.91-103.61	RA3_Other_BnaC03g49150D_chrC03_34071336_BnC03_102.9	ARR5_CK_BnaC03g51340D_chrC03_35898951_BnC03_103	ARR6_CK_BnaC03g51340D_chrC03_35898951_BnC03_103	LF_TF_BnaC03g52010D_chrC03_36768815_BnC03_103.1	SP_TF_BnaC03g52010D_chrC03_36768815_BnC03_103.1	ARF2_Aux/IAA_BnaC03g52090D_chrC03_36866108_BnC03_103.2
109	/HG10	/BS	BnC04	2.9	5.4451	7.46	1.8609	1-5.6	AtPGP4_Aux/IAA_BnaC04g00490D_chrC04_383185_BnC04_1	GA2ox6_GA_BnaC04g02480D_chrC04_1861970_BnC04_4	SPL9_Other_BnaC04g02520D_chrC04_1886611_BnC04_5
110	/WH09/GS11	/BH/BAL	BnC04	11.63				11.02-12.25	AUX1_Aux/IAA_BnaC04g07210D_chrC04_5344907_BnC04_12.2
111	/WH10/HG10	/BH/PH/MISNP/BHP/MIYP/BSN	BnC04	18.6				18.21-19	GRF3_TF_BnaC04g08880D_chrC04_6672589_BnC04_18.5
114	/WH09	/PH	BnC04	65.4	8.1494	12.14	3.3957	64.2-67.4	SPL9_Other_BnaC04g48150D_chrC04_46915350_BnC04_64.8
117	/WH09/WH10/GS11	/MIY/BH/MISNP/PY	BnC04	106.3				105.02-107.58	DAD1_Aux/IAA_BnaA04g26000D_chrA04_18550547_BnC04_106	MAX3_SL_BnaA04g26000D_chrA04_18550547_BnC04_106	RMS5_SL_BnaA04g26000D_chrA04_18550547_BnC04_106	D17_SL_BnaA04g26000D_chrA04_18550547_BnC04_106
118	/WH09/WH10	/BHP	BnC04	117.54				114.41-120.68	AUX1_Aux/IAA_BnaA04g21830D_chrA04_16594807_BnC04_120	AtPGP1_Aux/IAA_BnaA04g21150D_chrA04_16144502_BnC04_120.5	LOG_CK_BnaA04g21060D_chrA04_16088273_BnC04_121
119	/WH10	/MIP	BnC04	122	3.9518	4.74	-0.0183	119-124.7	AUX1_Aux/IAA_BnaA04g21830D_chrA04_16594807_BnC04_123	AtPGP1_Aux/IAA_BnaA04g21150D_chrA04_16144502_BnC04_124
120	/WH09	/BSP	BnC04	140.7	4.3853	6.03	-0.0113	139.2-141.6	BAK1_BR_BnaA04g14070D_chrA04_11870859_BnC04_141.8
121	/WH10	/MIP	BnC04	147.3	3.7745	4.05	0.0169	145.9-148.8	MADS57_TF_BnaA04g13050D_chrA04_11005638_BnC04_147.3	RA3_Other_BnaA04g12690D_chrA04_10719774_BnC04_147.6	ERA1_Other_BnaA04g11810D_chrA04_10127289_BnC04_148.5
124	/WH09/GS11	/BY/PY/PH/BAL	BnC05	59.44				58.44-60.43
125	/WH09/WH10/HG10	/TSW/MIP/MISNP	BnC05	99.75				97.59-101.9	IAA3_Aux/IAA_BnaC05g02360D_chrC05_1154250_BnC05_98	AXR3_Aux/IAA_BnaC05g02370D_chrC05_1162818_BnC05_98.5	IAA12_SL_BnaC05g02660D_chrC05_1282526_BnC05_99	OsDW3_Other_BnaC05g03170D_chrC05_1536942_BnC05_99.5	D3_SL_BnaC05g03170D_chrC05_1536942_BnC05_100	AXR1_Aux/IAA_BnaC05g03200D_chrC05_1547744_BnC05_100.5	AXR1_Aux/IAA_BnaC05g03220D_chrC05_1560232_BnC05_101
126	/WH10/HG10	/BN/MIY	BnC05	115.48				113.72-117.24	BRC2_SL_BnaC05g07810D_chrC05_3964894_BnC05_117.2
128	/WH09	/MIL	BnC06	14.8	7.3037	14.22	2.0932	11.4-19	LAX3_Aux/IAA_BnaC06g20740D_chrC06_22815106_BnC06_15
129	/WH09/WH10	/BN/BS/TSW	BnC06	39.72				39.42-40.02	ARR15_CK_BnaC06g35700D_chrC06_34557048_BnC06_41
130	/WH10/HG10	/MIP/MIL	BnC06	43.38				42.68-44.07
131	/WH09/WH10/HG10	/BAL/BH/BHP/PH	BnC06	45.5				44.89-46.11
132	/WH09	/MIP	BnC06	49.1	14.645	20.75	0.0183	48.8-49.1	LIC_BR_BnaC06g36110D_chrC06_34729853_BnC06_48.9	XIAO_BR_BnaC06g36320D_chrC06_34927570_BnC06_48.95	CLV1_CK_BnaC06g36500D_chrC06_35001303_BnC06_49	FON1_Other_BnaC06g36500D_chrC06_35001303_BnC06_49	CUC3_TF_BnaC06g37170D_chrC06_35338168_BnC06_49.05
134	/WH10/HG10/GS11	/BAL/BH/BHP/MIP/TSW	BnC06	54.8				54.41-55.19	GA2ox1_GA_BnaC06g38910D_chrC06_36300543_BnC06_55	APC6_CC_BnaC06g39190D_chrC06_36420552_BnC06_55.1
137	/WH09/WH10/GS11	/MISN/TSW/BHP	BnC07	14.21				12.79-15.63	SHI_GA_BnaC07g16800D_chrC07_22808151_BnC07_13	AXR2_Aux/IAA_BnaC07g16810D_chrC07_22814264_BnC07_14	IAA14_Aux/IAA_BnaC07g16810D_chrC07_22814264_BnC07_14	PNH_Other_BnaC07g17330D_chrC07_23533981_BnC07_15
138	/WH09/HG10	/BH/BTL	BnC07	18.48				16.83-20.12	RGA_GA_BnaC07g20900D_chrC07_27530850_BnC07_20	D8_GA_BnaC07g20900D_chrC07_27530850_BnC07_20	SLR1_GA_BnaC07g20900D_chrC07_27530850_BnC07_20	RHT1_GA_BnaC07g20900D_chrC07_27530850_BnC07_20
139	/GS11	/BN/MISNP	BnC07	21.9				20.52-23.28	AHK4_CK_BnaC07g21260D_chrC07_27896582_BnC07_20.5	MADS5_TF_BnaC07g22490D_chrC07_28923302_BnC07_22	MADS7_TF_BnaC07g22490D_chrC07_28923302_BnC07_22
140	/GS11	/BTL	BnC07	24.8	8.4274	16.42	-24.3842	23.8-26.2	BA1_TF_BnaC07g24500D_chrC07_30725573_BnC07_26
142	/GS11	/BSP/BS	BnC07	29.66				27.86-31.47	BA1_TF_BnaC07g24500D_chrC07_30725573_BnC07_28	BC12_GA_BnaC07g26190D_chrC07_32195409_BnC07_31
144	/WH10	/BTL	BnC07	68.6	4.8825	7.46	-23.0178	66.6-69.7	IAA28_Aux/IAA_BnaC07g28990D_chrC07_33931347_BnC07_67	FON1_Other_BnaC07g31500D_chrC07_35566967_BnC07_68
146	/WH09	/BN/BSN/PSN/MIYP	BnC08	60.39				59.55-61.22	MADS22_BR_BnaC08g34920D_chrC08_32995397_BnC08_59.6
147	/WH09/HG10	/MISNP/MISN/BHP	BnC08	74.06				72.5-75.62	LAX2_Aux/IAA_BnaC08g36050D_chrC08_33540863_BnC08_74	ARF19_Aux/IAA_BnaC08g36820D_chrC08_33900997_BnC08_75
148	/HG10/GS11	/BH/BSP	BnC08	77.99				77.23-78.75	ASK1_Other_BnaC08g42270D_chrC08_36522414_BnC08_78
149	/GS11	/BS	BnC08	100.6	7.3856	11.53	1.9871	98.7-103.9	AtD27_CC_BnaC08g45810D_chrC08_38252731_BnC08_103	D27_SL_BnaC08g45810D_chrC08_38252731_BnC08_103
152	/WH09/HG10/GS11	/BSN/MIP/MIL/MISN	BnC08	129.79				129.26-130.32	ARF19_Aux/IAA_BnaA09g44280D_chrA09_30436998_BnC08_130.3
154	/HG10	/MIP	BnC08	135	3.7735	4.38	-0.0091	133.7-135.3	LAX2_Aux/IAA_BnaA09g43460D_chrA09_30099971_BnC08_135
156	/HG10	/BSP	BnC08	143.71	7.77945	11.2741	0.0128	141.6-144.2	TIR1_Aux/IAA_BnaA09g40340D_chrA09_28330091_BnC08_142
157	/HG10	/BSP	BnC09	18.7	5.3643	7.92	0.0109	16.3-20.3	AXR6_Aux/IAA_BnaC09g00020D_chrC09_4020_BnC09_18
158	/WH10	/PH	BnC09	88.2	4.5426	7.51	5.0676	84.6-91
160	/HG10	/BN/BS/BTL	BnC09	125.36				124.67-126.04	RA3_Other_BnaC09g27860D_chrC09_29720452_BnC09_125
161	/HG10	/BAL	BnC09	130.2	3.6261	6.64	-4.0439	128.4-131.3	GA20ox1_GA_BnaC09g28130D_chrC09_30368577_BnC09_129	GA20ox2_GA_BnaC09g28130D_chrC09_30368577_BnC09_129	Os20ox2_GA_BnaC09g28130D_chrC09_30368577_BnC09_129
163	/WH10	/BAL	BnC09	159.5	5.1093	4.67	3.9132	157.7-161.8	AIL6_TF_BnaC09g46030D_chrC09_46078052_BnC09_159	AIL7_TF_BnaC09g46030D_chrC09_46078052_BnC09_159	AIL6_TF_BnaC09g46040D_chrC09_46081317_BnC09_161
