# Supplementary material for: Genetic dissection of plant architecture and yield-related traits in Brassica napus
Source: Sci Rep. 2016 Feb 16;6:21625. doi: 10.1038/srep21625 (PMC4754947; doi:10.1038/srep21625)
Supplement: Supplementary dataset 4 [file srep21625-s5.xls]

## Sheet: Table S10
Supplementary Table S10. Three pleiotropic QTLs of PY major QTLs, and their candidate genes.
Unique QTL	Identified QTL	Env.	Trait	LG	LOD	A	R2 (%)	Peak	Interval	Candidate gene
	MISNA02a	WH10	MISN	A02	6.5	-3.1	11.5	19.8	17.3-22	CUC2_TF
	BYA02a	WH09	BY	A02	5.5	-1.06	8.8	21.7	21.5-22	NAM_TF
	PYA02a	WH09	PY	A02	12.3	-1.58	21.9	21.7	21-22.3
	MILA02a	GS11	MIL	A02	8.1	2.6	9.6	22	19.4-23.6
	BALA02a	WH10	BAL	A02	18.9	5	20.9	22.5	22-27.4
	BALA02a	GS11	BAL	A02	9.2	2.6	15.1	22.8	22-24.3
	MILA02a	WH10	MIL	A02	5.2	2.2	6.8	22.8	22.4-24.2
quPAY.A02a				A02				21.8	21.6-22.1
	TSWA02b	GS11	TSW	A02	4.8	0.086	4.7	22.8	22.1-25.3	CLV2_CK
	BNA02b	WH10	BN	A02	6	-0.4	6.5	22.8	22.4-25.4	LF_TF
	BYA02b	GS11	BY	A02	11.8	-1.37	20.8	23.1	22.5-24.8	SP_TF
	PYA02b	GS11	PY	A02	8.2	-1.27	14.6	24.1	22.8-25.3
	PHA02b	GS11	PH	A02	17	-5.5	23.8	24.3	24.1-25.4
	BHPA02b	HG10	BHP	A02	6.0469	-0.016	7.36	24.3	22.5-25.6
quPAY.A02b				A02				24.4	24-24.8
	MIYA10	HG10	MIY	A10	7.1	0.28	11.3	45.8	45.2-47.1	AHK5_CK
	BSA10	WH10	BS	A10	3.8	2.1	7.4	45.8	43.7-47.1	AIL6_TF
	SSNA10	WH10	SSN	A10	7	13.2	10.9	45.8	45.2-56.3	AIL7_TF
	PHA10	HG10	PH	A10	8.1	4.3	10.5	46.8	46.6-48.2
	PHA10	WH10	PH	A10	3.6	4.1	5.2	46.8	45.2-48.2
	BHA10	HG10	BH	A10	6.7	4.4	9.4	47.2	46.4-48.7
	MILPA10	WH10	MILP	A10	4	-0.018	4.4	47.2	46.2-48.5
	MILPA10	HG10	MILP	A10	10.4	-0.018	13.3	48.2	46.6-51
	BHPA10	HG10	BHP	A10	4.8	0.017	5.7	48.9	46.7-50.5
	BYA10	WH10	BY	A10	5.1	0.8	8.8	49.9	47.8-53.1
	PYA10	WH10	PY	A10	4.4	0.92	8.6	49.9	47.6-53.9
	MILPA10	GS11	MILP	A10	6	-0.017	4.6	50.9	48.9-54.5
quPAY.A10				A10				47	46.6-47.4
