# Supplementary material for: Genetic dissection of plant architecture and yield-related traits in Brassica napus
Source: Sci Rep. 2016 Feb 16;6:21625. doi: 10.1038/srep21625 (PMC4754947; doi:10.1038/srep21625)
Supplement: Supplementary dataset 5 [file srep21625-s6.xls]

## Sheet: Table S11
Supplementary Table S11. Detailed information of epistatic interaction loci-pairs for plant yield identified in four environments of the DH population.
Env.	Locus1	LG	Pos.	Locus2	LG	Pos.	F	P	Var	QTL (Trait)
GS11	bna1059	BnA01	0	BoGMS1303	BnC01	2.8	17.4929	4.50962e-05	9.18521	MILP/BN/
GS11	bna1059	BnA01	0	bna2339	BnA06	43.7	12.4108	0.000541738	6.63609
GS11	bna1059	BnA01	0	BGR43	BnA09	83.6	13.3728	0.000335481	7.44488
GS11	BM946	BnA10	0	BEN374A	BnC06	11.3	11.9962	0.000666981	6.65944	TSW
GS11	BM946	BnA10	0	bna0669	BnC06	31.9	15.5687	0.00011414	8.16589
GS11	BM946	BnA10	0	SSR138	BnC06	60	12.8969	0.000425003	6.72534
GS11	BM946	BnA10	0	BM286	BnC08	8.3	16.0494	9.03833e-05	8.48826
GS11	BM83	BnA10	3.1	BEN316	BnC08	83.7	11.5982	0.000815002	6.872
GS11	bna3091	BnA10	13.1	bna4404	BnC08	22.9	12.6482	0.000481124	6.77371
GS11	BoGMS1199	BnA10	14.5	bna3385	BnC02	44.3	13.3237	0.00034376	7.04949	PH
GS11	BoGMS1199	BnA10	14.5	bna4795	BnC08	102.5	18.1353	3.3177e-05	9.31991	BS
GS11	bna3079	BnA10	16	bna4404	BnC08	22.9	12.6482	0.000481124	6.77371
GS11	BGO1	BnA01	4.3	bna1080	BnC02	100.1	16.9544	5.83953e-05	8.78337	BAL
GS11	bna3010	BnA10	45.2	BEN316	BnC08	83.7	15.9383	9.53836e-05	9.26436
GS11	BM864	BnA10	54.5	bna0442	BnC02	36.2	26.8816	5.80528e-07	13.4491	MILP/BS/
GS11	bna5471	BnA10	56.2	BEN203	BnC09	87.2	11.6724	0.000785077	6.11305	MILP
GS11	bna1805	BnA10	59.4	BGR16	BnC01	7.5	15.9802	9.34645e-05	8.0844	BS/MILP/BN
GS11	bna1805	BnA10	59.4	BGO146	BnC02	80.6	15.0496	0.000146997	7.86504	BS
GS11	BM918	BnA10	60.3	BM209	BnC04	119	13.9717	0.000249493	7.93455	BS/MIY/
GS11	BM918	BnA10	60.3	BEN374B	BnC06	0	14.3265	0.000209501	7.88619	BS
GS11	bna1065	BnA01	6.5	bna1105	BnA01	17.8	13.9792	0.000248579	7.17662	BAL
GS11	bna1070	BnA01	9.1	BoGMS1303	BnC01	2.8	13.156	0.000373611	6.74758	BAL/MILP/BN
GS11	bna5906	BnA01	15.8	bna5649	BnC01	0	15.2472	0.000133485	7.50498	BAL
GS11	bna1105	BnA01	17.8	bna2796	BnC08	133	13.1094	0.000382366	6.46663	MILP/MIL/MISN
GS11	SSR128A	BnA01	21.6	BEN55B	BnA09	19.1	16.61	6.89309e-05	9.5595
GS11	bna1131	BnA01	23.7	bna3627	BnA03	43.7	18.1564	3.28449e-05	9.07114
GS11	bna5497	BnA01	24.8	BEN396	BnC02	42.2	18.4196	2.89775e-05	9.07955	BN/PH/
GS11	bna5497	BnA01	24.8	BoGMS1200	BnC08	45.9	11.4991	0.000856812	6.5123
GS11	bna5497	BnA01	24.8	BEN316	BnC08	83.7	11.9641	0.000677826	6.93702
GS11	bna5497	BnA01	24.8	BEN50A	BnA09	9.1	15.5136	0.000117238	7.88677
GS11	bna1142	BnA01	28.4	bna4032	BnC04	56	14.3845	0.000203619	7.55251
GS11	bna1142	BnA01	28.4	SSR477	BnC05	86.4	20.1612	1.27229e-05	10.2615	PH
GS11	bna0317	BnA01	37.2	BEN30A	BnC04	52.3	17.6382	4.20661e-05	9.25618	BH/BHP/
GS11	bna0317	BnA01	37.2	bna4251	BnC07	2.7	28.2385	3.16141e-07	13.5531	BH/BHP/
GS11	bna1168	BnA01	41.8	SSR545A	BnC08	12.3	12.2953	0.000574003	6.4875	BHP
GS11	bna1168	BnA01	41.8	BEN98	BnA04	58.3	13.6511	0.000292295	7.30711	BHP/MIYP/MIY
GS11	BM64	BnA01	45	BGR84	BnA01	70.6	11.9018	0.000699409	6.49403
GS11	BM64	BnA01	45	BEN140	BnC05	81	29.4475	1.8471e-07	14.4555
GS11	BM64	BnA01	45	bna3685	BnA03	68.9	36.5602	8.41595e-09	17.5236
GS11	BM64	BnA01	45	bna2364	BnA06	64.2	19.1069	2.09146e-05	10.1826	SSN
GS11	bna1181	BnA01	46.5	BEN216	BnC04	88.3	16.3569	7.78904e-05	8.6388	BH/BHP/
GS11	bna1181	BnA01	46.5	bna3766	BnC08	10.6	11.6322	0.00080116	6.24439
GS11	bna1181	BnA01	46.5	BoGMS1320	BnA03	83	33.9562	2.57105e-08	16.4379
GS11	bna1174	BnA01	51.8	bna3091	BnA10	13.1	16.4497	7.44753e-05	8.46238
GS11	bna1174	BnA01	51.8	bna3079	BnA10	16	16.4497	7.44753e-05	8.46238
GS11	bna1174	BnA01	51.8	bna2009	BnC01	36.5	12.152	0.000616766	6.40752
GS11	bna1174	BnA01	51.8	bna4265	BnC09	142.4	13.8505	0.000264868	7.21159
GS11	bna1174	BnA01	51.8	bna2318	BnA06	29.2	23.003	3.39244e-06	11.462	MIL
GS11	bna1880	BnA01	55.1	bna1216	BnA01	69.2	12.7827	0.00044989	6.71662
GS11	bna1880	BnA01	55.1	bna4000	BnC04	47.7	16.6137	6.88088e-05	8.72632
GS11	bna1880	BnA01	55.1	BoGMS1201	BnA03	85.7	27.1684	5.10356e-07	13.898
GS11	bna1880	BnA01	55.1	SSR594	BnA09	99.7	13.4398	0.00032453	7.26436
GS11	bna1202	BnA01	57.8	bna4404	BnC08	22.9	15.0904	0.0001441	7.97081
GS11	bna1202	BnA01	57.8	SSR578A	BnA06	58.1	14.7667	0.000168812	7.94273	SSN
GS11	SSR61	BnA01	62.4	bna5649	BnC01	0	19.3896	1.8298e-05	10.1508	MILP/BN/
GS11	SSR61	BnA01	62.4	bna3725	BnC03	79.5	18.7526	2.47371e-05	9.81807	MIY
GS11	SSR61	BnA01	62.4	bna5650	BnA06	0	12.2728	0.000580503	6.50495
GS11	SSR61	BnA01	62.4	BEN200B	BnA07	0	12.1747	0.000609792	6.70326
GS11	SSR61	BnA01	62.4	BM165	BnA07	93.1	11.4632	0.000872524	6.32174
GS11	BGR6	BnA01	66.3	BGR84	BnA01	70.6	15.3635	0.000126126	8.11289
GS11	BGR6	BnA01	66.3	bna4082	BnC05	33.5	19.5954	1.6605e-05	10.1142
GS11	BGR6	BnA01	66.3	bna0114	BnC06	34.8	13.259	0.000354971	6.95178
GS11	BGR6	BnA01	66.3	bna4965	BnC06	64.1	13.8303	0.00026753	7.09199
GS11	BGR6	BnA01	66.3	bna0107	BnA03	70.3	26.5466	6.75049e-07	13.1579
GS11	bna1240	BnA01	72.3	bna4610	BnC05	90	14.7431	0.000170773	7.91395	PH
GS11	bna1240	BnA01	72.3	BEN316	BnC08	83.7	11.3938	0.000903672	6.97201
GS11	bna1240	BnA01	72.3	BEN136B	BnC08	104	13.987	0.000247624	7.50199	BS
GS11	bna1240	BnA01	72.3	BoGMS1201	BnA03	85.7	23.1241	3.20837e-06	12.2568
GS11	bna1240	BnA01	72.3	SSR113B	BnA07	115	14.8839	0.000159403	8.50906
GS11	bna5240	BnA01	73.8	bna5566	BnA05	9	14.4145	0.000200642	7.65449
GS11	bna4831	BnA01	77.9	BEN425	BnC02	25.7	16.8765	6.06259e-05	8.89986
GS11	bna4831	BnA01	77.9	bna2179	BnC05	119.6	15.6614	0.000109107	8.04515
GS11	BEN32A	BnA01	83	bna3149	BnA07	35.5	12.0011	0.000665312	6.12894
GS11	BEN32A	BnA01	83	BM377	BnA09	63.5	18.9316	2.27247e-05	9.79604
GS11	bna0962	BnA01	88.3	bna1041	BnC07	19.5	13.0671	0.000390488	6.96063	BHP/MISNP/
GS11	bna5649	BnC01	0	SSR477	BnC05	86.4	18.625	2.62823e-05	9.63569	PH
GS11	bna2222	BnC01	4.6	bna3898	BnC04	11.2	11.6548	0.000792073	6.19117	MILP/BN/
GS11	bna2222	BnC01	4.6	bna2796	BnC08	133	14.2713	0.000215268	7.11274	MILP/BN/MILP/MIL/MISN/
GS11	bna3198	BnC01	27.8	BEN136A	BnC08	116.9	16.2016	8.39627e-05	7.92356	MILP/SSN/
GS11	bna2009	BnC01	36.5	bna1518	BnC04	109.9	17.7354	4.01563e-05	9.15472	MIY
GS11	bna2009	BnC01	36.5	BEN140	BnC05	81	16.9908	5.73836e-05	8.67603
GS11	bna2009	BnC01	36.5	bna1055	BnC07	23.2	22.1391	5.05663e-06	11.2538	BN/MISNP/BTL
GS11	SSR679	BnC01	51.6	BEN425	BnC02	25.7	15.3235	0.00012861	9.13175
GS11	bna2979	BnC01	54.3	BGR58	BnC02	84.6	22.7668	3.78265e-06	12.0441	TSW
GS11	bna2979	BnC01	54.3	BEN14	BnC02	98.1	24.1937	1.96403e-06	12.754	TSW
GS11	bna2979	BnC01	54.3	bna4772	BnC04	0	15.6635	0.000108995	8.4009	TSW
GS11	bna2979	BnC01	54.3	BEN211	BnC05	122.8	12.3337	0.00056306	6.82382	TSW
GS11	bna0941	BnC01	60.9	BEN425	BnC02	25.7	12.3563	0.000556745	6.9009
GS11	BM152	BnC01	67.5	BEN14	BnC02	98.1	20.6826	9.96393e-06	10.7537
GS11	BM152	BnC01	67.5	bna4772	BnC04	0	12.7417	0.000459181	6.75177
GS11	BM152	BnC01	67.5	BEN211	BnC05	122.8	12.0987	0.000633488	6.45735
GS11	BEN410	BnC01	70.2	BEN296	BnC02	87.5	18.9605	2.24161e-05	10.6807
GS11	SSR624A	BnC01	74.8	BEN140	BnC05	81	18.0746	3.41519e-05	9.23912
GS11	SSR624A	BnC01	74.8	bna2045	BnC05	144	13.404	0.000330335	7.14512
GS11	bna5274	BnA01	112.7	bna3059	BnA10	18.1	12.4847	0.000522082	6.55966
GS11	bna5274	BnA01	112.7	bna2009	BnC01	36.5	19.0473	2.1513e-05	9.70639
GS11	bna5274	BnA01	112.7	bna1439	BnC02	82.7	13.2434	0.000357739	6.96629
GS11	bna5274	BnA01	112.7	bna4117	BnC05	19.8	12.9854	0.000406685	6.78344
GS11	bna5274	BnA01	112.7	bna4251	BnC07	2.7	13.0882	0.000386403	6.72935
GS11	bna5274	BnA01	112.7	bna4265	BnC09	142.4	12.601	0.000492595	6.63027
GS11	bna5274	BnA01	112.7	bna0743	BnA02	80.7	14.1964	0.000223351	7.4223
GS11	bna5274	BnA01	112.7	bna0107	BnA03	70.3	24.7685	1.5108e-06	12.1004
GS11	bna5274	BnA01	112.7	bna3841	BnA07	26.6	13.0325	0.000397255	6.89584
GS11	bna5274	BnA01	112.7	bna0505	BnA07	51.3	14.1388	0.000229775	7.38764
GS11	bna4804	BnA01	128.8	bna2154	BnC04	19.9	14.0103	0.000244787	7.06939
GS11	bna4804	BnA01	128.8	BEN140	BnC05	81	12.197	0.000602995	6.18731
GS11	bna4804	BnA01	128.8	BEN178	BnA07	106.8	12.2612	0.000583897	6.36785
GS11	bna4804	BnA01	128.8	bna4662	BnA07	116.7	14.2817	0.000214169	7.45006
GS11	BEN425	BnC02	25.7	SSR113A	BnC02	53.5	15.6637	0.000108987	8.68683
GS11	bna0442	BnC02	36.2	BGR51	BnC05	133.8	27.4323	4.53378e-07	13.1676	BN/PH/
GS11	BEN281A	BnC02	51.3	bna4000	BnC04	47.7	12.1809	0.000607903	6.47091
GS11	SSR113A	BnC02	53.5	bna2192	BnC05	115.5	25.6308	1.02106e-06	13.0524
GS11	BGO146	BnC02	80.6	BoGMS1153	BnC03	4.9	19.0175	2.18185e-05	10.3716
GS11	BGO146	BnC02	80.6	bna4752	BnC03	64.8	17.5252	4.4404e-05	9.42308	MIY
GS11	BGO146	BnC02	80.6	BM715B	BnC09	73.8	13.7504	0.000278293	7.18417
GS11	bna1223	BnC02	81.8	bna4594	BnC09	93.9	13.2796	0.000351355	6.54474
GS11	bna1439	BnC02	82.7	bna4032	BnC04	56	17.7702	3.94938e-05	9.2717
GS11	BGR58	BnC02	84.6	BM912	BnC03	71.8	15.1188	0.000142117	8.11329	MIY
GS11	bna1472	BnC02	89.2	bna0810	BnC03	68.2	16.5071	7.24403e-05	8.73414	MIY
GS11	SSR385	BnC02	93.1	bna1055	BnC07	23.2	17.3114	4.91959e-05	9.28663	BN/MISNP/
GS11	bna5556	BnC02	95.1	BoGMS1153	BnC03	4.9	15.6215	0.000111244	8.55374
GS11	bna5556	BnC02	95.1	SSR32B	BnC04	104.7	35.951	1.09132e-08	17.172
GS11	bna1088	BnC02	96.3	bna1041	BnC07	19.5	15.4551	0.000120622	8.28782	BHP/MISNP/
GS11	BEN14	BnC02	98.1	bna4594	BnC09	93.9	15.0542	0.000146668	7.50012
GS11	bna1080	BnC02	100.1	BM863	BnC03	0.9	13.5229	0.000311436	7.30607
GS11	BM716	BnC03	0	bna3300	BnC05	1.1	14.6878	0.000175459	7.89886
GS11	BM863	BnC03	0.9	BEN316	BnC08	83.7	16.1989	8.40726e-05	9.54851
GS11	bna0488	BnC03	2	BGR49	BnC05	0	15.6532	0.000109543	8.19484
GS11	bna0488	BnC03	2	BEN374B	BnC06	0	14.8547	0.000161695	7.86752
GS11	BGR89	BnC03	4	BM235	BnC08	90.7	19.7917	1.51375e-05	10.1983
GS11	BoGMS1153	BnC03	4.9	bna4399	BnC07	74.9	18.7397	2.48897e-05	9.97069	TSW
GS11	BoGMS1153	BnC03	4.9	BoGMS1200	BnC08	45.9	39.0002	2.99687e-09	19.7966
GS11	BoGMS1153	BnC03	4.9	BM204C	BnC08	95.7	20.1782	1.26216e-05	10.7131
GS11	BM154	BnC03	40.5	BEN136A	BnC08	116.9	14.8382	0.000163008	7.20507	SSN
GS11	BoGMS693	BnC03	44.9	bna4585	BnC09	40	14.8239	0.000164148	14.0575
GS11	bna0584	BnC03	49.5	BEN332C	BnC09	4.7	15.2296	0.000134634	7.98373
GS11	bna3694	BnC03	67	bna3405	BnC07	76.7	11.4618	0.000873141	6.14857
GS11	BEN78	BnC03	90.4	BEN316	BnC08	83.7	12.8918	0.000426081	7.80545	BSP
GS11	BM103A	BnC03	93.1	BEN136B	BnC08	104	18.6499	2.59735e-05	9.46618	BSP/BS/
GS11	bna0400	BnC03	94	bna4795	BnC08	102.5	17.9618	3.60396e-05	9.04762	BSP/BS/
GS11	bna4772	BnC04	0	BEN376	BnC04	85	13.7846	0.000273625	7.27275
GS11	bna4772	BnC04	0	SSR477	BnC05	86.4	14.3954	0.000202532	7.47444	PH
GS11	bna5435	BnC04	10.1	BoGMS1072	BnC09	15.7	13.3454	0.000340072	7.0319
GS11	bna3898	BnC04	11.2	bna4065	BnC05	26.6	13.0219	0.000399367	6.85731
GS11	bna3898	BnC04	11.2	BEN374B	BnC06	0	21.0583	8.35906e-06	10.6828
GS11	bna3898	BnC04	11.2	bna4377	BnC07	71.9	13.3087	0.000346328	7.00155	TSW
GS11	bna3898	BnC04	11.2	bna1478	BnC09	0	13.0501	0.000393804	6.86476
GS11	bna2154	BnC04	19.9	bna1055	BnC07	23.2	24.3897	1.79574e-06	11.6689	BAL/BN/MISNP/BTL
GS11	bna2154	BnC04	19.9	BEN136A	BnC08	116.9	12.1629	0.000613422	5.99859	SSN
GS11	BGO141	BnC04	24.6	bna0695	BnC04	30.8	13.7351	0.000280399	7.20701
GS11	BGO141	BnC04	24.6	bna4084	BnC05	37.8	13.7582	0.00027722	7.24984
GS11	BGO141	BnC04	24.6	BGO199A	BnC09	19.3	16.02	9.16821e-05	8.34936
GS11	BGO141	BnC04	24.6	bna4585	BnC09	40	16.573	7.01733e-05	15.3758
GS11	bna0695	BnC04	30.8	bna5901	BnC04	65.4	13.149	0.000374913	7.00384
GS11	bna0695	BnC04	30.8	bna3405	BnC07	76.7	12.2231	0.000595168	6.53388
GS11	bna3769	BnC04	36.6	BM542B	BnC06	22.5	13.8223	0.000268588	7.21426
GS11	bna4000	BnC04	47.7	BGO78	BnC04	141.6	12.9088	0.000422493	6.88018
GS11	bna4000	BnC04	47.7	bna4265	BnC09	142.4	14.1112	0.000232921	7.48578
GS11	BEN30A	BnC04	52.3	bna2178	BnC05	120.5	19.2112	1.99082e-05	10.0071
GS11	BEN30A	BnC04	52.3	bna4377	BnC07	71.9	17.5642	4.35817e-05	9.19103
GS11	BEN30A	BnC04	52.3	BEN316	BnC08	83.7	12.395	0.000546053	7.45746
GS11	bna4009	BnC04	53.4	BM725	BnC04	138.3	12.5455	0.000506461	6.73131
GS11	bna4032	BnC04	56	bna0480	BnC08	75.6	13.0393	0.000395917	6.92018
GS11	bna5901	BnC04	65.4	BEN69	BnC08	5	11.4473	0.000879569	6.16269
GS11	bna3654	BnC04	71.4	bna4594	BnC09	93.9	12.2117	0.000598564	5.94879
GS11	BEN376	BnC04	85	bna4377	BnC07	71.9	19.1914	2.00953e-05	9.8806
GS11	BEN216	BnC04	88.3	bna0480	BnC08	75.6	17.0289	5.63405e-05	8.93501	BSP
GS11	BEN216	BnC04	88.3	bna4265	BnC09	142.4	18.0434	3.46637e-05	9.44615
GS11	SSR32B	BnC04	104.7	bna4399	BnC07	74.9	15.1572	0.000139473	8.0048	MIY
GS11	bna1518	BnC04	109.9	BoGMS1072	BnC09	15.7	16.4538	7.43281e-05	8.58061	MIY
GS11	bna1956	BnC04	134.7	SSR477	BnC05	86.4	19.2347	1.96874e-05	9.91981	PH
GS11	SSR563	BnC04	143	bna1903	BnC04	149.9	12.6201	0.000487913	6.59077	MIYP
GS11	bna0006	BnC04	153.6	SSR477	BnC05	86.4	12.0721	0.000642011	6.49244	PH
GS11	bna3300	BnC05	1.1	bna4082	BnC05	33.5	12.5869	0.000496093	6.88734
GS11	bna3300	BnC05	1.1	bna0623	BnC05	81.9	19.6208	1.64068e-05	9.99814	PH
GS11	bna4117	BnC05	19.8	bna3405	BnC07	76.7	12.9162	0.000420943	6.86791
GS11	bna4289	BnC05	21.5	SSR477	BnC05	86.4	31.3494	7.99082e-08	15.2193	SSN/PH/
GS11	bna4084	BnC05	37.8	bna1478	BnC09	0	14.3609	0.000205996	7.56961
GS11	bna4084	BnC05	37.8	BM477B	BnC09	26.3	12.3834	0.000549239	6.61737
GS11	bna4089	BnC05	41.7	bna2179	BnC05	119.6	13.4173	0.000328166	7.00924
GS11	SSR537A	BnC05	43.7	BGO56	BnC06	25.8	18.0655	3.42999e-05	9.33385
GS11	bna4056	BnC05	49.7	bna5689	BnC06	9	14.9831	0.000151855	7.57643	TSW
GS11	bna0623	BnC05	81.9	bna4344	BnC07	68.6	14.8171	0.000164701	7.56259	TSW
GS11	bna0623	BnC05	81.9	BoGMS1200	BnC08	45.9	12.7484	0.000457658	7.12654
GS11	bna0623	BnC05	81.9	bna5805	BnC08	115.4	12.8214	0.000441305	6.16011	SSN
GS11	SSR477	BnC05	86.4	BoGMS1484	BnC09	25.2	15.7585	0.000104081	8.56349	PH
GS11	bna4610	BnC05	90	bna5724	BnC08	144.6	12.1142	0.000628599	6.35139	PH
GS11	BEN285	BnC05	111.1	SSR618	BnC05	124.2	11.9851	0.000670707	6.67411
GS11	bna2197	BnC05	114.6	BGO183	BnC08	64.7	11.6355	0.000799818	6.47345
GS11	BEN374B	BnC06	0	bna4399	BnC07	74.9	11.8552	0.000715998	6.39031
GS11	bna5689	BnC06	9	bna4401	BnC08	0	12.3413	0.000560921	6.57289	TSW
GS11	bna5689	BnC06	9	bna0480	BnC08	75.6	17.5546	4.37843e-05	9.06698	TSW/BSP/
GS11	bna5689	BnC06	9	bna4795	BnC08	102.5	18.8771	2.33189e-05	9.54039	TSW/BS/SSN
GS11	BGO56	BnC06	25.8	bna4404	BnC08	22.9	14.4944	0.00019292	7.64308
GS11	BGO56	BnC06	25.8	BM160	BnC08	143.7	18.3242	3.03234e-05	9.47924
GS11	BoGMS1032	BnC07	0	bna4401	BnC08	0	16.3543	7.79888e-05	8.26447
GS11	BoGMS1032	BnC07	0	bna0480	BnC08	75.6	11.7062	0.000771797	6.13324
GS11	bna4251	BnC07	2.7	bna4344	BnC07	68.6	19.6217	1.64002e-05	9.90312	TSW
GS11	bna4251	BnC07	2.7	SSR545A	BnC08	12.3	15.1498	0.000139977	7.58387
GS11	bna4251	BnC07	2.7	bna0875	BnC09	99.2	15.2347	0.000134302	7.39976
GS11	bna1041	BnC07	19.5	bna1055	BnC07	23.2	12.5125	0.000514867	6.69538	BHP/BN/MISNP/MISNP
GS11	bna1055	BnC07	23.2	BEN332C	BnC09	4.7	21.596	6.50658e-06	11.0954	BN/MISNP/BTL
GS11	SSR128D	BnC07	26.8	BEN316	BnC08	83.7	15.0482	0.000147099	9.09187	BTL
GS11	bna0848	BnC08	1.4	bna3766	BnC08	10.6	16.8124	6.25248e-05	8.72441
GS11	bna4737	BnC08	59.9	bna4594	BnC09	93.9	14.8111	0.000165179	7.24952
GS11	bna4795	BnC08	102.5	BM156	BnC08	140.2	17.9159	3.68384e-05	9.25923	BS
GS11	BoGMS795	BnA02	0	bna1631	BnA03	199.6	14.0814	0.000236368	7.33638
GS11	BEN406	BnA02	11.7	bna3760	BnC01	39.1	14.7225	0.000172505	7.46995
GS11	BEN406	BnA02	11.7	SSR624A	BnC01	74.8	19.836	1.48251e-05	9.95666	PSN
GS11	BEN406	BnA02	11.7	BM61	BnC08	43.3	19.2065	1.99522e-05	9.56875
GS11	BEN406	BnA02	11.7	bna3783	BnA03	18.4	14.1554	0.000227906	7.12883	PSN
GS11	BEN406	BnA02	11.7	BM317	BnA07	45.5	16.4846	7.3231e-05	8.52342	PSN
GS11	BEN406	BnA02	11.7	bna5221	BnA08	35.3	13.0289	0.000397973	6.66592	BHP/PH/BN
GS11	bna4819	BnA02	15.3	BGR88B	BnC05	132.7	15.8188	0.000101076	7.10883	PSN/BH/BHP/MILP/MIL/
GS11	bna1971	BnA02	16.8	SSR14	BnC02	52.5	13.9389	0.000253568	6.67064	PSN
GS11	bna1971	BnA02	16.8	BoGMS680	BnA03	14.6	13.7979	0.000271833	6.36608	PSN
GS11	bna1971	BnA02	16.8	BEN50B	BnA09	0.9	20.693	9.91519e-06	9.47154	PSN
GS11	bna1971	BnA02	16.8	SSR591	BnA09	51.3	20.0874	1.31719e-05	9.22675	PSN/MIL/SSN
GS11	SSR552B	BnA02	18.6	bna2045	BnC05	144	17.3343	4.86567e-05	7.76541	BH/BHP/MILP/MIL
GS11	bna1698	BnA02	24.3	BM204A	BnC08	125.4	19.1033	2.09503e-05	8.07291	MIL/BAL/TSW/BY/PY/PH/BN/MILP/MIL/MISN
GS11	bna1698	BnA02	24.3	bna2038	BnA05	45.7	20.2099	1.24354e-05	8.5332	BH/BHP/MILP/MIL/BAL/TSW/BY/PY/PH/BN/MIYP/
GS11	BEN281B	BnA02	27.4	bna5462	BnA08	60.5	13.8952	0.000259091	6.54503	BAL/TSW/BY/PY/PH/BN
GS11	bna5073	BnA02	30.9	bna3243	BnC01	41.7	14.3641	0.000205667	6.77638
GS11	bna5073	BnA02	30.9	bna4594	BnC09	93.9	22.2568	4.7884e-06	9.83892
GS11	bna5073	BnA02	30.9	bna1590	BnA05	13.5	12.3973	0.000545414	5.88232
GS11	bna1424	BnA02	33.1	bna2979	BnC01	54.3	16.3725	7.73041e-05	8.21487	TSW
GS11	bna1424	BnA02	33.1	BEN410	BnC01	70.2	14.2709	0.000215309	7.53499
GS11	bna1424	BnA02	33.1	bna0866	BnA07	57.5	15.0699	0.000145545	7.34997
GS11	bna0587	BnA02	77.7	bna0771	BnA07	25.7	13.932	0.000254425	7.19495
GS11	bna0587	BnA02	77.7	bna0866	BnA07	57.5	16.3407	7.85018e-05	8.30915
GS11	bna0743	BnA02	80.7	bna3807	BnA03	19.8	12.3627	0.000554944	6.58245
GS11	bna0743	BnA02	80.7	bna1743	BnA03	151.2	11.5236	0.000846303	6.19205	MISN
GS11	bna0743	BnA02	80.7	bna1650	BnA03	182.9	19.7462	1.54651e-05	10.1215
GS11	BEN189A	BnA02	81.6	bna0556	BnA04	3.2	20.3872	1.14425e-05	10.4769	SSN
GS11	BM202	BnA02	92.4	BoGMS1382	BnC08	137.6	12.3867	0.000548325	6.19144
GS11	bna3571	BnA02	93.8	SSR591	BnA09	51.3	17.5567	4.37396e-05	9.26266	MISN/MIL/SSN
GS11	bna3566	BnA02	96.8	SSR14	BnC02	52.5	13.6696	0.000289639	7.38977	MISN
GS11	BEN349	BnA02	99.2	bna2997	BnA10	47.2	11.3492	0.000924308	6.29264	MISN
GS11	BEN349	BnA02	99.2	SSR539	BnC05	7.9	15.4785	0.000119257	8.645	MISN/SSN/
GS11	BEN349	BnA02	99.2	BM160	BnC08	143.7	14.0907	0.000235277	7.59986	MISN
GS11	BEN349	BnA02	99.2	bna3807	BnA03	19.8	18.6803	2.56009e-05	9.92013	MISN
GS11	SSR534	BnA03	0	bna3091	BnA10	13.1	13.0645	0.000390987	7.01797	BHP
GS11	SSR534	BnA03	0	bna3079	BnA10	16	13.0645	0.000390987	7.01797	BHP
GS11	SSR534	BnA03	0	bna3807	BnA03	19.8	16.0791	8.90932e-05	8.50389	BHP
GS11	SSR534	BnA03	0	BoGMS1201	BnA03	85.7	15.148	0.000140104	8.26698	BHP
GS11	SSR534	BnA03	0	bna4840	BnA05	21.5	14.1972	0.000223261	7.56456	BHP
GS11	BoGMS819	BnA03	6.2	BGR49	BnC05	0	24.5704	1.65358e-06	12.0496	BHP/SSN/
GS11	BoGMS819	BnA03	6.2	BoGMS1200	BnC08	45.9	12.3841	0.000549043	7.01378	BHP
GS11	BoGMS819	BnA03	6.2	bna4795	BnC08	102.5	14.3356	0.000208575	7.32063	BHP/BS/
GS11	BoGMS819	BnA03	6.2	BGR74	BnA05	2.7	24.4175	1.77315e-06	12.3708	BHP
GS11	BoGMS819	BnA03	6.2	BM957	BnA05	43.6	18.1114	3.35577e-05	10.3974	BHP/MIYP/
GS11	BoGMS819	BnA03	6.2	bna4786	BnA07	42.9	11.9532	0.000681543	6.32827	BHP
GS11	BoGMS680	BnA03	14.6	bna5649	BnC01	0	23.3338	2.91321e-06	11.7373
GS11	BoGMS680	BnA03	14.6	BM932	BnC05	7	24.508	1.70133e-06	12.3927	SSN
GS11	BoGMS680	BnA03	14.6	bna4065	BnC05	26.6	22.6282	4.03276e-06	11.3901
GS11	BoGMS680	BnA03	14.6	BGO185	BnC08	57	12.0633	0.000644846	6.34259
GS11	BoGMS680	BnA03	14.6	bna3875	BnA07	37.8	15.1723	0.000138452	7.77844
GS11	BoGMS680	BnA03	14.6	bna2861	BnA09	94.1	17.2558	5.05257e-05	8.90718	BAL
GS11	bna0583	BnA03	15.5	bna0488	BnC03	2	14.1095	0.000233108	7.39737
GS11	bna0583	BnA03	15.5	SSR32B	BnC04	104.7	13.5362	0.000309392	7.11813
GS11	bna0583	BnA03	15.5	bna1956	BnC04	134.7	14.8886	0.000159034	7.74343
GS11	bna0583	BnA03	15.5	bna0623	BnC05	81.9	11.6284	0.000802665	6.01621
GS11	bna0583	BnA03	15.5	BGR38	BnA05	48	24.4425	1.75297e-06	12.172	MIYP
GS11	bna0583	BnA03	15.5	BGR60	BnA09	75.3	18.2214	3.18432e-05	9.3484
GS11	bna3783	BnA03	18.4	bna3725	BnC03	79.5	17.632	4.21918e-05	8.99046	MIY
GS11	bna3783	BnA03	18.4	BGO140	BnC04	7.8	20.4774	1.09688e-05	9.90123
GS11	bna3783	BnA03	18.4	bna2033	BnA05	49.5	22.6296	4.03006e-06	11.3118	MIYP
GS11	bna3807	BnA03	19.8	bna2697	BnA10	10.5	16.0268	9.13817e-05	8.3634
GS11	bna3807	BnA03	19.8	BGR83	BnC04	15.4	24.3307	1.84481e-06	11.9714	BAL
GS11	bna3807	BnA03	19.8	BEN30A	BnC04	52.3	12.7307	0.000461705	6.89806
GS11	bna3807	BnA03	19.8	bna1903	BnC04	149.9	11.5666	0.000828128	6.00285	MIYP
GS11	bna3807	BnA03	19.8	bna4251	BnC07	2.7	11.2792	0.000957641	5.91922
GS11	bna3807	BnA03	19.8	bna3405	BnC07	76.7	12.1488	0.000617759	6.46042
GS11	bna3807	BnA03	19.8	BM160	BnC08	143.7	12.7219	0.000463739	6.66847
GS11	bna3807	BnA03	19.8	bna0321	BnA05	61.1	13.8673	0.00026268	7.46533
GS11	bna3807	BnA03	19.8	bna2471	BnA07	113.5	15.218	0.000135396	8.00677
GS11	bna3394	BnA03	39	SSR563	BnC04	143	14.5204	0.00019047	7.31397
GS11	bna3394	BnA03	39	bna4344	BnC07	68.6	12.6649	0.000477118	6.55891	TSW
GS11	bna3612	BnA03	41.1	BGR99B	BnC06	48.3	13.9085	0.000257399	7.03529
GS11	bna3612	BnA03	41.1	bna4585	BnC09	40	13.8359	0.000266782	12.8807
GS11	bna3627	BnA03	43.7	bna0848	BnC08	1.4	16.4478	7.45422e-05	8.35591
GS11	bna3627	BnA03	43.7	BM204C	BnC08	95.7	21.4047	7.11265e-06	10.7528
GS11	bna3627	BnA03	43.7	bna0556	BnA04	3.2	14.4107	0.000201014	7.29357	SSN
GS11	bna3627	BnA03	43.7	BEN253	BnA06	16.4	11.654	0.000792372	6.16436
GS11	bna3627	BnA03	43.7	bna5221	BnA08	35.3	23.3757	2.8577e-06	11.4793	BHP/PH/BTL/BN/MILP/BH
GS11	SSR128C	BnA03	55.2	bna1080	BnC02	100.1	16.8095	6.26139e-05	8.69431	PH
GS11	SSR128C	BnA03	55.2	bna1638	BnA03	189.6	13.1672	0.000371527	6.91639	PH
GS11	SSR128C	BnA03	55.2	bna0951	BnA07	47.3	33.4826	3.15545e-08	15.9193	PH
GS11	bna3582	BnA03	59.8	bna5556	BnC02	95.1	16.7462	6.45499e-05	8.77205	PH
GS11	bna3582	BnA03	59.8	BoGMS1230	BnA06	23.9	11.2284	0.000982611	6.09277	PH/MIL/
GS11	bna3582	BnA03	59.8	BEN50A	BnA09	9.1	16.1855	8.46194e-05	8.45183	PH
GS11	BoGMS1464A	BnA03	62.1	bna1643	BnA03	188.5	12.6953	0.000469942	6.61005
GS11	bna5036	BnA03	63.5	bna4377	BnC07	71.9	14.0033	0.000245633	7.21849	PH
GS11	bna5036	BnA03	63.5	BEN48	BnA08	41.3	19.4506	1.77785e-05	9.71309	BHP/PH/BTL/BN/MILP/BH/SSN
GS11	bna1289	BnA03	65.5	bna0848	BnC08	1.4	16.8249	6.21511e-05	8.62796
GS11	bna1289	BnA03	65.5	bna5298	BnA06	57	17.0235	5.64874e-05	8.82165	SSN
GS11	bna3689	BnA03	66.6	bna4401	BnC08	0	15.7026	0.000106946	8.15373
GS11	bna3689	BnA03	66.6	SSR62	BnA07	89.4	15.5881	0.000113068	8.29572
GS11	bna3685	BnA03	68.9	bna1802	BnA03	138.5	13.6423	0.000293568	7.31185
GS11	bna3685	BnA03	68.9	BEN178	BnA07	106.8	16.2104	8.36084e-05	8.42557	BN/MIY/
GS11	bna0107	BnA03	70.3	BEN136B	BnC08	104	11.7001	0.000774162	6.19094	BS
GS11	bna0107	BnA03	70.3	BGR69	BnA08	27.6	12.5997	0.00049292	6.53031	BHP/PH/
GS11	SSR374	BnA03	72.3	bna3769	BnC04	36.6	17.4154	4.6801e-05	9.07038
GS11	SSR374	BnA03	72.3	bna0702	BnA04	0	26.0694	8.37262e-07	12.7693
GS11	BM455	BnA03	74	SSR604	BnA04	5	19.1038	2.09458e-05	10.5198	SSN
GS11	BM455	BnA03	74	bna4786	BnA07	42.9	16.5193	7.2016e-05	8.78646
GS11	BM794	BnA03	76.1	BM150	BnA03	144	13.2219	0.000361573	6.98859	PH
GS11	SSR372	BnA03	78.4	bna0695	BnC04	30.8	18.7654	2.45881e-05	9.83051
GS11	BoGMS1320	BnA03	83	bna0480	BnC08	75.6	14.3655	0.000205526	7.666	BSP
GS11	BoGMS1320	BnA03	83	BM204C	BnC08	95.7	15.277	0.000131556	8.14946
GS11	BoGMS1320	BnA03	83	bna0951	BnA07	47.3	21.7314	6.10986e-06	11.2153
GS11	BoGMS1201	BnA03	85.7	bna4404	BnC08	22.9	11.673	0.000784803	6.45109
GS11	SSR555A	BnA03	88.2	BEN69	BnC08	5	18.0665	3.42834e-05	9.40601
GS11	SSR555A	BnA03	88.2	bna5298	BnA06	57	13.4356	0.000325199	7.20276	SSN
GS11	SSR555A	BnA03	88.2	bna2677	BnA08	49.8	11.3719	0.000913728	6.0024
GS11	BoGMS1307	BnA03	92.1	bna0702	BnA04	0	23.0962	3.24976e-06	12.1108	SSN
GS11	SSR706	BnA03	113.8	bna0842	BnC03	102.6	12.6686	0.000476241	6.49905
GS11	SSR706	BnA03	113.8	bna0875	BnC09	99.2	17.2625	5.03621e-05	8.17682
GS11	SSR706	BnA03	113.8	BGR74	BnA05	2.7	11.9911	0.000668682	6.32215
GS11	BGR54	BnA03	115.8	SSR78C	BnC03	96.8	13.6987	0.000285498	7.22464
GS11	BGR54	BnA03	115.8	bna0114	BnC06	34.8	13.3693	0.000336063	7.00484
GS11	BGR54	BnA03	115.8	BEN332A	BnA09	0	13.4995	0.000315073	7.0915
GS11	bna1552	BnA03	118.7	bna4761	BnC09	81.5	15.126	0.000141618	7.41362
GS11	bna1552	BnA03	118.7	bna0971	BnC09	84.9	15.126	0.000141618	7.41362
GS11	bna1552	BnA03	118.7	BGR35	BnA03	196.8	15.912	9.66082e-05	9.28801
GS11	bna1802	BnA03	138.5	BM154	BnC03	40.5	11.9612	0.00067882	6.10123
GS11	bna1802	BnA03	138.5	bna1956	BnC04	134.7	15.7081	0.000106659	8.33133
GS11	bna1802	BnA03	138.5	bna3300	BnC05	1.1	14.7991	0.000166155	8.03921
GS11	bna1802	BnA03	138.5	BEN83	BnA05	25	12.4847	0.000522089	6.87961
GS11	bna5585	BnA03	141.1	bna3898	BnC04	11.2	15.0804	0.000144803	7.82383	PH/MISN/
GS11	bna5585	BnA03	141.1	bna2619	BnA08	68.9	23.2312	3.05399e-06	11.5163	PH/MISN/
GS11	BM150	BnA03	144	SSR624A	BnC01	74.8	23.1076	3.23279e-06	11.6239	PH
GS11	BM150	BnA03	144	BM103A	BnC03	93.1	14.4869	0.000193633	7.40037	PH/BSP/
GS11	BM150	BnA03	144	SSR591	BnA09	51.3	17.7034	4.07742e-05	9.18208	PH/MISN/MIL/SSN
GS11	BGO29	BnA03	146	BM710	BnA10	64.9	15.56	0.000114621	7.91058	BS
GS11	BGO29	BnA03	146	BM156	BnC08	140.2	11.7772	0.000744672	6.28915
GS11	BGO29	BnA03	146	bna1643	BnA03	188.5	15.1765	0.000138169	7.99445	PH
GS11	BGO29	BnA03	146	bna1631	BnA03	199.6	15.2342	0.000134333	7.99399	PH/MISN/
GS11	BGO29	BnA03	146	bna0771	BnA07	25.7	18.7359	2.49348e-05	9.71359	PH
GS11	BGO29	BnA03	146	bna0505	BnA07	51.3	22.6922	3.91531e-06	11.4703	PH
GS11	BGO29	BnA03	146	BM715A	BnA09	47	22.5284	4.22308e-06	11.4075	PH/MIL/SSN
GS11	bna1748	BnA03	148.9	bna3760	BnC01	39.1	21.1309	8.08061e-06	10.8007	MISN
GS11	bna1748	BnA03	148.9	bna4000	BnC04	47.7	12.8934	0.000425737	6.89865	MISN
GS11	bna1748	BnA03	148.9	BGO169	BnC07	29.2	12.4867	0.000521572	6.95479	MISN/BSP/BS
GS11	bna1748	BnA03	148.9	SSR95A	BnA04	7.6	16.0044	9.23783e-05	8.3533	MISN
GS11	bna1748	BnA03	148.9	BGR2	BnA08	12.5	12.57	0.000500291	6.42466	MISN
GS11	bna1743	BnA03	151.2	bna3243	BnC01	41.7	21.565	6.6011e-06	11.0079	MISN
GS11	bna1743	BnA03	151.2	bna0400	BnC03	94	15.4299	0.000122112	7.99533	MISN/BSP/
GS11	bna1743	BnA03	151.2	BEN374B	BnC06	0	19.4368	1.78945e-05	10.0652	MISN/TSW/
GS11	BEN190B	BnA03	152.6	bna5689	BnC06	9	18.9473	2.2556e-05	9.82059	MISN/TSW/
GS11	BEN190B	BnA03	152.6	bna0656	BnC06	63.2	13.8091	0.000270344	7.0511	MISN
GS11	BEN190B	BnA03	152.6	bna2342	BnA06	51	11.5483	0.000835785	6.22003
GS11	SSR106A	BnA03	154.7	SSR575	BnA04	40.9	19.747	1.54595e-05	10.6088	MISN
GS11	SSR106A	BnA03	154.7	BGO6	BnA08	57.2	12.1529	0.0006165	6.45206
GS11	BM830	BnA03	157	BoGMS1203	BnA06	19.6	14.9905	0.000151303	7.92604	MISN
GS11	bna5580	BnA03	158.7	BEN30A	BnC04	52.3	11.421	0.000891333	6.23893
GS11	BGR80	BnA03	161.9	bna1956	BnC04	134.7	14.8182	0.000164605	7.96068
GS11	BGR80	BnA03	161.9	bna4794	BnC05	4.7	12.256	0.000585436	6.68481
GS11	BGR80	BnA03	161.9	BoGMS1072	BnC09	15.7	28.354	3.00277e-07	14.1853
GS11	bna1712	BnA03	163	BM152	BnC01	67.5	20.9848	8.65096e-06	10.7702
GS11	bna1712	BnA03	163	SSR128D	BnC07	26.8	15.6895	0.000107627	8.50694	BN/MISNP/BTL
GS11	bna1712	BnA03	163	bna5304	BnA08	0	16.3072	7.97826e-05	8.14035
GS11	bna0092	BnA03	165.3	BEN374B	BnC06	0	23.7783	2.37548e-06	11.9749
GS11	bna0092	BnA03	165.3	bna4304	BnC07	25.2	16.5244	7.18372e-05	8.59403	BN/MISNP/BTL
GS11	bna0092	BnA03	165.3	bna1631	BnA03	199.6	26.093	8.28376e-07	12.9316
GS11	bna0092	BnA03	165.3	bna2416	BnA07	94.7	15.1296	0.000141368	7.78761	BN/MIY/
GS11	BGR75	BnA03	166.7	BEN391B	BnC01	6.6	19.6127	1.64696e-05	10.2579	MILP/BN/
GS11	BGR75	BnA03	166.7	BGO56	BnC06	25.8	23.836	2.31342e-06	12.1738
GS11	bna5284	BnA03	170.6	bna3324	BnC01	53.3	24.9059	1.4192e-06	12.3216	TSW
GS11	bna5284	BnA03	170.6	BM477B	BnC09	26.3	24.8267	1.4713e-06	12.2845
GS11	bna5284	BnA03	170.6	bna1685	BnA03	179.5	19.5197	1.72079e-05	9.88063
GS11	bna5284	BnA03	170.6	bna3841	BnA07	26.6	19.3681	1.84853e-05	9.8508
GS11	bna5284	BnA03	170.6	bna1038	BnA07	56.3	19.1249	2.07376e-05	9.80952
GS11	bna1692	BnA03	173	bna0669	BnC06	31.9	19.5563	1.69141e-05	9.50581
GS11	bna1692	BnA03	173	bna0656	BnC06	63.2	16.3215	7.92337e-05	7.98392
GS11	bna1692	BnA03	173	bna2772	BnC08	126.8	18.041	3.47028e-05	8.3596	MILP/MIL/MISN
GS11	bna1692	BnA03	173	bna4594	BnC09	93.9	16.4352	7.49978e-05	7.9205
GS11	SSR628B	BnA03	176.8	bna5435	BnC04	10.1	11.8344	0.000723518	6.28293
GS11	SSR628B	BnA03	176.8	bna4009	BnC04	53.4	19.4464	1.78142e-05	10.0218
GS11	SSR614B	BnA03	178	bna0400	BnC03	94	15.4156	0.000122968	7.93686	BSP
GS11	SSR614B	BnA03	178	bna0848	BnC08	1.4	11.3742	0.000912678	6.02434
GS11	bna1685	BnA03	179.5	bna4000	BnC04	47.7	21.4303	7.02841e-06	10.7392
GS11	bna1685	BnA03	179.5	SSR95A	BnA04	7.6	15.7725	0.000103376	8.11972
GS11	bna1685	BnA03	179.5	BM838	BnA04	50.8	12.2214	0.000595676	6.4343
GS11	bna1650	BnA03	182.9	BGO146	BnC02	80.6	13.3971	0.000331469	7.25956
GS11	bna1650	BnA03	182.9	bna1080	BnC02	100.1	24.8364	1.46479e-06	12.4007
GS11	bna1650	BnA03	182.9	bna4399	BnC07	74.9	11.7656	0.000749037	6.29374
GS11	bna1650	BnA03	182.9	bna4861	BnA08	55.2	21.5399	6.6789e-06	10.9483	MISN
GS11	BM190	BnA03	191.9	BGR74	BnA05	2.7	14.3909	0.000202978	7.80625
GS11	BM190	BnA03	191.9	BEN253	BnA06	16.4	16.2281	8.28951e-05	8.53345
GS11	BM190	BnA03	191.9	SSR128B	BnA07	40.9	16.036	9.09736e-05	8.39446
GS11	BM190	BnA03	191.9	BGO179A	BnA09	100.6	21.5972	6.50317e-06	11.3463
GS11	BM191	BnA03	193.1	SSR408	BnC02	31.2	11.9553	0.000680837	7.69797
GS11	BM191	BnA03	193.1	bna4867	BnA09	106.1	22.0306	5.31741e-06	11.4078
GS11	BGR35	BnA03	196.8	bna5462	BnA08	60.5	13.5278	0.000310686	7.97263
GS11	BGR35	BnA03	196.8	SSR10	BnA09	112.7	19.2414	1.96255e-05	11.1514
GS11	bna1631	BnA03	199.6	bna0505	BnA07	51.3	18.1537	3.28884e-05	9.36971
GS11	bna0702	BnA04	0	bna4032	BnC04	56	17.3104	4.92177e-05	8.93246
GS11	bna0702	BnA04	0	bna5689	BnC06	9	15.5781	0.000113614	8.12582	SSN/TSW/
GS11	bna0702	BnA04	0	bna4251	BnC07	2.7	18.4691	2.83037e-05	9.10957	SSN
GS11	bna0702	BnA04	0	bna0505	BnA07	51.3	12.1235	0.000625651	6.41732	SSN
GS11	SSR604	BnA04	5	bna4022	BnC04	54.6	13.0551	0.000392814	7.32367	SSN
GS11	SSR95A	BnA04	7.6	BM863	BnC03	0.9	12.9951	0.000404717	6.95411
GS11	SSR95A	BnA04	7.6	bna4265	BnC09	142.4	16.3644	7.76065e-05	8.51699	SSN
GS11	BM872	BnA04	32	bna1805	BnA10	59.4	14.8785	0.000159824	7.61616	BS
GS11	BM872	BnA04	32	bna2234	BnC01	1.7	12.9655	0.000410733	6.94589	MILP
GS11	BM872	BnA04	32	bna3769	BnC04	36.6	14.4034	0.00020174	7.65417
GS11	BM872	BnA04	32	bna4399	BnC07	74.9	15.2677	0.000132157	8.09207
GS11	BM872	BnA04	32	bna5922	BnA06	46	15.4105	0.000123271	8.15945
GS11	bna1810	BnA04	33.1	bna2009	BnC01	36.5	14.9386	0.000155196	7.87899
GS11	bna1810	BnA04	33.1	BEN14	BnC02	98.1	19.5601	1.68836e-05	10.1974
GS11	bna1810	BnA04	33.1	bna5803	BnC08	55.6	21.3514	7.29133e-06	10.7745
GS11	bna1810	BnA04	33.1	bna0771	BnA07	25.7	15.1365	0.000140888	8.00073
GS11	bna1810	BnA04	33.1	bna0504	BnA07	52.7	15.1365	0.000140888	8.00073
GS11	bna1822	BnA04	35.7	bna4289	BnC05	21.5	15.2827	0.000131192	8.06646
GS11	bna1822	BnA04	35.7	bna1038	BnA07	56.3	19.9371	1.4136e-05	10.3281
GS11	bna1827	BnA04	37.1	bna0866	BnA07	57.5	22.5699	4.14271e-06	11.3714
GS11	bna5868	BnA04	45.2	bna2234	BnC01	1.7	13.0456	0.00039469	6.91758	MILP
GS11	bna5868	BnA04	45.2	bna0695	BnC04	30.8	14.9106	0.000157332	7.82627
GS11	BGR98	BnA04	46.3	bna4065	BnC05	26.6	17.3296	4.87671e-05	9.02965
GS11	BGR98	BnA04	46.3	BoGMS1072	BnC09	15.7	28.4657	2.85696e-07	14.0728
GS11	bna5881	BnA04	47.5	bna2234	BnC01	1.7	13.0456	0.00039469	6.91758	MILP
GS11	bna5881	BnA04	47.5	bna0695	BnC04	30.8	14.9106	0.000157332	7.82627
GS11	bna1882	BnA04	54.1	bna2234	BnC01	1.7	13.0456	0.00039469	6.91758	MILP
GS11	bna1882	BnA04	54.1	bna0695	BnC04	30.8	14.9106	0.000157332	7.82627
GS11	bna1893	BnA04	56.1	bna0866	BnA07	57.5	28.4939	2.82124e-07	13.9508	MIYP
GS11	bna1893	BnA04	56.1	SSR352	BnA09	10	19.9093	1.43223e-05	10.4205	MIYP
GS11	bna3976	BnA04	57.2	bna4065	BnC05	26.6	19.7034	1.57807e-05	10.0852	MIYP/MIY/
GS11	bna3976	BnA04	57.2	bna5803	BnC08	55.6	13.2431	0.000357787	6.96699	MIYP/MIY/
GS11	BEN98	BnA04	58.3	BGR23	BnA09	88	11.9901	0.000669	6.44075	MIYP/MIY/BAL
GS11	BM103B	BnA05	0	bna0848	BnC08	1.4	11.3398	0.000928699	6.05392
GS11	BGR74	BnA05	2.7	BEN30B	BnC04	124.7	13.3863	0.000333251	7.43791
GS11	BGR74	BnA05	2.7	bna4117	BnC05	19.8	14.629	0.000180597	7.91114	SSN
GS11	BGR74	BnA05	2.7	SSR643	BnA05	16.8	28.5727	2.72393e-07	15.3573
GS11	BGR74	BnA05	2.7	bna0021	BnA05	26.4	26.3399	7.40961e-07	13.4072
GS11	bna5566	BnA05	9	bna2989	BnA10	48.9	17.6714	4.14028e-05	9.25844	MILP
GS11	bna5566	BnA05	9	bna0109	BnC03	54.1	25.8185	9.37871e-07	12.8679	MIY
GS11	bna5566	BnA05	9	BEN254	BnA07	111.7	11.5628	0.000829709	6.24339
GS11	bna1590	BnA05	13.5	bna2222	BnC01	4.6	19.286	1.92158e-05	9.97401	MILP/BN/
GS11	bna1590	BnA05	13.5	bna5554	BnC02	90.1	21.6809	6.25483e-06	11.3082
GS11	bna1590	BnA05	13.5	bna4289	BnC05	21.5	17.3867	4.74495e-05	9.08193	SSN
GS11	bna1590	BnA05	13.5	SSR489	BnC09	30.4	25.0107	1.35306e-06	13.1616
GS11	SSR643	BnA05	16.8	BM863	BnC03	0.9	17.7411	4.0046e-05	10.0785
GS11	SSR643	BnA05	16.8	bna0695	BnC04	30.8	15.864	9.88868e-05	8.98836
GS11	bna2843	BnA05	20.1	BEN269	BnC04	35.7	14.0658	0.000238185	7.41776
GS11	bna2843	BnA05	20.1	bna4065	BnC05	26.6	24.6133	1.62156e-06	12.2529
GS11	bna4840	BnA05	21.5	BGR58	BnC02	84.6	23.3194	2.93266e-06	11.8082
GS11	bna4840	BnA05	21.5	bna4083	BnC05	34.6	19.5044	1.73333e-05	9.95028
GS11	bna4840	BnA05	21.5	BGO185	BnC08	57	20.2897	1.19781e-05	10.2147
GS11	bna4840	BnA05	21.5	bna3875	BnA07	37.8	18.9	2.30675e-05	9.49041
GS11	bna4840	BnA05	21.5	BM151	BnA07	80.6	13.5787	0.000302955	7.09339	TSW
GS11	bna1584	BnA05	22.4	bna0623	BnC05	81.9	29.7002	1.65159e-07	14.089
GS11	bna1584	BnA05	22.4	BGO196	BnC09	83.2	28.922	2.332e-07	13.3459
GS11	bna1584	BnA05	22.4	bna1515	BnA05	59.3	25.053	1.32729e-06	12.4666
GS11	bna1584	BnA05	22.4	BM787	BnA09	70.9	22.3049	4.68285e-06	12.3227
GS11	bna2038	BnA05	45.7	SSR418	BnC03	76.8	14.0749	0.000237119	7.49338	MIYP/MIY/
GS11	bna5288	BnA05	52.5	bna3300	BnC05	1.1	14.0973	0.000234515	7.63521	MIYP
GS11	SSR373	BnA05	54.5	BGO141	BnC04	24.6	16.8534	6.13035e-05	8.78416	MIYP
GS11	BoGMS1059	BnA05	58.2	bna2541	BnA07	125.2	12.1291	0.000623897	6.60443
GS11	bna2023	BnA05	62.6	bna1055	BnC07	23.2	11.5441	0.00083755	6.17541	BN/MISNP/
GS11	bna5650	BnA06	0	BM725	BnC04	138.3	13.7807	0.000274158	7.15717
GS11	SSR574	BnA06	3.6	BEN374B	BnC06	0	16.843	6.16129e-05	9.00183
GS11	SSR47	BnA06	5.1	BoGMS1303	BnC01	2.8	16.9495	5.85336e-05	8.87571	MILP/BN/
GS11	SSR47	BnA06	5.1	bna5803	BnC08	55.6	16.4048	7.61081e-05	8.38371
GS11	bna5392	BnA06	6.8	BEN410	BnC01	70.2	43.1186	5.40031e-10	21.2841
GS11	bna5392	BnA06	6.8	bna1956	BnC04	134.7	16.8707	6.07952e-05	8.87286
GS11	SSR124	BnA06	8.2	SSR624A	BnC01	74.8	36.4612	8.77844e-09	17.4646
GS11	SSR124	BnA06	8.2	BGO146	BnC02	80.6	14.2657	0.000215859	7.79282
GS11	SSR124	BnA06	8.2	bna0132	BnA07	102.9	12.7008	0.000468663	6.75061	BN/MIY/
GS11	SSR124	BnA06	8.2	bna4861	BnA08	55.2	17.5303	4.4295e-05	9.18805	MISN
GS11	SSR124	BnA06	8.2	BEN50B	BnA09	0.9	23.6923	2.47098e-06	12.1797
GS11	bna5343	BnA06	12.5	bna2979	BnC01	54.3	23.4634	2.7448e-06	12.3149	TSW
GS11	BoGMS1203	BnA06	19.6	BoGMS1153	BnC03	4.9	21.4373	7.00549e-06	11.2841
GS11	BoGMS1203	BnA06	19.6	bna3665	BnC03	72.9	14.4251	0.0001996	7.65333	MIY
GS11	BoGMS1203	BnA06	19.6	BEN30A	BnC04	52.3	15.9062	9.68819e-05	8.48042
GS11	BoGMS1203	BnA06	19.6	SSR32B	BnC04	104.7	39.1832	2.77492e-09	18.371
GS11	bna2318	BnA06	29.2	BM912	BnC03	71.8	14.2201	0.000220759	7.62832	MIL/MIY/
GS11	bna2305	BnA06	40.4	bna5239	BnC01	56.3	11.4305	0.00088704	6.35052	TSW
GS11	bna2305	BnA06	40.4	SSR31	BnC03	101.7	12.4944	0.00051956	6.76426
GS11	bna2305	BnA06	40.4	bna4089	BnC05	41.7	11.9704	0.000675663	6.46539
GS11	bna2339	BnA06	43.7	BM715B	BnC09	73.8	15.1081	0.000142855	7.69386
GS11	bna2339	BnA06	43.7	bna4594	BnC09	93.9	12.9635	0.000411147	6.43934
GS11	bna5922	BnA06	46	BM160	BnC08	143.7	11.8761	0.000708499	6.28704
GS11	bna5922	BnA06	46	BEN84	BnA09	109.5	26.2524	7.70828e-07	13.2071
GS11	BM65	BnA06	47.4	SSR679	BnC01	51.6	14.0439	0.000240765	8.24887
GS11	BM65	BnA06	47.4	BM477A	BnA09	28.6	44.3193	3.29847e-10	20.2044
GS11	bna5298	BnA06	57	bna2997	BnA10	47.2	11.9032	0.000698906	6.37113	SSN
GS11	SSR578A	BnA06	58.1	BM542B	BnC06	22.5	15.0195	0.000149173	7.88739	SSN
GS11	BM660	BnA06	66.4	bna4344	BnC07	68.6	14.6012	0.000183068	8.7503	TSW
GS11	BEN200B	BnA07	0	bna3385	BnC02	44.3	13.6291	0.000295501	7.15414	PH
GS11	BEN200B	BnA07	0	SSR113A	BnC02	53.5	12.4086	0.000542342	6.84864
GS11	BEN200B	BnA07	0	bna5901	BnC04	65.4	21.325	7.38159e-06	11.0254
GS11	bna0826	BnA07	5.3	BM204C	BnC08	95.7	13.3708	0.000335822	7.13111
GS11	bna0826	BnA07	5.3	bna2699	BnA08	43.3	21.8525	5.77558e-06	10.9413	BN/MILP/BH
GS11	bna0771	BnA07	25.7	SSR525	BnA10	5.2	24.2865	1.88248e-06	12.1696
GS11	bna0771	BnA07	25.7	BM209	BnC04	119	19.5392	1.70506e-05	10.5133	MIY
GS11	bna3841	BnA07	26.6	BM946	BnA10	0	19.1153	2.08316e-05	9.99633
GS11	bna3841	BnA07	26.6	bna3769	BnC04	36.6	20.37	1.1535e-05	10.5185
GS11	bna3841	BnA07	26.6	bna4610	BnC05	90	19.5415	1.70319e-05	10.0484	PH
GS11	bna3841	BnA07	26.6	BM151	BnA07	80.6	13.0348	0.000396806	6.89861	TSW
GS11	bna3149	BnA07	35.5	BM477A	BnA09	28.6	19.9712	1.39112e-05	9.9783
GS11	bna3875	BnA07	37.8	SSR477	BnC05	86.4	16.907	5.97429e-05	8.59944	PH
GS11	bna0035	BnA07	39.5	bna4867	BnA09	106.1	17.9702	3.58959e-05	9.23757
GS11	SSR128B	BnA07	40.9	BM716	BnC03	0	22.9319	3.50534e-06	11.5707
GS11	BM317	BnA07	45.5	bna3862	BnC02	55.7	18.3339	3.01832e-05	9.99955
GS11	BM317	BnA07	45.5	BM138	BnC05	16.8	23.9058	2.24061e-06	12.6468	SSN
GS11	BM317	BnA07	45.5	bna2686	BnA08	48.4	32.7629	4.31196e-08	16.2458	SSN
GS11	bna0951	BnA07	47.3	BM918	BnA10	60.3	11.3693	0.000914962	6.35433	BS
GS11	bna0951	BnA07	47.3	bna0623	BnC05	81.9	24.6703	1.57999e-06	11.9923
GS11	bna0951	BnA07	47.3	BoGMS1375	BnA08	8.2	34.533	2.00486e-08	15.8491
GS11	BGO160B	BnA07	49.3	bna1805	BnA10	59.4	14.0337	0.000241989	7.26932	BS
GS11	BGO160B	BnA07	49.3	BGR93	BnA08	22.3	23.0306	3.34948e-06	11.3826	PH
GS11	bna0505	BnA07	51.3	BGR89	BnC03	4	14.904	0.000157841	7.76908
GS11	bna0505	BnA07	51.3	bna3769	BnC04	36.6	24.5832	1.644e-06	12.3119
GS11	bna0505	BnA07	51.3	SSR32B	BnC04	104.7	18.3905	2.93806e-05	9.50929	MIY
GS11	bna0505	BnA07	51.3	BEN136A	BnC08	116.9	11.6393	0.000798259	5.90906	SSN
GS11	bna0504	BnA07	52.7	SSR525	BnA10	5.2	24.2865	1.88248e-06	12.1696
GS11	bna0504	BnA07	52.7	BM209	BnC04	119	19.5392	1.70506e-05	10.5133	MIY
GS11	bna1038	BnA07	56.3	SSR10	BnA09	112.7	13.9135	0.000256758	7.48155
GS11	bna0866	BnA07	57.5	SSR78C	BnC03	96.8	13.6031	0.00029932	7.23525
GS11	bna0866	BnA07	57.5	bna3901	BnC04	16.3	25.7442	9.69933e-07	12.718	BAL
GS11	bna0866	BnA07	57.5	bna2772	BnC08	126.8	11.5438	0.000837705	5.6394
GS11	bna0866	BnA07	57.5	BM156	BnC08	140.2	14.4478	0.000197386	7.60293
GS11	BM151	BnA07	80.6	SSR31	BnC03	101.7	12.6519	0.00048023	6.6266	TSW
GS11	BM151	BnA07	80.6	BEN55B	BnA09	19.1	40.7812	1.422e-09	20.7452	TSW
GS11	bna2411	BnA07	86.5	BEN216	BnC04	88.3	12.6797	0.000473626	6.86265
GS11	bna5777	BnA07	90.3	bna2925	BnA08	18	11.2773	0.000958569	5.61274	PH
GS11	BM165	BnA07	93.1	bna2577	BnC06	15	12.7318	0.000461453	6.66552
GS11	BM165	BnA07	93.1	bna4145	BnC06	23.4	12.7318	0.000461453	6.66552
GS11	bna1324	BnA07	96.2	BEN140	BnC05	81	26.9858	5.53962e-07	13.0464
GS11	SSR687	BnA07	101.8	BoGMS1153	BnC03	4.9	21.2964	7.48048e-06	11.0331	BN/MIY/
GS11	SSR687	BnA07	101.8	bna5521	BnA07	109.9	14.1458	0.000228986	7.31041	BN/MIY/
GS11	BEN178	BnA07	106.8	bna3091	BnA10	13.1	15.182	0.000137794	7.94685
GS11	BEN178	BnA07	106.8	bna3079	BnA10	16	15.182	0.000137794	7.94685
GS11	bna5521	BnA07	109.9	bna2577	BnC06	15	29.7151	1.6408e-07	14.2679
GS11	bna5521	BnA07	109.9	bna4145	BnC06	23.4	29.7151	1.6408e-07	14.2679
GS11	BEN254	BnA07	111.7	bna5544	BnA10	27.5	14.4203	0.000200072	7.73557
GS11	bna2471	BnA07	113.5	bna4772	BnC04	0	13.2421	0.000357972	6.96491
GS11	SSR113B	BnA07	115	BoGMS1153	BnC03	4.9	12.5486	0.000505677	7.24185
GS11	bna4662	BnA07	116.7	bna2222	BnC01	4.6	11.9883	0.000669638	6.43365	MILP/BN/
GS11	bna4662	BnA07	116.7	BGO56	BnC06	25.8	27.9917	3.52975e-07	13.7251
GS11	SSR584	BnA07	119.6	BEN30A	BnC04	52.3	13.1688	0.000371234	7.16614
GS11	bna2541	BnA07	125.2	BM206	BnC05	113.5	18.6353	2.6154e-05	9.67298
GS11	SSR434B	BnA07	126.1	bna2197	BnC05	114.6	21.4903	6.83481e-06	11.634
GS11	bna2559	BnA07	127.8	BGO56	BnC06	25.8	29.737	1.62493e-07	14.8132
GS11	bna5304	BnA08	0	bna5289	BnA09	97.7	11.6856	0.000779862	6.00275
GS11	BoGMS1375	BnA08	8.2	SSR591	BnA09	51.3	15.8137	0.000101331	8.1456	MIL/SSN/
GS11	bna2743	BnA08	15.1	bna5009	BnA10	39.1	17.1579	5.29555e-05	8.2285	PH
GS11	bna2743	BnA08	15.1	bna0274	BnA09	59.4	14.3892	0.000203147	6.85191	SSN
GS11	bna5876	BnA08	16	bna3407	BnC02	17.6	16.2819	8.07657e-05	8.09064	PH
GS11	bna5876	BnA08	16	BM715A	BnA09	47	15.6289	0.000110846	7.80712	PH/MIL/SSN
GS11	BGR93	BnA08	22.3	BEN48	BnA08	41.3	12.4944	0.000519557	6.53006	PH/BTL/BN/MILP/BH/
GS11	bna0319	BnA08	28.7	SSR591	BnA09	51.3	14.1351	0.000230198	7.25992	BHP/PH/MIL/SSN
GS11	bna5221	BnA08	35.3	BEN30A	BnC04	52.3	12.507	0.000516286	6.71752	BHP/PH/BTL/BN/MILP/BH
GS11	bna5221	BnA08	35.3	bna2197	BnC05	114.6	12.3645	0.000554451	6.54844	BHP/PH/BTL/BN/MILP/
GS11	BEN48	BnA08	41.3	BoGMS1199	BnA10	14.5	19.4938	1.74201e-05	9.99822	BHP/PH/BTL/BN/MILP/BH
GS11	BEN48	BnA08	41.3	BEN6	BnC01	24.7	11.5983	0.000814964	6.1585	BTL/BN/MILP/BH
GS11	BEN48	BnA08	41.3	BGR51	BnC05	133.8	12.9812	0.000407537	6.713	BTL/BN/MILP/BH
GS11	BGR8	BnA08	44.4	bna0731	BnC07	15.6	15.6955	0.000107313	8.09368	BTL/BN/MILP/BH/SSN/BHP/MISNP
GS11	BM1170	BnA08	46.7	bna2989	BnA10	48.9	12.7251	0.000463003	7.00337	SSN/MILP/
GS11	bna2686	BnA08	48.4	bna5689	BnC06	9	13.4422	0.000324141	6.99871	SSN/TSW/
GS11	bna2686	BnA08	48.4	bna0114	BnC06	34.8	17.6475	4.18798e-05	9.04475	SSN
GS11	bna2686	BnA08	48.4	bna4965	BnC06	64.1	24.0857	2.06349e-06	11.6717	SSN
GS11	bna2672	BnA08	50.7	bna4009	BnC04	53.4	22.0015	5.38988e-06	11.1627
GS11	bna2672	BnA08	50.7	BEN216	BnC04	88.3	14.0826	0.000236222	7.48348	SSN
GS11	BGO6	BnA08	57.2	bna1805	BnA10	59.4	14.5504	0.000187689	7.31931	BS
GS11	BGO6	BnA08	57.2	BM716	BnC03	0	12.7221	0.000463707	6.70207	MISN
GS11	BGO6	BnA08	57.2	bna3769	BnC04	36.6	16.3726	7.73022e-05	8.52007	MISN
GS11	bna5462	BnA08	60.5	bna2009	BnC01	36.5	14.6067	0.000182581	7.68259
GS11	BEN50B	BnA09	0.9	BoGMS1153	BnC03	4.9	17.5356	4.41829e-05	9.61017
GS11	BEN50B	BnA09	0.9	BEN140	BnC05	81	12.0061	0.000663659	6.51723
GS11	BEN50A	BnA09	9.1	BGO141	BnC04	24.6	13.5629	0.000305328	7.16079
GS11	SSR352	BnA09	10	bna5967	BnC04	23.2	11.9195	0.000693208	6.40246
GS11	SSR352	BnA09	10	bna1903	BnC04	149.9	14.5823	0.000184779	7.69563	MIYP
GS11	SSR352	BnA09	10	SSR128D	BnC07	26.8	13.939	0.00025355	7.76524	BTL/BSP/BS
GS11	bna2964	BnA09	18.2	bna2920	BnA09	64.4	12.3899	0.000547448	6.62308
GS11	BEN55B	BnA09	19.1	BEN14	BnC02	98.1	16.8962	6.00551e-05	9.98939
GS11	BEN55B	BnA09	19.1	bna0656	BnC06	63.2	11.6372	0.000799106	6.65171
GS11	BEN55B	BnA09	19.1	BGO185	BnC08	57	14.2116	0.000221691	8.38552
GS11	BM477A	BnA09	28.6	bna1088	BnC02	96.3	17.1397	5.34209e-05	9.07962
GS11	BM477A	BnA09	28.6	bna4794	BnC05	4.7	17.0153	5.67094e-05	8.87333	SSN
GS11	BM908	BnA09	40.7	BoGMS1153	BnC03	4.9	19.9785	1.38635e-05	13.0502	MIL
GS11	BM715A	BnA09	47	BEN140	BnC05	81	14.6589	0.000177969	7.58968	MIL/SSN/
GS11	SSR591	BnA09	51.3	bna3862	BnC02	55.7	12.8851	0.000427499	6.968	SSN
GS11	SSR591	BnA09	51.3	BGR43	BnA09	83.6	18.3798	2.95318e-05	10.0139	MIL/SSN/
GS11	bna0274	BnA09	59.4	bna4313	BnC07	30.4	16.2438	8.22692e-05	8.29002	SSN/BSP/BS
GS11	BM377	BnA09	63.5	BM138	BnC05	16.8	16.0513	9.02996e-05	8.47794	SSN/SSN/
GS11	bna2920	BnA09	64.4	BGO169	BnC07	29.2	14.653	0.00017848	8.04128	BSP/BS/
GS11	BM787	BnA09	70.9	BGR49	BnC05	0	18.7084	2.52625e-05	10.6129
GS11	BM787	BnA09	70.9	bna4117	BnC05	19.8	16.7319	6.49985e-05	9.63382	SSN
GS11	BGR60	BnA09	75.3	BGO141	BnC04	24.6	16.0392	9.08328e-05	8.33426
GS11	BM852	BnA09	91.8	BGR83	BnC04	15.4	14.8814	0.000159598	7.75079	BAL/BAL/
GS11	bna2861	BnA09	94.1	BGO169	BnC07	29.2	15.2119	0.0001358	8.29692	BAL/BSP/BS
GS11	SSR594	BnA09	99.7	bna4313	BnC07	30.4	16.6254	6.84222e-05	8.77865	BSP/BS/
GS11	bna2825	BnA09	105.2	bna3235	BnC03	60.8	26.0138	8.58565e-07	12.8521	MIY
GS11	bna4867	BnA09	106.1	bna3665	BnC03	72.9	18.8143	2.40246e-05	9.69905	MIY
GS11	bna2809	BnA09	108.1	BGO56	BnC06	25.8	13.7369	0.000280158	7.27873
GS11	bna2809	BnA09	108.1	BGO199A	BnC09	19.3	11.2246	0.000984467	6.05136
GS11	BEN84	BnA09	109.5	SSR57	BnC01	50.2	14.6385	0.000179754	8.30589
GS11	BEN84	BnA09	109.5	BM542B	BnC06	22.5	11.9118	0.000695868	6.26752
GS11	bna2807	BnA09	110.9	BGO56	BnC06	25.8	13.7369	0.000280158	7.27873
GS11	SSR10	BnA09	112.7	bna2222	BnC01	4.6	19.0368	2.16206e-05	9.91046	MILP/BN/
GS11	SSR10	BnA09	112.7	BEN374B	BnC06	0	15.932	9.56749e-05	8.43788
HG10	BM130A	BnA10	9.4	BEN391B	BnC01	6.6	11.8082	0.000733127	6.50097	BN
HG10	bna3059	BnA10	18.1	bna3665	BnC03	72.9	13.9953	0.000246602	7.05382
HG10	bna5487	BnA01	2.6	bna4752	BnC03	64.8	11.3373	0.000929875	6.0668
HG10	bna5487	BnA01	2.6	BGO185	BnC08	57	13.5558	0.000306408	7.09
HG10	bna5487	BnA01	2.6	BM202	BnA02	92.4	12.0428	0.000651526	6.15266
HG10	bna5761	BnA10	40.8	BEN337	BnC04	2.3	15.165	0.000138942	7.36083	BS
HG10	bna3010	BnA10	45.2	BEN203	BnC09	87.2	15.0112	0.00014978	7.23272	BN/MIY/
HG10	BM918	BnA10	60.3	SSR78C	BnC03	96.8	11.3808	0.000909625	5.89743	BY/BTL/BHP
HG10	bna1065	BnA01	6.5	BGR89	BnC03	4	13.181	0.000368987	6.79407	PH/BAL/
HG10	bna1065	BnA01	6.5	bna2416	BnA07	94.7	11.7581	0.000751874	6.15658	PH/BAL/
HG10	bna5906	BnA01	15.8	bna1650	BnA03	182.9	20.508	1.08127e-05	10.2205	MIL/MIYP/BAL/SSN
HG10	SSR128A	BnA01	21.6	bna5240	BnA01	73.8	16.952	5.84648e-05	8.32544	SSN
HG10	bna1142	BnA01	28.4	bna1880	BnA01	55.1	12.6115	0.000490024	6.40216	MIY
HG10	bna1142	BnA01	28.4	bna2154	BnC04	19.9	13.1939	0.000366633	6.38587	MIY/PY/MISNP/MIYP/BSN/
HG10	bna1142	BnA01	28.4	bna5073	BnA02	30.9	24.4738	1.72816e-06	11.4378	MIY/PY/BSN
HG10	bna1142	BnA01	28.4	BGR98	BnA04	46.3	16.418	7.56246e-05	7.58269	MIY/PY/MILP
HG10	bna0317	BnA01	37.2	BEN281A	BnC02	51.3	17.9949	3.54756e-05	9.12579	BSP
HG10	bna0317	BnA01	37.2	bna5805	BnC08	115.4	11.3863	0.000907096	6.02513
HG10	bna0317	BnA01	37.2	BM1170	BnA08	46.7	13.165	0.000371946	7.15884	BN
HG10	bna1168	BnA01	41.8	bna4831	BnA01	77.9	13.5604	0.000305706	6.49108	MIY/PY/
HG10	bna1168	BnA01	41.8	BEN229	BnC04	152.5	31.1355	8.77653e-08	14.1517
HG10	bna1168	BnA01	41.8	bna3976	BnA04	57.2	20.0001	1.37233e-05	9.22285
HG10	bna1168	BnA01	41.8	bna5521	BnA07	109.9	15.5701	0.000114062	7.85139	BTL
HG10	bna1174	BnA01	51.8	bna3862	BnC02	55.7	13.5909	0.000301135	7.23106	BSP
HG10	bna1174	BnA01	51.8	bna2318	BnA06	29.2	12.8045	0.000445025	6.80029
HG10	bna1174	BnA01	51.8	bna2686	BnA08	48.4	12.6621	0.000477808	6.70668	BN
HG10	bna1880	BnA01	55.1	bna4867	BnA09	106.1	22.5017	4.27545e-06	11.4748
HG10	bna1202	BnA01	57.8	bna0656	BnC06	63.2	18.7105	2.52369e-05	9.4022	SSN
HG10	BGR6	BnA01	66.3	BEN84	BnA09	109.5	14.0976	0.000234484	7.26017
HG10	bna1216	BnA01	69.2	bna5649	BnC01	0	18.0663	3.42872e-05	9.14167	SSN
HG10	bna1216	BnA01	69.2	bna5650	BnA06	0	35.6255	1.25432e-08	16.7958	SSN
HG10	bna1240	BnA01	72.3	bna3238	BnC03	58.5	11.422	0.000890855	6.2558
HG10	bna5240	BnA01	73.8	BM795	BnC06	13.3	11.4831	0.00086377	5.94751	BAL
HG10	bna5240	BnA01	73.8	bna0669	BnC06	31.9	15.4261	0.00012234	7.84049	TSW
HG10	bna5240	BnA01	73.8	bna4154	BnC06	61.2	18.237	3.16076e-05	9.22993	SSN
HG10	bna4831	BnA01	77.9	bna2023	BnA05	62.6	11.6116	0.000809521	6.08063
HG10	bna4831	BnA01	77.9	SSR62	BnA07	89.4	13.1525	0.000374253	7.12175	BAL/TSW/
HG10	BEN32A	BnA01	83	BM946	BnA10	0	14.5891	0.000184164	7.56405
HG10	BEN32A	BnA01	83	bna5274	BnA01	112.7	15.2263	0.000134851	7.80061
HG10	BEN32A	BnA01	83	bna3725	BnC03	79.5	13.1858	0.000368108	6.98127
HG10	BEN32A	BnA01	83	bna2416	BnA07	94.7	12.0651	0.000644288	6.43002
HG10	BEN32A	BnA01	83	bna5521	BnA07	109.9	13.6116	0.000298068	7.26254	BTL
HG10	BEN32A	BnA01	83	SSR434B	BnA07	126.1	12.9451	0.00041492	7.29987
HG10	BEN32A	BnA01	83	BoGMS1375	BnA08	8.2	11.9381	0.000686745	6.3631
HG10	bna0962	BnA01	88.3	bna4488	BnC08	68.6	11.2157	0.000988962	5.83554
HG10	bna5649	BnC01	0	SSR624A	BnC01	74.8	12.1801	0.00060813	6.3526	SSN/MIYP/
HG10	bna5649	BnC01	0	bna0582	BnC09	159.5	16.596	6.93981e-05	8.47335	SSN/BN/
HG10	BoGMS1303	BnC01	2.8	BEN136B	BnC08	104	15.1299	0.000141346	7.93805	SSN/BN/
HG10	BGR16	BnC01	7.5	SSR46	BnC05	22.7	18.8714	2.33828e-05	9.63416	BN/MIY/
HG10	bna3211	BnC01	23	bna2796	BnC08	133	15.2544	0.000133013	7.93459	MISN/BSN/PSN
HG10	bna3760	BnC01	39.1	bna2154	BnC04	19.9	15.3718	0.000125618	7.20452	MISNP/MIYP/BSN
HG10	bna2979	BnC01	54.3	BEN285	BnC05	111.1	22.563	4.15593e-06	11.5588
HG10	bna2979	BnC01	54.3	BEN211	BnC05	122.8	23.0878	3.26247e-06	11.3146
HG10	BEN410	BnC01	70.2	bna3725	BnC03	79.5	16.1852	8.4632e-05	8.94442	MIYP
HG10	BEN410	BnC01	70.2	bna5399	BnC09	154.2	15.7844	0.000102778	8.70902	MIYP
HG10	bna5274	BnA01	112.7	BEN396	BnC02	42.2	26.1755	7.98045e-07	12.8187
HG10	bna5274	BnA01	112.7	BM1170	BnA08	46.7	30.8775	9.82938e-08	14.7265	BN
HG10	bna4804	BnA01	128.8	bna5650	BnA06	0	21.8535	5.77301e-06	10.9	BSN/SSN/
HG10	BM192B	BnC02	0	BEN14	BnC02	98.1	15.7156	0.000106272	8.14478
HG10	bna3407	BnC02	17.6	bna2192	BnC05	115.5	16.7029	6.59117e-05	8.21317	MISN
HG10	SSR408	BnC02	31.2	bna4117	BnC05	19.8	15.0767	0.000145063	9.27734
HG10	SSR408	BnC02	31.2	bna4761	BnC09	81.5	14.3717	0.000204902	8.62167
HG10	SSR408	BnC02	31.2	bna0971	BnC09	84.9	14.3717	0.000204902	8.62167
HG10	BM839	BnC02	34.5	BM204C	BnC08	95.7	13.5425	0.000308426	7.18982
HG10	BM839	BnC02	34.5	BM204B	BnC08	122.1	17.0818	5.49267e-05	9.33577	SSN
HG10	BM839	BnC02	34.5	BoGMS1308	BnC08	139	23.2442	3.03576e-06	12.1103	MISN/BSN/PSN/MILP
HG10	bna0442	BnC02	36.2	SSR46	BnC05	22.7	15.2535	0.000133072	7.98015	MIY
HG10	bna0442	BnC02	36.2	BM156	BnC08	140.2	16.9882	5.74543e-05	9.15143	MISN/BSN/PSN/MILP
HG10	bna2583	BnC02	39.5	SSR14	BnC02	52.5	19.2128	1.98922e-05	10.1134	BSP
HG10	bna2583	BnC02	39.5	bna0582	BnC09	159.5	14.8006	0.000166035	7.73182
HG10	bna3385	BnC02	44.3	bna4065	BnC05	26.6	15.4828	0.000119008	7.95483	MIY
HG10	bna3522	BnC02	45.5	BoGMS1200	BnC08	45.9	20.4102	1.132e-05	11.0932	BSP
HG10	bna5942	BnC02	47.4	SSR539	BnC05	7.9	14.1199	0.000231925	7.6775	BSP
HG10	BGO146	BnC02	80.6	bna2154	BnC04	19.9	21.5662	6.59758e-06	10.788	MISNP/MIYP/BSN
HG10	BGO146	BnC02	80.6	BEN229	BnC04	152.5	13.1462	0.000375431	7.07268
HG10	SSR385	BnC02	93.1	bna0006	BnC04	153.6	15.2673	0.000132181	8.23067
HG10	SSR385	BnC02	93.1	BGR49	BnC05	0	13.4593	0.00032141	7.26963
HG10	SSR385	BnC02	93.1	BEN136A	BnC08	116.9	11.9782	0.000673029	6.58641
HG10	bna1080	BnC02	100.1	BM61	BnC08	43.3	14.6635	0.000177566	7.73744
HG10	bna1080	BnC02	100.1	bna5851	BnC09	3.6	15.724	0.000105839	8.24124
HG10	bna1080	BnC02	100.1	bna5746	BnC09	21.8	14.899	0.000158228	7.8077
HG10	BM716	BnC03	0	SSR477	BnC05	86.4	14.2061	0.000222291	7.28232
HG10	bna0488	BnC03	2	SSR646	BnC03	63.7	13.5906	0.000301183	7.01451
HG10	bna0488	BnC03	2	SSR628A	BnC03	65.9	13.5906	0.000301183	7.01451
HG10	BGR89	BnC03	4	bna4752	BnC03	64.8	15.2164	0.000135506	7.88782
HG10	BM414	BnC03	85.1	bna5813	BnC08	79.4	12.2394	0.000590329	6.40245	BHP/BH/
HG10	BM414	BnC03	85.1	bna4795	BnC08	102.5	19.0982	2.10005e-05	9.68374	BTL/BHP/
HG10	BEN78	BnC03	90.4	BEN136A	BnC08	116.9	15.3096	0.000129481	8.31056
HG10	BM103A	BnC03	93.1	bna5724	BnC08	144.6	15.0992	0.000143483	7.88769	BTL/BHP/BSP
HG10	SSR78B	BnC03	100.3	bna0582	BnC09	159.5	12.959	0.000412067	6.74758	BHP
HG10	bna2154	BnC04	19.9	BM477B	BnC09	26.3	13.7334	0.000280643	7.01767	MISNP/MIYP/BSN
HG10	BM209	BnC04	119	BM95	BnC06	38.8	15.3372	0.000127755	9.89176
HG10	SSR563	BnC04	143	bna4404	BnC08	22.9	14.5784	0.000185127	7.5002
HG10	BEN229	BnC04	152.5	bna4488	BnC08	68.6	12.2559	0.000585459	6.28039
HG10	BGR49	BnC05	0	bna4401	BnC08	0	13.5728	0.000303841	6.97814
HG10	bna4089	BnC05	41.7	bna2789	BnC08	129.7	19.6138	1.64609e-05	9.97337	MILP/SSN/
HG10	SSR537A	BnC05	43.7	bna0339	BnC09	126.6	15.0717	0.000145417	7.84476	MILP/BN/BS/BTL
HG10	bna4056	BnC05	49.7	BM204A	BnC08	125.4	22.6259	4.03698e-06	11.3143	MILP/SSN/MISN/BSN/PSN/
HG10	bna4610	BnC05	90	SSR200B	BnC06	41.5	15.3491	0.000127012	8.01924
HG10	bna2178	BnC05	120.5	BGR50	BnC05	139.3	11.7381	0.000759497	5.93187	PSN/BSN/
HG10	SSR200B	BnC06	41.5	bna4344	BnC07	68.6	11.3836	0.000908352	6.14156
HG10	bna1041	BnC07	19.5	bna4265	BnC09	142.4	13.4812	0.000317934	6.73698	BH
HG10	bna4377	BnC07	71.9	bna5805	BnC08	115.4	16.9632	5.8149e-05	8.81394
HG10	bna4401	BnC08	0	BGO199A	BnC09	19.3	11.7977	0.000737032	6.13137	BSP
HG10	BEN69	BnC08	5	BM733	BnC08	81.1	14.2646	0.000215979	8.59184
HG10	BEN69	BnC08	5	bna2784	BnC08	127.7	23.315	2.93855e-06	11.8153	SSN/MISN/BSN/PSN
HG10	bna5803	BnC08	55.6	BM477B	BnC09	26.3	18.194	3.22626e-05	9.31654
HG10	BGO185	BnC08	57	bna1478	BnC09	0	21.6693	6.28878e-06	10.8439
HG10	BGO185	BnC08	57	BoGMS1484	BnC09	25.2	21.5948	6.51042e-06	11.1356
HG10	bna4488	BnC08	68.6	bna5851	BnC09	3.6	13.8395	0.000266308	7.19448
HG10	bna0480	BnC08	75.6	bna5399	BnC09	154.2	14.0282	0.000242636	7.25794	BHP
HG10	BEN316	BnC08	83.7	bna0582	BnC09	159.5	12.5608	0.000502585	7.34349
HG10	bna2789	BnC08	129.7	bna4761	BnC09	81.5	17.8983	3.71485e-05	9.07448	SSN
HG10	bna2789	BnC08	129.7	bna0971	BnC09	84.9	17.8983	3.71485e-05	9.07448	SSN
HG10	bna2796	BnC08	133	bna4592	BnC09	75.5	18.8286	2.38619e-05	9.58772	MISN/BSN/PSN/MILP
HG10	bna2799	BnC08	135	bna0875	BnC09	99.2	14.8714	0.000160377	7.66731	MISN/BSN/PSN/MILP
HG10	BoGMS795	BnA02	0	BM477A	BnA09	28.6	15.2052	0.000136245	7.60638	BS/BSP/
HG10	BEN406	BnA02	11.7	BGR51	BnC05	133.8	14.4487	0.000197293	7.47852	SSN/PSN/BSN
HG10	bna4819	BnA02	15.3	BGR88B	BnC05	132.7	12.665	0.000477097	6.34607	SSN
HG10	bna4819	BnA02	15.3	bna2686	BnA08	48.4	16.0095	9.21502e-05	8.08271	SSN/BN/
HG10	bna1971	BnA02	16.8	SSR113A	BnC02	53.5	27.613	4.18121e-07	13.7497	SSN/BSP/
HG10	bna1971	BnA02	16.8	bna2559	BnA07	127.8	24.6707	1.57969e-06	12.477	SSN
HG10	SSR552B	BnA02	18.6	bna1041	BnC07	19.5	14.1209	0.000231805	7.55726	BH
HG10	bna5073	BnA02	30.9	bna4082	BnC05	33.5	16.9308	5.90639e-05	8.82019	BSN/MIY/
HG10	bna5073	BnA02	30.9	bna5428	BnC08	98	12.4116	0.000541525	6.69842	BSN
HG10	bna5073	BnA02	30.9	bna4761	BnC09	81.5	16.2227	8.31092e-05	8.24952	BSN
HG10	bna5073	BnA02	30.9	bna0971	BnC09	84.9	16.2227	8.31092e-05	8.24952	BSN
HG10	bna5073	BnA02	30.9	BM794	BnA03	76.1	11.5849	0.000820512	6.02479	BSN
HG10	bna5073	BnA02	30.9	bna2038	BnA05	45.7	14.0793	0.000236603	7.35052	BSN
HG10	bna1424	BnA02	33.1	BoGMS1399	BnC01	59.8	16.0913	8.85683e-05	8.35814	BSN
HG10	bna1424	BnA02	33.1	BGO146	BnC02	80.6	19.0628	2.13559e-05	10.0751	BSN
HG10	bna1424	BnA02	33.1	SSR580	BnA07	85.1	14.6772	0.000176378	7.89814	BSN/BAL/
HG10	bna0846	BnA02	69.9	bna5399	BnC09	154.2	12.7918	0.000447861	6.72017	PH
HG10	BGO153	BnA02	73.4	BoGMS1303	BnC01	2.8	13.712	0.000283628	7.26144	SSN
HG10	BGO153	BnA02	73.4	bna0866	BnA07	57.5	15.9959	9.27567e-05	8.34523
HG10	bna0587	BnA02	77.7	bna2559	BnA07	127.8	12.1021	0.000632428	6.42913
HG10	bna0743	BnA02	80.7	bna1041	BnC07	19.5	14.6107	0.000182225	7.23622	BH
HG10	SSR637B	BnA02	91	bna5901	BnC04	65.4	12.0071	0.00066334	5.77885
HG10	SSR637B	BnA02	91	BEN216	BnC04	88.3	12.0598	0.00064598	5.91263
HG10	SSR637B	BnA02	91	BEN84	BnA09	109.5	14.8996	0.000158184	7.64119
HG10	BEN349	BnA02	99.2	bna3807	BnA03	19.8	13.3993	0.000331108	6.60756	MISN/PSN/
HG10	BEN349	BnA02	99.2	bna2809	BnA09	108.1	13.0974	0.000384646	6.59836	MISN/PSN/
HG10	BEN349	BnA02	99.2	bna2807	BnA09	110.9	13.0974	0.000384646	6.59836	MISN/PSN/
HG10	SSR534	BnA03	0	bna0848	BnC08	1.4	13.3133	0.000345534	6.87797
HG10	SSR534	BnA03	0	BoGMS1484	BnC09	25.2	13.7983	0.00027178	7.51286
HG10	SSR534	BnA03	0	BoGMS819	BnA03	6.2	15.1124	0.000142556	8.03255
HG10	SSR534	BnA03	0	SSR706	BnA03	113.8	25.6587	1.00824e-06	12.9147	BY/BSN/MISNP
HG10	SSR534	BnA03	0	bna0021	BnA05	26.4	11.5703	0.000826578	6.08876
HG10	bna3791	BnA03	3.6	BM191	BnA03	193.1	12.9346	0.000417104	7.02829
HG10	BoGMS819	BnA03	6.2	SSR385	BnC02	93.1	12.4209	0.00053902	6.77552
HG10	BoGMS819	BnA03	6.2	bna1631	BnA03	199.6	12.7339	0.000460991	6.77338
HG10	BoGMS819	BnA03	6.2	bna2318	BnA06	29.2	15.907	9.68458e-05	8.31489
HG10	BGO120	BnA03	10.1	bna2279	BnA06	11.6	20.1582	1.27409e-05	10.2439
HG10	bna0583	BnA03	15.5	SSR138	BnC06	60	18.7715	2.45164e-05	9.40742	SSN
HG10	bna0583	BnA03	15.5	bna5343	BnA06	12.5	19.0985	2.09979e-05	9.65938
HG10	bna3627	BnA03	43.7	bna0107	BnA03	70.3	18.545	2.73e-05	9.2015	TSW/BHP/
HG10	bna3627	BnA03	43.7	SSR555A	BnA03	88.2	15.5566	0.000114809	7.9651	TSW
HG10	BEN190A	BnA03	46.3	bna2192	BnC05	115.5	13.0361	0.000396555	6.59838	TSW
HG10	SSR19	BnA03	47.4	bna4370	BnA07	46.4	11.9869	0.000670091	6.39276	TSW
HG10	bna3582	BnA03	59.8	bna4786	BnA07	42.9	12.7782	0.000450912	6.52898
HG10	bna5036	BnA03	63.5	bna3407	BnC02	17.6	24.563	1.65919e-06	11.6434	MISN
HG10	bna5036	BnA03	63.5	SSR200B	BnC06	41.5	11.6418	0.000797274	5.89179
HG10	bna3685	BnA03	68.9	bna4786	BnA07	42.9	12.9923	0.000405283	6.66551
HG10	BM455	BnA03	74	bna3385	BnC02	44.3	13.8315	0.000267372	7.25922	BHP
HG10	BM455	BnA03	74	BGR54	BnA03	115.8	13.6623	0.00029068	7.33083	BHP/BY/BSN/MISNP
HG10	BoGMS1201	BnA03	85.7	bna1552	BnA03	118.7	12.0331	0.000654707	6.3364
HG10	SSR706	BnA03	113.8	bna2772	BnC08	126.8	16.8639	6.09937e-05	8.7845	BY/BSN/MISNP/SSN
HG10	BGR54	BnA03	115.8	bna4794	BnC05	4.7	11.817	0.00072988	6.39336
HG10	BGR54	BnA03	115.8	bna4078	BnC05	29.9	27.2082	5.01301e-07	13.5798	BY/BSN/MISNP/MIY
HG10	bna1552	BnA03	118.7	bna4488	BnC08	68.6	11.5442	0.000837523	6.06067
HG10	bna1802	BnA03	138.5	bna5901	BnC04	65.4	12.7225	0.000463613	6.14002	BAL
HG10	BGO29	BnA03	146	BEN330A	BnC04	60.9	13.9088	0.000257352	7.05455	BY/PY/
HG10	BGO29	BnA03	146	SSR594	BnA09	99.7	19.1186	2.07993e-05	9.76281
HG10	bna1748	BnA03	148.9	bna4610	BnC05	90	20.8023	9.42123e-06	10.4602
HG10	BGR80	BnA03	161.9	bna4610	BnC05	90	14.0188	0.000243767	7.30578	BN
HG10	BGR80	BnA03	161.9	BM957	BnA05	43.6	12.0949	0.000634697	7.24539	BN
HG10	BGR80	BnA03	161.9	bna5289	BnA09	97.7	16.863	6.10223e-05	8.73116	BN
HG10	BGR80	BnA03	161.9	SSR10	BnA09	112.7	12.6605	0.000478175	6.74114	BN
HG10	bna0092	BnA03	165.3	SSR477	BnC05	86.4	14.2803	0.000214319	7.38846	BN
HG10	SSR628B	BnA03	176.8	BGR38	BnA05	48	16.7275	6.51353e-05	8.68897	MISN
HG10	BGR35	BnA03	196.8	bna5009	BnA10	39.1	16.4569	7.42166e-05	8.72367	BN/MIY/
HG10	BGR35	BnA03	196.8	bna0021	BnA05	26.4	13.6489	0.000292608	7.737
HG10	bna1631	BnA03	199.6	BM138	BnC05	16.8	11.2518	0.000971035	6.02325
HG10	bna1631	BnA03	199.6	bna1515	BnA05	59.3	18.6252	2.62794e-05	9.50836
HG10	bna0702	BnA04	0	bna2796	BnC08	133	20.4456	1.11337e-05	10.3673	SSN/MISN/BSN/PSN/MILP/
HG10	bna0702	BnA04	0	bna5724	BnC08	144.6	18.136	3.31671e-05	9.24932	BSP
HG10	bna0556	BnA04	3.2	SSR113A	BnC02	53.5	21.4339	7.01663e-06	11.1174	BSP
HG10	bna0556	BnA04	3.2	bna2154	BnC04	19.9	18.8738	2.33555e-05	9.57167	MISNP/MIYP/BSN
HG10	SSR604	BnA04	5	bna2559	BnA07	127.8	14.6009	0.0001831	8.33701
HG10	SSR95A	BnA04	7.6	BEN14	BnC02	98.1	14.8207	0.000164408	7.77914
HG10	SSR95A	BnA04	7.6	BM477B	BnC09	26.3	19.5202	1.7204e-05	9.92794
HG10	SSR95A	BnA04	7.6	BGR45	BnA06	41.3	12.1053	0.0006314	6.47365
HG10	BM872	BnA04	32	BM852	BnA09	91.8	11.6893	0.000778412	6.2029	MISN
HG10	bna1822	BnA04	35.7	SSR477	BnC05	86.4	22.7062	3.8901e-06	11.1869	MISN
HG10	bna1827	BnA04	37.1	BGR49	BnC05	0	11.4836	0.000863578	6.03896
HG10	SSR575	BnA04	40.9	bna4610	BnC05	90	17.4437	4.61712e-05	9.03645	MILP
HG10	BM838	BnA04	50.8	BEN83	BnA05	25	14.698	0.000174588	7.26814	MILP
HG10	bna1893	BnA04	56.1	bna4610	BnC05	90	15.2618	0.000132534	7.53214
HG10	BGR74	BnA05	2.7	BGO120B	BnA08	59	16.5615	7.05636e-05	8.80992
HG10	bna5566	BnA05	9	bna2432	BnA07	97.1	14	0.00024604	7.21564	TSW
HG10	SSR643	BnA05	16.8	BEN50B	BnA09	0.9	27.5482	4.30419e-07	14.6763
HG10	bna2843	BnA05	20.1	bna4488	BnC08	68.6	13.4447	0.000323742	6.67073
HG10	bna5444	BnA05	27.3	bna0842	BnC03	102.6	17.6723	4.13863e-05	8.87229	BTL/BHP/BH
HG10	bna5444	BnA05	27.3	bna5435	BnC04	10.1	20.0895	1.31588e-05	9.98274	BS
HG10	BM957	BnA05	43.6	BEN288	BnA07	105.9	14.0257	0.000242937	8.2628
HG10	SSR571	BnA05	44.8	bna2045	BnC05	144	12.3096	0.000569914	6.231
HG10	SSR571	BnA05	44.8	SSR594	BnA09	99.7	12.0801	0.000639433	6.51086
HG10	bna2038	BnA05	45.7	BM192B	BnC02	0	15.243	0.000133758	7.76463
HG10	BGR38	BnA05	48	SSR618	BnC05	124.2	16.6117	6.88752e-05	7.91934
HG10	bna5288	BnA05	52.5	bna2979	BnC01	54.3	15.1308	0.000141287	8.05068
HG10	bna5288	BnA05	52.5	SSR591	BnA09	51.3	11.5505	0.000834872	6.24423
HG10	SSR373	BnA05	54.5	BEN332A	BnA09	0	12.783	0.000449824	6.81905
HG10	bna0321	BnA05	61.1	BM206	BnC05	113.5	18.7732	2.44974e-05	9.48668
HG10	bna2023	BnA05	62.6	BEN396	BnC02	42.2	17.3271	4.88255e-05	8.83179
HG10	bna2023	BnA05	62.6	SSR618	BnC05	124.2	21.215	7.76997e-06	9.94214
HG10	bna2023	BnA05	62.6	SSR584	BnA07	119.6	13.6615	0.000290795	7.14922
HG10	bna5650	BnA06	0	bna2583	BnC02	39.5	16.8246	6.21601e-05	8.70199	SSN
HG10	bna5650	BnA06	0	bna4344	BnC07	68.6	11.4853	0.000862802	6.18302	SSN
HG10	SSR47	BnA06	5.1	bna4610	BnC05	90	16.5407	7.12747e-05	8.51649	SSN
HG10	SSR124	BnA06	8.2	BM204C	BnC08	95.7	12.7857	0.000449231	6.7222
HG10	bna2247	BnA06	9.9	bna5428	BnC08	98	12.1005	0.000632922	6.52116
HG10	bna2247	BnA06	9.9	bna0582	BnC09	159.5	16.3033	7.99324e-05	8.47135
HG10	bna5343	BnA06	12.5	bna5967	BnC04	23.2	11.4051	0.000898516	6.00757	MISNP/MIYP/BSN
HG10	BEN253	BnA06	16.4	SSR385	BnC02	93.1	18.7113	2.52275e-05	9.79633
HG10	BEN253	BnA06	16.4	bna2154	BnC04	19.9	14.8157	0.000164813	7.66763	MISNP/MIYP/BSN
HG10	BEN253	BnA06	16.4	bna3149	BnA07	35.5	16.9329	5.90039e-05	8.78702
HG10	bna2318	BnA06	29.2	bna5724	BnC08	144.6	15.5771	0.00011367	8.07254	BSP
HG10	bna2296	BnA06	33.8	bna4078	BnC05	29.9	17.5484	4.39127e-05	9.03719	BS/MIY/
HG10	BGR45	BnA06	41.3	BM192B	BnC02	0	16.0335	9.10829e-05	8.28053
HG10	BGR45	BnA06	41.3	SSR385	BnC02	93.1	15.5751	0.00011378	8.15365	BS
HG10	BGR45	BnA06	41.3	bna4404	BnC08	22.9	15.1404	0.00014062	7.89578
HG10	bna2339	BnA06	43.7	bna0988	BnC01	63.2	14.8361	0.000163173	7.47099
HG10	bna5922	BnA06	46	SSR539	BnC05	7.9	18.2561	3.13219e-05	9.71604
HG10	bna5922	BnA06	46	BM61	BnC08	43.3	13.199	0.000365709	7.02321
HG10	bna5922	BnA06	46	bna5724	BnC08	144.6	11.4077	0.000897327	6.04055	BSP
HG10	BM65	BnA06	47.4	bna3135	BnA10	4.3	16.513	7.22338e-05	8.39452
HG10	BM65	BnA06	47.4	bna3127	BnA10	6.1	16.513	7.22338e-05	8.39452
HG10	BM65	BnA06	47.4	bna4678	BnA10	7.9	16.513	7.22338e-05	8.39452
HG10	BM65	BnA06	47.4	bna4794	BnC05	4.7	18.2378	3.15955e-05	9.4356
HG10	BM65	BnA06	47.4	bna4289	BnC05	21.5	14.1127	0.000232745	7.42706
HG10	bna5298	BnA06	57	bna4488	BnC08	68.6	17.5344	4.42089e-05	8.8648
HG10	bna5298	BnA06	57	bna5805	BnC08	115.4	12.6944	0.000470153	6.75037
HG10	SSR578A	BnA06	58.1	BEN410	BnC01	70.2	15.2287	0.000134696	8.62223	MIYP
HG10	bna2364	BnA06	64.2	BEN239	BnC04	50	14.4602	0.000196188	6.93532	BY
HG10	BM660	BnA06	66.4	bna3767	BnC08	14	12.0958	0.00063441	7.3824
HG10	bna0771	BnA07	25.7	bna3725	BnC03	79.5	27.8743	3.71976e-07	13.7152	PH
HG10	bna0771	BnA07	25.7	bna4794	BnC05	4.7	11.8532	0.000716711	6.33842	PH
HG10	bna3841	BnA07	26.6	bna0578	BnC03	38.2	17.7956	3.90163e-05	9.27038	PH
HG10	bna3841	BnA07	26.6	bna2825	BnA09	105.2	14.569	0.000185985	7.70632	PH
HG10	bna3149	BnA07	35.5	bna3405	BnC07	76.7	11.4526	0.000877197	6.11276	TSW
HG10	SSR128B	BnA07	40.9	BEN391B	BnC01	6.6	16.4268	7.53043e-05	8.5318	SSN/BN/
HG10	SSR128B	BnA07	40.9	BoGMS1072	BnC09	15.7	11.1986	0.000997531	5.96678
HG10	bna4786	BnA07	42.9	SSR594	BnA09	99.7	19.129	2.06969e-05	9.80168
HG10	bna4370	BnA07	46.4	bna3207	BnC01	26.7	13.996	0.000246518	7.31428
HG10	bna4370	BnA07	46.4	BM154	BnC03	40.5	18.0664	3.42848e-05	9.32361
HG10	bna0951	BnA07	47.3	BM103A	BnC03	93.1	18.3643	2.97502e-05	9.48279	BTL/BHP/
HG10	bna0951	BnA07	47.3	bna0582	BnC09	159.5	11.4223	0.000890761	6.09947
HG10	BGO160B	BnA07	49.3	bna4752	BnC03	64.8	13.4322	0.000325753	7.18146
HG10	bna0505	BnA07	51.3	bna2825	BnA09	105.2	17.9008	3.71048e-05	9.24645
HG10	bna0504	BnA07	52.7	bna3725	BnC03	79.5	27.8743	3.71976e-07	13.7152
HG10	bna0866	BnA07	57.5	BGR60	BnA09	75.3	16.9825	5.7612e-05	8.42361
HG10	BM151	BnA07	80.6	bna2154	BnC04	19.9	15.6587	0.000109252	8.05561	BAL/MISNP/MIYP/BSN
HG10	BM151	BnA07	80.6	BM589B	BnC04	89.7	12.2897	0.000575633	5.98061
HG10	BM151	BnA07	80.6	bna0006	BnC04	153.6	14.3222	0.000209954	7.55568	BAL
HG10	BM151	BnA07	80.6	bna5851	BnC09	3.6	14.4038	0.0002017	7.62922	BAL
HG10	BM151	BnA07	80.6	bna5746	BnC09	21.8	13.1011	0.000383934	6.95126	BAL/BSP/
HG10	SSR580	BnA07	85.1	BEN376	BnC04	85	12.6802	0.0004735	6.46912	BAL
HG10	SSR580	BnA07	85.1	SSR563	BnC04	143	12.8506	0.000434917	6.91077	BAL
HG10	SSR580	BnA07	85.1	BGR49	BnC05	0	15.4664	0.00011996	8.29192	BAL
HG10	bna2411	BnA07	86.5	bna0582	BnC09	159.5	12.0412	0.000652055	6.5256	BAL
HG10	BM165	BnA07	93.1	bna4078	BnC05	29.9	16.5215	7.19373e-05	8.84205	BAL/TSW/TSW/MIY
HG10	bna2416	BnA07	94.7	bna1478	BnC09	0	14.1546	0.000227991	7.40316
HG10	bna2432	BnA07	97.1	BEN410	BnC01	70.2	14.972	0.000152682	8.24075	TSW/MIYP/
HG10	bna2432	BnA07	97.1	BEN296	BnC02	87.5	17.2159	5.15006e-05	8.9731	TSW
HG10	SSR687	BnA07	101.8	BM61	BnC08	43.3	17.7225	4.04048e-05	9.2314
HG10	bna1305	BnA07	108.5	BEN410	BnC01	70.2	13.2107	0.000363592	7.43015	MIYP
HG10	bna1305	BnA07	108.5	BoGMS1200	BnC08	45.9	13.217	0.000362461	7.49686
HG10	bna2471	BnA07	113.5	SSR624A	BnC01	74.8	13.1467	0.000375326	6.89845	BTL/MIYP/
HG10	BoGMS1375	BnA08	8.2	SSR624A	BnC01	74.8	17.4539	4.59456e-05	8.94521	MIYP
HG10	BoGMS1375	BnA08	8.2	BM715A	BnA09	47	15.0084	0.000149985	7.74271
HG10	bna2743	BnA08	15.1	bna4056	BnC05	49.7	13.3927	0.00033219	7.01333	BSN/MILP/
HG10	bna2743	BnA08	15.1	bna0582	BnC09	159.5	12.4815	0.000522913	6.63304	BSN
HG10	bna5221	BnA08	35.3	bna4056	BnC05	49.7	11.8062	0.000733868	6.26069	PH/PSN/BH/MILP
HG10	BEN43	BnA08	38.6	BM152	BnC01	67.5	15.6834	0.000107947	8.35395	PH/PSN/BH
HG10	BGR8	BnA08	44.4	bna5239	BnC01	56.3	12.6813	0.000473248	6.86852	BN
HG10	BGR8	BnA08	44.4	bna0274	BnA09	59.4	12.0351	0.000654072	6.43941	BN/TSW/SSN/MIL/MISN/MILP
HG10	bna2677	BnA08	49.8	bna3135	BnA10	4.3	13.0739	0.000389169	6.71602
HG10	bna2677	BnA08	49.8	bna3127	BnA10	6.1	13.0739	0.000389169	6.71602
HG10	bna2677	BnA08	49.8	bna4678	BnA10	7.9	13.0739	0.000389169	6.71602
HG10	bna4861	BnA08	55.2	bna3059	BnA10	18.1	11.6464	0.000795438	5.95846
HG10	bna2662	BnA08	58.1	bna2905	BnA09	72.6	19.1502	2.049e-05	9.84129	MILP
HG10	BGO120B	BnA08	59	SSR489	BnC09	30.4	13.9022	0.00025819	7.77806
HG10	bna5462	BnA08	60.5	bna2697	BnA10	10.5	11.7166	0.000767762	6.02101
HG10	bna5218	BnA08	67.7	BM478B	BnA09	78.8	21.9357	5.55671e-06	10.5024
HG10	bna2619	BnA08	68.9	BM414	BnC03	85.1	19.324	1.88741e-05	9.69066	BTL/BHP/
HG10	bna2619	BnA08	68.9	SSR128D	BnC07	26.8	13.3236	0.000343777	7.06532	MIY
HG10	BEN332A	BnA09	0	bna4117	BnC05	19.8	12.1109	0.000629628	6.3917
HG10	BEN50B	BnA09	0.9	SSR679	BnC01	51.6	12.172	0.000610627	7.16341
HG10	BEN50A	BnA09	9.1	bna1518	BnC04	109.9	11.728	0.000763377	6.12296
HG10	BM477A	BnA09	28.6	bna0584	BnC03	49.5	14.7878	0.000167073	7.5674	BS/BSP/
HG10	BM908	BnA09	40.7	bna0578	BnC03	38.2	12.9967	0.000404409	8.76543
HG10	BM715A	BnA09	47	bna3211	BnC01	23	17.8256	3.84606e-05	9.05167
HG10	SSR591	BnA09	51.3	bna0988	BnC01	63.2	14.4908	0.000193259	7.65093
HG10	bna0274	BnA09	59.4	bna2009	BnC01	36.5	11.5465	0.000836543	5.99078	TSW/SSN/MIL/MISN/MILP/
HG10	BM852	BnA09	91.8	BEN316	BnC08	83.7	13.2087	0.000363956	7.60659
HG10	bna4867	BnA09	106.1	bna4488	BnC08	68.6	12.6188	0.000488237	6.55492
HG10	bna4867	BnA09	106.1	bna4795	BnC08	102.5	23.2666	3.00466e-06	11.6869
HG10	bna4867	BnA09	106.1	bna2784	BnC08	127.7	13.4387	0.000324712	7.13006	SSN
HG10	BEN84	BnA09	109.5	bna3091	BnA10	13.1	13.5475	0.00030767	6.86932
HG10	BEN84	BnA09	109.5	bna3079	BnA10	16	13.5475	0.00030767	6.86932
HG10	SSR10	BnA09	112.7	SSR477	BnC05	86.4	11.2903	0.000952262	5.95299
WH09	bna1059	BnA01	0	bna5239	BnC01	56.3	21.1843	7.88208e-06	11.1347	PH
WH09	bna1059	BnA01	0	BM192B	BnC02	0	21.5945	6.51118e-06	10.4956	PH
WH09	bna1059	BnA01	0	bna0623	BnC05	81.9	12.8678	0.000431214	6.71547	PH
WH09	bna1059	BnA01	0	bna4313	BnC07	30.4	19.3374	1.87553e-05	10.0944	PH
WH09	bna1059	BnA01	0	bna2305	BnA06	40.4	26.7708	6.10208e-07	13.524	PH
WH09	bna1059	BnA01	0	bna0287	BnA07	100.7	27.4802	4.43743e-07	14.2015	PH
WH09	bna1059	BnA01	0	BM936B	BnA09	68.2	25.8341	9.31253e-07	13.1376	PH
WH09	BM946	BnA10	0	BEN396	BnC02	42.2	12.9306	0.000417922	6.79166
WH09	BM946	BnA10	0	bna5554	BnC02	90.1	14.3045	0.000211783	7.86752
WH09	bna3135	BnA10	4.3	bna0867	BnC06	58.6	17.0251	5.64452e-05	8.73711	MIL
WH09	bna3135	BnA10	4.3	bna2784	BnC08	127.7	17.8534	3.79536e-05	9.05193	BSN/PSN/MISN
WH09	bna3127	BnA10	6.1	bna0867	BnC06	58.6	17.0251	5.64452e-05	8.73711	MIL
WH09	bna4678	BnA10	7.9	bna0867	BnC06	58.6	17.0251	5.64452e-05	8.73711	MIL
WH09	bna3091	BnA10	13.1	bna5554	BnC02	90.1	17.0146	5.67309e-05	9.04014
WH09	bna3091	BnA10	13.1	bna2784	BnC08	127.7	26.6682	6.39048e-07	12.9368	BSN/PSN/MISN
WH09	BoGMS1199	BnA10	14.5	bna3385	BnC02	44.3	22.4682	4.34211e-06	11.0473
WH09	BoGMS1199	BnA10	14.5	bna3862	BnC02	55.7	22.4765	4.32562e-06	11.1921	BSP
WH09	BoGMS1199	BnA10	14.5	SSR418	BnC03	76.8	13.585	0.000302016	7.30999
WH09	BoGMS1199	BnA10	14.5	bna4795	BnC08	102.5	32.3734	5.10845e-08	15.659
WH09	bna3079	BnA10	16	bna5554	BnC02	90.1	17.0146	5.67309e-05	9.04014
WH09	bna3079	BnA10	16	bna2784	BnC08	127.7	26.6682	6.39048e-07	12.9368	BSN/PSN/MISN
WH09	bna3059	BnA10	18.1	bna3300	BnC05	1.1	12.3515	0.000558075	6.70183
WH09	bna5487	BnA01	2.6	BEN6	BnC01	24.7	13.8199	0.000268898	7.07615	PH
WH09	bna5487	BnA01	2.6	SSR477	BnC05	86.4	15.4451	0.000121214	7.9318	PH/BY/PY/BAL
WH09	bna5487	BnA01	2.6	BEN50B	BnA09	0.9	18.8655	2.34482e-05	9.79325	PH
WH09	bna5487	BnA01	2.6	SSR591	BnA09	51.3	20.831	9.29541e-06	10.7599	PH/MISN/
WH09	bna5544	BnA10	27.5	bna2772	BnC08	126.8	18.9549	2.24751e-05	9.48618	BSN/PSN/MISN
WH09	bna5009	BnA10	39.1	BEN376	BnC04	85	11.2647	0.000964705	5.85935
WH09	bna5761	BnA10	40.8	BM912	BnC03	71.8	12.2531	0.000586291	6.58709
WH09	BGO1	BnA01	4.3	bna5435	BnC04	10.1	12.3389	0.000561607	6.54249	PH
WH09	bna4676	BnA10	44	bna0480	BnC08	75.6	31.4539	7.63352e-08	15.0888	MISNP/MISN/
WH09	bna3010	BnA10	45.2	bna5428	BnC08	98	26.9569	5.61201e-07	13.1901
WH09	bna2989	BnA10	48.9	bna1223	BnC02	81.8	12.6228	0.000487265	6.6962
WH09	bna2989	BnA10	48.9	bna2799	BnC08	135	21.7112	6.16728e-06	10.6477	PSN/MISN/
WH09	bna4875	BnA01	5.7	bna2989	BnA10	48.9	11.7151	0.000768336	6.18566
WH09	bna4875	BnA01	5.7	bna3522	BnC02	45.5	13.7873	0.000273273	6.96987
WH09	bna1805	BnA10	59.4	BoGMS1200	BnC08	45.9	13.4567	0.000321827	7.62523
WH09	bna1065	BnA01	6.5	BEN253	BnA06	16.4	26.7116	6.26681e-07	12.9765
WH09	BEN9	BnA01	7.6	SSR624A	BnC01	74.8	12.7091	0.00046673	6.77567
WH09	bna1070	BnA01	9.1	bna1080	BnC02	100.1	12.2989	0.000572981	6.47835
WH09	bna1073	BnA01	11.1	bna4056	BnC05	49.7	15.5198	0.000116885	7.70752	TSW
WH09	bna1073	BnA01	11.1	bna2799	BnC08	135	12.3545	0.000557238	6.34747
WH09	bna1073	BnA01	11.1	SSR591	BnA09	51.3	22.6136	4.05997e-06	11.6071	MISN
WH09	bna5906	BnA01	15.8	BoGMS1230	BnA06	23.9	19.9418	1.41051e-05	10.2658	SSN
WH09	bna1105	BnA01	17.8	bna2772	BnC08	126.8	12.821	0.000441385	6.65789	SSN/BSN/PSN
WH09	bna1115	BnA01	20.7	bna3862	BnC02	55.7	18.5596	2.71118e-05	9.36153	SSN/TSW/BSP
WH09	bna1115	BnA01	20.7	BEN254	BnA07	111.7	15.0096	0.000149898	7.91858
WH09	bna1142	BnA01	28.4	SSR477	BnC05	86.4	15.1719	0.000138474	7.81937	TSW/MIL/BY/PY/BAL/
WH09	bna1142	BnA01	28.4	bna2178	BnC05	120.5	17.4518	4.59925e-05	9.11229	TSW/MIL/
WH09	bna1142	BnA01	28.4	bna0669	BnC06	31.9	11.7801	0.000743586	6.06012	TSW/MIL/TSW
WH09	bna1142	BnA01	28.4	bna4965	BnC06	64.1	13.0294	0.000397872	6.73008	TSW/MIL/MISN
WH09	bna1142	BnA01	28.4	bna3627	BnA03	43.7	12.774	0.000451845	6.80262	TSW/MIL/TSW
WH09	bna1142	BnA01	28.4	bna1822	BnA04	35.7	16.8792	6.05469e-05	8.72912	TSW/MIL/
WH09	bna1142	BnA01	28.4	BEN50A	BnA09	9.1	25.8364	9.30268e-07	12.7796	TSW/MIL/
WH09	bna4633	BnA01	31.6	BGR6	BnA01	66.3	17.905	3.70294e-05	9.05059
WH09	bna0317	BnA01	37.2	SSR32B	BnC04	104.7	17.6168	4.24994e-05	8.94038	MIY/BH/
WH09	bna0317	BnA01	37.2	bna4370	BnA07	46.4	12.7001	0.00046881	6.54367
WH09	bna1168	BnA01	41.8	BGO140	BnC04	7.8	12.0175	0.000659882	6.26058
WH09	bna1168	BnA01	41.8	bna3976	BnA04	57.2	18.1589	3.28068e-05	9.38828
WH09	BM64	BnA01	45	bna0505	BnA07	51.3	11.6465	0.000795371	6.03527
WH09	bna1181	BnA01	46.5	BEN140	BnC05	81	14.3522	0.000206881	7.16092
WH09	bna1181	BnA01	46.5	bna2045	BnC05	144	25.7448	9.6969e-07	12.2353
WH09	bna1181	BnA01	46.5	bna1041	BnC07	19.5	16.2175	8.33203e-05	8.16752	TSW/BTL/
WH09	bna1181	BnA01	46.5	bna0198	BnA03	71.4	30.3624	1.23293e-07	14.1899
WH09	bna1181	BnA01	46.5	SSR571	BnA05	44.8	14.8143	0.000164921	7.44463
WH09	bna1181	BnA01	46.5	bna2364	BnA06	64.2	15.7492	0.000104549	8.07764	SSN
WH09	bna1181	BnA01	46.5	BGO160B	BnA07	49.3	11.8752	0.000708831	6.1414
WH09	bna1174	BnA01	51.8	BGO120B	BnA08	59	17.7243	4.03685e-05	8.34513	BSP
WH09	bna1880	BnA01	55.1	bna0107	BnA03	70.3	28.4353	2.89584e-07	13.1595
WH09	bna1202	BnA01	57.8	BGR84	BnA01	70.6	14.4057	0.000201507	7.1805
WH09	bna1202	BnA01	57.8	bna1712	BnA03	163	20.2613	1.21386e-05	9.9643
WH09	bna1202	BnA01	57.8	bna2342	BnA06	51	27.2936	4.82455e-07	12.9488	SSN
WH09	bna1202	BnA01	57.8	bna4662	BnA07	116.7	13.0038	0.000402984	6.71678	TSW
WH09	BGR6	BnA01	66.3	bna0092	BnA03	165.3	19.0146	2.1849e-05	9.48665
WH09	bna1216	BnA01	69.2	bna4610	BnC05	90	16.7668	6.39131e-05	8.30784	BY/PY/BAL
WH09	bna1216	BnA01	69.2	bna1743	BnA03	151.2	16.7829	6.34209e-05	8.64938
WH09	bna1216	BnA01	69.2	BEN50A	BnA09	9.1	20.6869	9.94386e-06	10.4485
WH09	bna5240	BnA01	73.8	bna5566	BnA05	9	15.7549	0.000104263	8.07611
WH09	bna5240	BnA01	73.8	bna5304	BnA08	0	14.975	0.000152458	7.20859	PH
WH09	bna4831	BnA01	77.9	BGO140	BnC04	7.8	14.4086	0.00020122	7.2411
WH09	bna4831	BnA01	77.9	bna3807	BnA03	19.8	12.2692	0.00058156	6.28559	PY
WH09	bna4831	BnA01	77.9	bna5592	BnA04	38.6	15.5112	0.000117378	7.86669	BH
WH09	BEN32A	BnA01	83	BEN349	BnA02	99.2	13.5332	0.00030985	7.43108
WH09	BEN32A	BnA01	83	BM377	BnA09	63.5	12.455	0.000529896	6.55249
WH09	bna0962	BnA01	88.3	bna3566	BnA02	96.8	14.2943	0.00021285	7.39829
WH09	SSR22	BnA01	90	bna4585	BnC09	40	12.292	0.000574954	11.9898
WH09	bna5649	BnC01	0	BoGMS1153	BnC03	4.9	15.9309	9.57278e-05	8.54359	BN
WH09	bna5649	BnC01	0	SSR477	BnC05	86.4	16.6748	6.68116e-05	8.43071	BN/BY/PY/BAL
WH09	bna2234	BnC01	1.7	SSR31	BnC03	101.7	15.3598	0.000126354	7.90618	BN/BS/
WH09	BGR16	BnC01	7.5	BoGMS693	BnC03	44.9	17.6217	4.24004e-05	8.92564	BN/BAL/
WH09	bna3211	BnC01	23	bna0941	BnC01	60.9	12.0979	0.000633743	6.21187
WH09	BEN6	BnC01	24.7	bna0810	BnC03	68.2	26.7533	6.15038e-07	13.1375
WH09	BEN6	BnC01	24.7	BoGMS1484	BnC09	25.2	11.6669	0.000787253	6.31319
WH09	bna3207	BnC01	26.7	bna0731	BnC07	15.6	21.2244	7.73577e-06	10.3166	TSW
WH09	bna3198	BnC01	27.8	bna0623	BnC05	81.9	15.3041	0.000129829	7.44726
WH09	bna2009	BnC01	36.5	BEN410	BnC01	70.2	11.7078	0.000771178	6.71076
WH09	bna2009	BnC01	36.5	SSR32B	BnC04	104.7	18.5732	2.69367e-05	9.40901	MIY/BH/
WH09	bna2009	BnC01	36.5	bna1055	BnC07	23.2	25.2219	1.22919e-06	12.376	BTL
WH09	bna3243	BnC01	41.7	bna0488	BnC03	2	16.7096	6.56992e-05	8.56416
WH09	bna3243	BnC01	41.7	bna4752	BnC03	64.8	32.8367	4.17586e-08	15.6927
WH09	bna3243	BnC01	41.7	bna4117	BnC05	19.8	22.2119	4.88888e-06	11.1265
WH09	SSR57	BnC01	50.2	bna4965	BnC06	64.1	12.8213	0.000441318	7.09463	MISN
WH09	bna3324	BnC01	53.3	BM286	BnC08	8.3	13.3096	0.000346165	7.00966
WH09	bna0574	BnC01	57.5	BoGMS693	BnC03	44.9	27.0753	5.32136e-07	13.0318	BAL
WH09	bna0574	BnC01	57.5	bna4752	BnC03	64.8	21.189	7.86471e-06	10.8434
WH09	bna0574	BnC01	57.5	bna2192	BnC05	115.5	14.7011	0.00017432	7.71345
WH09	bna0574	BnC01	57.5	bna4594	BnC09	93.9	18.2712	3.10979e-05	8.74736
WH09	BoGMS1399	BnC01	59.8	BGR49	BnC05	0	11.5987	0.000814781	6.12736
WH09	BoGMS1399	BnC01	59.8	BM206	BnC05	113.5	14.3442	0.000207687	7.57687	BAL
WH09	bna0941	BnC01	60.9	bna1439	BnC02	82.7	12.221	0.000595776	6.64943
WH09	bna0941	BnC01	60.9	SSR31	BnC03	101.7	13.559	0.00030593	7.21021	BTL/BS/
WH09	bna0941	BnC01	60.9	bna3300	BnC05	1.1	11.3014	0.000946908	6.23116
WH09	bna0941	BnC01	60.9	bna0114	BnC06	34.8	11.4857	0.000862626	6.1558
WH09	bna0941	BnC01	60.9	bna4965	BnC06	64.1	11.4905	0.000860561	6.01477
WH09	bna0988	BnC01	63.2	BM715B	BnC09	73.8	16.2159	8.33831e-05	7.83161
WH09	BEN410	BnC01	70.2	BEN296	BnC02	87.5	21.567	6.59501e-06	11.933
WH09	BEN410	BnC01	70.2	bna4772	BnC04	0	21.0811	8.27055e-06	11.213
WH09	BEN410	BnC01	70.2	bna2577	BnC06	15	15.3385	0.00012767	8.56843	MILP
WH09	BEN410	BnC01	70.2	bna4145	BnC06	23.4	15.3385	0.00012767	8.56843	BAL/BH/BHP
WH09	SSR624A	BnC01	74.8	bna0488	BnC03	2	20.6001	1.0356e-05	10.5366
WH09	SSR624A	BnC01	74.8	bna4117	BnC05	19.8	12.4895	0.000520834	6.69979
WH09	SSR624A	BnC01	74.8	BEN140	BnC05	81	14.3671	0.000205368	7.53239
WH09	SSR624A	BnC01	74.8	bna5689	BnC06	9	12.0196	0.000659179	6.49333
WH09	bna5274	BnA01	112.7	BEN376	BnC04	85	11.324	0.000936171	5.71505
WH09	bna5274	BnA01	112.7	bna4089	BnC05	41.7	12.0976	0.000633841	6.20399
WH09	bna5274	BnA01	112.7	bna3612	BnA03	41.1	14.9692	0.000152888	7.54576	PY
WH09	bna5274	BnA01	112.7	BM455	BnA03	74	20.7127	9.82456e-06	10.1914
WH09	bna5274	BnA01	112.7	BGO120B	BnA08	59	14.1883	0.000224248	6.88091	BSP
WH09	bna4804	BnA01	128.8	BoGMS1199	BnA10	14.5	12.5461	0.000506309	6.65527	BSP/TSW/
WH09	bna4804	BnA01	128.8	bna1041	BnC07	19.5	12.5248	0.00051171	6.59653	BSP/TSW/TSW/BTL
WH09	bna4804	BnA01	128.8	bna5724	BnC08	144.6	11.5443	0.000837483	6.06233	BSP/TSW/
WH09	bna4804	BnA01	128.8	SSR534	BnA03	0	24.6744	1.57704e-06	12.3025	BSP/TSW/
WH09	bna4804	BnA01	128.8	SSR578A	BnA06	58.1	15.5424	0.000115609	8.18366	BSP/TSW/SSN
WH09	bna4804	BnA01	128.8	bna4370	BnA07	46.4	16.8393	6.17214e-05	8.5158	BSP/TSW/
WH09	BM192B	BnC02	0	bna1088	BnC02	96.3	12.8809	0.000428397	6.76505
WH09	BM192B	BnC02	0	bna5435	BnC04	10.1	16.4683	7.38105e-05	8.20074	BH
WH09	BM192B	BnC02	0	BM932	BnC05	7	24.957	1.38656e-06	11.9853
WH09	BM192B	BnC02	0	bna4089	BnC05	41.7	30.7832	1.02451e-07	14.0674	TSW
WH09	BM192B	BnC02	0	bna4737	BnC08	59.9	14.9086	0.000157489	7.15508	BN/BSN/PSN
WH09	BM192B	BnC02	0	bna5724	BnC08	144.6	14.7796	0.000167748	7.31126
WH09	BM192B	BnC02	0	bna1478	BnC09	0	13.8277	0.000267869	6.97254
WH09	BM192B	BnC02	0	SSR489	BnC09	30.4	16.9963	5.72325e-05	9.08917
WH09	BM192B	BnC02	0	bna0875	BnC09	99.2	14.0056	0.000245355	6.64705	MIYP
WH09	BEN425	BnC02	25.7	BGO183	BnC08	64.7	12.5987	0.000493175	6.90368	BN/BSN/PSN/MIYP
WH09	SSR408	BnC02	31.2	bna4772	BnC04	0	13.0229	0.000399166	7.83678
WH09	bna0442	BnC02	36.2	bna5689	BnC06	9	18.0499	3.45557e-05	8.94178	BN
WH09	bna2583	BnC02	39.5	BoGMS1153	BnC03	4.9	29.2817	1.9879e-07	13.9192
WH09	bna2583	BnC02	39.5	BEN140	BnC05	81	26.3039	7.53094e-07	12.076
WH09	bna3522	BnC02	45.5	bna2138	BnC05	135.4	12.5954	0.000493979	6.38922
WH09	BEN281A	BnC02	51.3	BEN30A	BnC04	52.3	14.1766	0.000225536	7.2321
WH09	SSR14	BnC02	52.5	bna5689	BnC06	9	18.3145	3.04629e-05	9.581	BSP
WH09	bna3862	BnC02	55.7	BEN140	BnC05	81	18.9238	2.28094e-05	9.27789	BSP
WH09	bna3862	BnC02	55.7	bna2138	BnC05	135.4	12.2555	0.000585584	6.31848	BSP
WH09	BGO146	BnC02	80.6	bna0488	BnC03	2	26.965	5.59161e-07	13.6858	BSP
WH09	BGO146	BnC02	80.6	bna4752	BnC03	64.8	32.5639	4.70189e-08	16.2206	BSP
WH09	BGO146	BnC02	80.6	bna4313	BnC07	30.4	16.6118	6.88709e-05	8.93172	BSP
WH09	BEN296	BnC02	87.5	bna1522	BnC04	110.8	25.8649	9.18377e-07	12.9971	MIY/BH/
WH09	bna1472	BnC02	89.2	bna2076	BnC05	140.2	14.1579	0.000227627	7.47071
WH09	bna5554	BnC02	90.1	bna0810	BnC03	68.2	34.0186	2.50266e-08	16.6083
WH09	bna5554	BnC02	90.1	bna4117	BnC05	19.8	20.7961	9.44873e-06	10.8015
WH09	bna5556	BnC02	95.1	bna0488	BnC03	2	27.6494	4.11358e-07	13.6771
WH09	bna5556	BnC02	95.1	SSR32B	BnC04	104.7	29.4065	1.88097e-07	14.3868	MIY/BH/
WH09	bna5556	BnC02	95.1	bna1041	BnC07	19.5	17.713	4.0588e-05	9.21682	TSW/BTL/
WH09	bna1088	BnC02	96.3	BEN140	BnC05	81	16.0106	9.21011e-05	8.37221
WH09	bna1088	BnC02	96.3	bna1055	BnC07	23.2	21.6368	6.38442e-06	11.1506	BTL
WH09	BEN14	BnC02	98.1	BM912	BnC03	71.8	28.5434	2.75979e-07	14.2546
WH09	bna1080	BnC02	100.1	bna4772	BnC04	0	13.4733	0.00031918	6.90099
WH09	bna1080	BnC02	100.1	bna2045	BnC05	144	19.4317	1.79376e-05	9.9431
WH09	BM716	BnC03	0	bna4772	BnC04	0	12.8036	0.000445221	6.45761
WH09	BM716	BnC03	0	bna1956	BnC04	134.7	14.5151	0.000190973	7.60915
WH09	BM716	BnC03	0	bna3300	BnC05	1.1	24.3641	1.81686e-06	12.203
WH09	bna0488	BnC03	2	BoGMS1200	BnC08	45.9	36.9583	7.10451e-09	18.5102
WH09	bna0488	BnC03	2	bna0480	BnC08	75.6	45.0602	2.43692e-10	20.4389	MISNP/MISN/
WH09	bna0488	BnC03	2	BM204C	BnC08	95.7	31.9534	6.13549e-08	15.3519
WH09	BGR89	BnC03	4	bna2154	BnC04	19.9	22.6465	3.99867e-06	11.1953	BH
WH09	BoGMS1153	BnC03	4.9	BM154	BnC03	40.5	18.8551	2.35639e-05	9.46053	BAL
WH09	BoGMS1153	BnC03	4.9	bna4399	BnC07	74.9	21.1598	7.97235e-06	10.9238
WH09	bna0578	BnC03	38.2	BoGMS1032	BnC07	0	13.3955	0.000331738	6.69898	BAL
WH09	BoGMS693	BnC03	44.9	bna4082	BnC05	33.5	14.8738	0.00016019	7.63592	BAL
WH09	BoGMS693	BnC03	44.9	bna0114	BnC06	34.8	12.9664	0.000410538	6.8118	BAL/TSW/
WH09	BoGMS693	BnC03	44.9	BoGMS1484	BnC09	25.2	36.8832	7.33514e-09	17.4635	BAL
WH09	bna0584	BnC03	49.5	bna0109	BnC03	54.1	15.1919	0.00013713	7.83351
WH09	bna0109	BnC03	54.1	bna3300	BnC05	1.1	13.4815	0.00031789	7.24375
WH09	bna0109	BnC03	54.1	bna2192	BnC05	115.5	15.005	0.000150238	7.83495
WH09	SSR143	BnC03	56.1	SSR477	BnC05	86.4	15.4038	0.000123676	8.01851	BY/PY/BAL
WH09	bna3238	BnC03	58.5	bna2154	BnC04	19.9	18.2772	3.1009e-05	9.32632
WH09	SSR646	BnC03	63.7	BoGMS1484	BnC09	25.2	24.1632	1.99161e-06	12.4566
WH09	bna4752	BnC03	64.8	bna4610	BnC05	90	17.5069	4.4795e-05	8.87224	BY/PY/BAL
WH09	bna4752	BnC03	64.8	BoGMS1200	BnC08	45.9	15.335	0.00012789	8.7062
WH09	SSR628A	BnC03	65.9	BoGMS1484	BnC09	25.2	24.1632	1.99161e-06	12.4566
WH09	bna0810	BnC03	68.2	bna3300	BnC05	1.1	16.1524	8.59873e-05	8.60796
WH09	SSR418	BnC03	76.8	bna4401	BnC08	0	15.834	0.000100336	8.13785
WH09	bna3725	BnC03	79.5	SSR477	BnC05	86.4	15.0323	0.000148248	7.55139	BY/PY/BAL
WH09	BM414	BnC03	85.1	SSR31	BnC03	101.7	31.0888	8.95828e-08	14.9269	BS
WH09	BM414	BnC03	85.1	BGO183	BnC08	64.7	14.3718	0.000204896	7.54533	BN/BSN/PSN/MIYP
WH09	BM103A	BnC03	93.1	bna0480	BnC08	75.6	20.422	1.12576e-05	10.0483	BTL/MISNP/MISN
WH09	BM103A	BnC03	93.1	bna4795	BnC08	102.5	19.1447	2.05438e-05	9.49298	BTL
WH09	bna0400	BnC03	94	BM914	BnC08	37.3	12.2327	0.000592294	6.91099	BTL
WH09	SSR31	BnC03	101.7	BoGMS1484	BnC09	25.2	15.228	0.000134739	8.18646	BTL/BS/
WH09	bna4772	BnC04	0	bna4737	BnC08	59.9	23.9946	2.15139e-06	11.0091	BN/BSN/PSN
WH09	bna4772	BnC04	0	bna5428	BnC08	98	17.7182	4.04874e-05	9.16041
WH09	bna4772	BnC04	0	BM156	BnC08	140.2	14.2464	0.000217928	7.5389
WH09	BEN337	BnC04	2.3	BM204B	BnC08	122.1	16.604	6.91316e-05	8.65444
WH09	BGO140	BnC04	7.8	bna4089	BnC05	41.7	30.4696	1.17607e-07	14.3447	TSW
WH09	bna5435	BnC04	10.1	BoGMS1484	BnC09	25.2	13.2184	0.000362207	7.19594	BH
WH09	bna3898	BnC04	11.2	bna0695	BnC04	30.8	19.7852	1.51839e-05	9.68076	BH
WH09	bna3898	BnC04	11.2	bna0448	BnC05	6.1	29.0913	2.1631e-07	14.0489	BH
WH09	bna3898	BnC04	11.2	bna4084	BnC05	37.8	45.6321	1.93052e-10	20.2244	BH
WH09	bna3898	BnC04	11.2	bna2192	BnC05	115.5	12.3257	0.000565319	6.46938	BH
WH09	bna3898	BnC04	11.2	bna1478	BnC09	0	13.1359	0.00037736	6.871	BH
WH09	bna2154	BnC04	19.9	BEN30B	BnC04	124.7	13.3697	0.000335998	7.15551	BHP
WH09	bna2154	BnC04	19.9	bna4117	BnC05	19.8	19.1737	2.02644e-05	9.74622
WH09	bna2154	BnC04	19.9	BEN140	BnC05	81	26.2995	7.54597e-07	12.6788	BH
WH09	bna2154	BnC04	19.9	bna1055	BnC07	23.2	19.3746	1.84287e-05	9.81629	BH/BTL/
WH09	BGO141	BnC04	24.6	bna1956	BnC04	134.7	17.219	5.14258e-05	9.03164
WH09	BGO141	BnC04	24.6	BEN363	BnC05	35.5	34.6669	1.89263e-08	16.7293
WH09	BGO141	BnC04	24.6	bna4761	BnC09	81.5	12.9771	0.000408367	6.30268
WH09	BGO141	BnC04	24.6	bna0971	BnC09	84.9	12.9771	0.000408367	6.30268
WH09	bna4000	BnC04	47.7	bna0480	BnC08	75.6	12.6125	0.000489788	6.6551	MISNP/MISN/
WH09	BEN239	BnC04	50	BM725	BnC04	138.3	21.1798	7.8986e-06	10.5249	BSP
WH09	BEN239	BnC04	50	bna3300	BnC05	1.1	12.4665	0.000526852	6.67445
WH09	BEN239	BnC04	50	bna4377	BnC07	71.9	12.3716	0.000552481	6.17263
WH09	BEN30A	BnC04	52.3	bna4795	BnC08	102.5	14.2094	0.000221921	7.51012
WH09	bna4022	BnC04	54.6	BM204C	BnC08	95.7	13.6077	0.000298634	7.0858
WH09	bna5901	BnC04	65.4	bna4377	BnC07	71.9	17.2896	4.9711e-05	7.99388	PH
WH09	BEN376	BnC04	85	bna4594	BnC09	93.9	11.2288	0.000982391	5.27245
WH09	SSR32B	BnC04	104.7	bna4399	BnC07	74.9	29.5994	1.72691e-07	14.2122	MIY/BH/
WH09	bna1522	BnC04	110.8	BGO185	BnC08	57	13.4289	0.000326287	6.81151	BSN/PSN/
WH09	bna1956	BnC04	134.7	bna4610	BnC05	90	28.3617	2.99251e-07	13.5293	BY/PY/BAL
WH09	BGO78	BnC04	141.6	bna4084	BnC05	37.8	16.0927	8.8509e-05	8.20978	BSP
WH09	bna1903	BnC04	149.9	BEN363	BnC05	35.5	11.6933	0.000776819	6.11367
WH09	BGR49	BnC05	0	BoGMS1072	BnC09	15.7	18.5557	2.71612e-05	9.23511
WH09	BGR49	BnC05	0	BM477B	BnC09	26.3	19.5957	1.66023e-05	9.90031
WH09	bna3300	BnC05	1.1	bna4117	BnC05	19.8	19.0726	2.12568e-05	9.95571
WH09	bna3300	BnC05	1.1	bna0623	BnC05	81.9	12.9757	0.000408653	6.67653
WH09	bna3300	BnC05	1.1	bna0731	BnC07	15.6	14.3931	0.000202755	7.72605	TSW
WH09	bna4794	BnC05	4.7	bna2197	BnC05	114.6	15.0802	0.00014482	7.91644
WH09	BM932	BnC05	7	SSR477	BnC05	86.4	18.9342	2.26971e-05	9.68723	BY/PY/BAL
WH09	BM138	BnC05	16.8	SSR489	BnC09	30.4	25.4597	1.10346e-06	13.2394
WH09	bna4117	BnC05	19.8	BoGMS1200	BnC08	45.9	28.9487	2.30456e-07	15.1503
WH09	bna4082	BnC05	33.5	bna0731	BnC07	15.6	13.2604	0.000354728	7.03538	TSW
WH09	bna4089	BnC05	41.7	BM542B	BnC06	22.5	22.8273	3.67861e-06	11.3027	TSW/BAL/BH/BHP
WH09	bna4089	BnC05	41.7	SSR138	BnC06	60	13.3382	0.000341286	6.7991	TSW
WH09	bna4089	BnC05	41.7	bna4344	BnC07	68.6	12.8411	0.000436993	6.70993	TSW/TSW/
WH09	SSR537A	BnC05	43.7	BM206	BnC05	113.5	11.5171	0.000849087	6.12931	TSW
WH09	bna4056	BnC05	49.7	bna5689	BnC06	9	23.4762	2.72878e-06	11.3292	TSW
WH09	BEN140	BnC05	81	SSR477	BnC05	86.4	23.2282	3.0582e-06	11.6035	BY/PY/BAL
WH09	bna0623	BnC05	81.9	bna4610	BnC05	90	21.8486	5.78603e-06	10.6952	BY/PY/BAL
WH09	bna0623	BnC05	81.9	bna2178	BnC05	120.5	11.4523	0.000877315	5.91288
WH09	bna0623	BnC05	81.9	bna4399	BnC07	74.9	14.8351	0.000163256	7.36171
WH09	bna0623	BnC05	81.9	BoGMS1200	BnC08	45.9	15.1831	0.00013772	8.28549
WH09	bna0623	BnC05	81.9	bna0480	BnC08	75.6	21.0414	8.42542e-06	10.379	MISNP/MISN/
WH09	SSR477	BnC05	86.4	bna5803	BnC08	55.6	12.7961	0.000446895	6.47991	BY/PY/BAL
WH09	bna4610	BnC05	90	BM156	BnC08	140.2	11.78	0.000743614	6.30479	BY/PY/BAL
WH09	BM206	BnC05	113.5	BoGMS1484	BnC09	25.2	14.1903	0.000224021	7.72762
WH09	BGR88B	BnC05	132.7	BM398	BnC08	94.2	25.2668	1.2044e-06	13.209
WH09	bna2138	BnC05	135.4	bna4154	BnC06	61.2	24.2748	1.89259e-06	11.7786	MISN
WH09	bna5689	BnC06	9	bna4401	BnC08	0	18.592	2.6697e-05	9.40195
WH09	bna5689	BnC06	9	BM733	BnC08	81.1	38.8988	3.12739e-09	19.9609
WH09	bna5689	BnC06	9	bna4795	BnC08	102.5	37.5374	5.55662e-09	17.555
WH09	BM542B	BnC06	22.5	bna5724	BnC08	144.6	14.0179	0.000243878	7.27005	BAL/BH/BHP
WH09	bna4145	BnC06	23.4	bna5813	BnC08	79.4	17.3917	4.73366e-05	8.98387	BAL/BH/BHP/MISNP/MISN/
WH09	bna4145	BnC06	23.4	bna5428	BnC08	98	14.8528	0.000161841	7.85772	BAL/BH/BHP
WH09	bna4106	BnC06	26.7	bna4795	BnC08	102.5	15.9965	9.27314e-05	8.18639	TSW
WH09	bna4106	BnC06	26.7	BM156	BnC08	140.2	13.1379	0.000376978	7.09778	TSW
WH09	SSR200B	BnC06	41.5	bna4488	BnC08	68.6	17.2273	5.12192e-05	8.16169	BN/BSN/PSN/MIYP
WH09	bna0867	BnC06	58.6	bna4404	BnC08	22.9	12.7731	0.000452056	6.68664	MIL
WH09	bna4154	BnC06	61.2	BGO183	BnC08	64.7	17.805	3.8841e-05	9.2105	MISN/BN/BSN/PSN/MIYP/
WH09	bna4965	BnC06	64.1	bna4737	BnC08	59.9	16.0495	9.03784e-05	7.75066	MISN/BN/BSN/PSN/MIYP/
WH09	BoGMS1032	BnC07	0	bna1041	BnC07	19.5	13.7487	0.000278532	7.3159	TSW/BTL/
WH09	bna4251	BnC07	2.7	bna0480	BnC08	75.6	11.4914	0.000860177	6.15145	TSW/MISNP/MISN
WH09	bna4251	BnC07	2.7	BM204C	BnC08	95.7	11.9594	0.000679422	6.35777
WH09	bna0731	BnC07	15.6	SSR545A	BnC08	12.3	23.6119	2.56394e-06	11.7003	TSW
WH09	BGO169	BnC07	29.2	bna1478	BnC09	0	13.6837	0.000287617	7.51572
WH09	BGO169	BnC07	29.2	bna4581	BnC09	22.9	11.6631	0.000788743	6.45562
WH09	BEN206	BnC07	60.4	BEN316	BnC08	83.7	12.3872	0.000548191	7.30486	TSW
WH09	bna0848	BnC08	1.4	bna3766	BnC08	10.6	21.2971	7.47799e-06	10.6338
WH09	bna5803	BnC08	55.6	BM733	BnC08	81.1	13.1109	0.000382066	7.32324	BN/BSN/PSN
WH09	bna4737	BnC08	59.9	BM715B	BnC09	73.8	13.4567	0.000321823	6.39596	BN/BSN/PSN
WH09	bna4737	BnC08	59.9	bna4594	BnC09	93.9	13.6091	0.000298435	6.41135	BN/BSN/PSN
WH09	BGO183	BnC08	64.7	BEN316	BnC08	83.7	14.6576	0.000178076	8.65497	BN/BSN/PSN/MIYP
WH09	bna4795	BnC08	102.5	BM156	BnC08	140.2	19.2681	1.93796e-05	10.1641
WH09	BoGMS795	BnA02	0	BoGMS1425	BnA03	190.5	12.5522	0.000504771	6.49501
WH09	BEN406	BnA02	11.7	BEN216	BnC04	88.3	18.0951	3.38199e-05	8.00215	BS/BTL/BN/BSN/MISNP/MIYP/SSN/PSN/BY/PY/BY/PY
WH09	BEN406	BnA02	11.7	bna2677	BnA08	49.8	20.9316	8.86853e-06	8.90654	BS/BTL/BN/BSN/MISNP/MIYP/SSN
WH09	bna1698	BnA02	24.3	bna3760	BnC01	39.1	11.7053	0.00077213	5.45755	BY/PY/
WH09	bna1698	BnA02	24.3	bna4795	BnC08	102.5	15.8324	0.000100412	7.21815	SSN/PSN/BY/PY/MILP/BHP
WH09	bna1698	BnA02	24.3	bna0505	BnA07	51.3	18.0246	3.49759e-05	8.03056	SSN/PSN/BY/PY/MILP/BHP
WH09	bna5073	BnA02	30.9	bna1439	BnC02	82.7	12.1923	0.00060442	5.45238	BHP
WH09	bna5073	BnA02	30.9	SSR38B	BnC03	42.4	12.0156	0.00066049	5.37603	BHP/BAL/
WH09	bna5073	BnA02	30.9	bna2038	BnA05	45.7	11.7427	0.000757713	5.26491	BHP
WH09	bna5073	BnA02	30.9	bna2672	BnA08	50.7	11.7501	0.000754885	5.1817	BHP
WH09	bna1424	BnA02	33.1	bna4610	BnC05	90	13.7232	0.000282063	6.29495	BY/PY/BAL
WH09	bna1424	BnA02	33.1	SSR352	BnA09	10	11.5092	0.000852473	5.66874
WH09	bna3533	BnA02	56.7	bna0875	BnC09	99.2	25.6276	1.02254e-06	11.2851	BSP/MIYP/
WH09	bna3552	BnA02	66.6	BGO140	BnC04	7.8	16.1152	8.75492e-05	7.8385
WH09	bna3552	BnA02	66.6	bna5967	BnC04	23.2	14.3594	0.000206144	7.11077
WH09	bna3552	BnA02	66.6	bna1956	BnC04	134.7	12.8533	0.000434329	6.36632
WH09	BGO153	BnA02	73.4	SSR200A	BnA07	124.3	12.046	0.000650494	6.14182	BHP/TSW/
WH09	bna0743	BnA02	80.7	bna2009	BnC01	36.5	15.992	9.29336e-05	8.04627
WH09	bna0743	BnA02	80.7	BGO146	BnC02	80.6	21.7324	6.10708e-06	11.104	BSP
WH09	bna0743	BnA02	80.7	bna5554	BnC02	90.1	17.1431	5.33333e-05	8.86617
WH09	bna0743	BnA02	80.7	BoGMS1200	BnC08	45.9	18.6299	2.62207e-05	9.95278
WH09	BEN189A	BnA02	81.6	bna2154	BnC04	19.9	19.4715	1.76043e-05	9.83651
WH09	BEN189A	BnA02	81.6	bna1518	BnC04	109.9	13.0025	0.000403247	6.75171	MIY/BH/
WH09	BEN189A	BnA02	81.6	bna4401	BnC08	0	13.8947	0.000259157	7.13703
WH09	SSR637B	BnA02	91	BM204B	BnC08	122.1	21.0523	8.38266e-06	10.7995
WH09	SSR637B	BnA02	91	BEN50A	BnA09	9.1	21.2442	7.66489e-06	10.7684
WH09	bna3571	BnA02	93.8	SSR591	BnA09	51.3	27.9222	3.641e-07	13.9076	MISN
WH09	bna3566	BnA02	96.8	bna0480	BnC08	75.6	25.9779	8.72596e-07	12.738	MISNP/MISN/
WH09	bna3566	BnA02	96.8	SSR352	BnA09	10	17.1412	5.3382e-05	8.93281
WH09	BEN349	BnA02	99.2	SSR193	BnC02	49.4	11.7415	0.00075819	6.29016
WH09	BEN349	BnA02	99.2	BM61	BnC08	43.3	14.1021	0.000233961	7.76932
WH09	SSR534	BnA03	0	BM192B	BnC02	0	15.4622	0.000120206	7.8084
WH09	SSR534	BnA03	0	BM286	BnC08	8.3	15.0006	0.00015056	7.86214
WH09	SSR534	BnA03	0	bna4585	BnC09	40	13.1901	0.000367326	13.1166
WH09	SSR534	BnA03	0	bna5444	BnA05	27.3	18.877	2.33202e-05	9.75156
WH09	SSR534	BnA03	0	bna5650	BnA06	0	11.4397	0.000882944	6.10393	MIY
WH09	SSR534	BnA03	0	bna2279	BnA06	11.6	12.4701	0.000525905	6.67481
WH09	bna3791	BnA03	3.6	bna3300	BnC05	1.1	35.3779	1.39466e-08	16.9082
WH09	bna3791	BnA03	3.6	BoGMS1200	BnC08	45.9	24.96	1.38464e-06	13.2414
WH09	bna3791	BnA03	3.6	bna0480	BnC08	75.6	21.514	6.75968e-06	10.9182	MISNP/MISN/
WH09	bna3791	BnA03	3.6	BGO120B	BnA08	59	14.3721	0.000204864	7.17507	BSP
WH09	bna3791	BnA03	3.6	SSR591	BnA09	51.3	15.2311	0.000134534	8.16169	MISN
WH09	BoGMS819	BnA03	6.2	bna5554	BnC02	90.1	21.7267	6.12323e-06	11.2663
WH09	BoGMS819	BnA03	6.2	bna4795	BnC08	102.5	20.1833	1.25914e-05	10.2846
WH09	BoGMS819	BnA03	6.2	bna5566	BnA05	9	18.6096	2.64746e-05	9.53608
WH09	BoGMS819	BnA03	6.2	bna2619	BnA08	68.9	14.8059	0.0001656	7.40717	BSP
WH09	BGO120	BnA03	10.1	bna3207	BnC01	26.7	12.6392	0.0004833	6.42893
WH09	BGO120	BnA03	10.1	bna5556	BnC02	95.1	15.6361	0.000110456	8.23309
WH09	BGO120	BnA03	10.1	bna4610	BnC05	90	17.6388	4.2055e-05	8.86423	BY/PY/BAL
WH09	BGO120	BnA03	10.1	bna0035	BnA07	39.5	24.6583	1.58861e-06	11.7839
WH09	BGO120	BnA03	10.1	BGO160B	BnA07	49.3	19.3503	1.86412e-05	9.81498
WH09	BGO120	BnA03	10.1	bna5462	BnA08	60.5	14.9058	0.000157701	7.37351	BSP
WH09	BoGMS680	BnA03	14.6	bna1805	BnA10	59.4	15.2408	0.000133901	7.8328
WH09	BoGMS680	BnA03	14.6	BGO140	BnC04	7.8	14.1874	0.000224343	7.22343
WH09	BoGMS680	BnA03	14.6	bna4794	BnC05	4.7	28.4922	2.82336e-07	13.7305
WH09	BoGMS680	BnA03	14.6	bna4065	BnC05	26.6	25.7607	9.62728e-07	12.4983
WH09	BoGMS680	BnA03	14.6	bna5803	BnC08	55.6	20.8156	9.36277e-06	9.78416	BSN/PSN/
WH09	BoGMS680	BnA03	14.6	BGR38	BnA05	48	17.6379	4.20718e-05	8.96561
WH09	BoGMS680	BnA03	14.6	bna2411	BnA07	86.5	14.4542	0.000196765	7.56148
WH09	bna0583	BnA03	15.5	bna2296	BnA06	33.8	11.7008	0.000773888	6.15428
WH09	bna0583	BnA03	15.5	bna3841	BnA07	26.6	24.8516	1.45469e-06	12.2881
WH09	bna0583	BnA03	15.5	bna0504	BnA07	52.7	20.2238	1.23546e-05	10.2238
WH09	bna3783	BnA03	18.4	bna0988	BnC01	63.2	18.4821	2.81287e-05	9.46251	PY
WH09	bna3783	BnA03	18.4	BGR89	BnC03	4	18.7559	2.46984e-05	9.57843	PY
WH09	bna3783	BnA03	18.4	bna1956	BnC04	134.7	23.8842	2.26295e-06	11.9429
WH09	bna3783	BnA03	18.4	bna0623	BnC05	81.9	12.8118	0.000443414	6.52946
WH09	bna3783	BnA03	18.4	bna4761	BnC09	81.5	13.6738	0.000289037	6.49546
WH09	bna3783	BnA03	18.4	bna0971	BnC09	84.9	13.6738	0.000289037	6.49546
WH09	bna3783	BnA03	18.4	bna1650	BnA03	182.9	21.1675	7.944e-06	10.6791
WH09	bna3783	BnA03	18.4	bna2033	BnA05	49.5	16.451	7.44269e-05	8.49265
WH09	bna3807	BnA03	19.8	bna5967	BnC04	23.2	21.6654	6.30024e-06	10.8197	PY/BH/
WH09	bna3807	BnA03	19.8	BM725	BnC04	138.3	23.3938	2.83401e-06	11.5878	PY/BSP/
WH09	bna3807	BnA03	19.8	bna4488	BnC08	68.6	13.8502	0.000264907	6.82935	PY
WH09	bna3807	BnA03	19.8	BM156	BnC08	140.2	15.4232	0.000122511	8.22648	PY
WH09	bna3807	BnA03	19.8	bna2023	BnA05	62.6	11.8831	0.000705993	6.10434	PY/MILP/
WH09	bna3612	BnA03	41.1	bna2677	BnA08	49.8	14.8679	0.000160655	7.10467	PY
WH09	bna3627	BnA03	43.7	BEN69	BnC08	5	11.9159	0.000694466	6.27047	TSW
WH09	bna3627	BnA03	43.7	bna0480	BnC08	75.6	16.0692	8.95231e-05	8.40957	TSW/MISNP/MISN
WH09	bna3627	BnA03	43.7	BM204B	BnC08	122.1	13.7782	0.000274501	7.31719	TSW
WH09	bna3627	BnA03	43.7	SSR352	BnA09	10	15.2987	0.000130171	8.15605	PY/TSW/
WH09	SSR128C	BnA03	55.2	SSR38B	BnC03	42.4	11.6629	0.000788831	6.16261	BAL
WH09	bna3582	BnA03	59.8	bna0578	BnC03	38.2	12.0643	0.000644546	6.07327	BAL
WH09	bna3593	BnA03	61	bna0702	BnA04	0	11.779	0.000743976	5.92068
WH09	BoGMS1464A	BnA03	62.1	BEN43	BnA08	38.6	13.2557	0.000355558	6.92369	BN
WH09	bna5036	BnA03	63.5	BM733	BnC08	81.1	11.6939	0.000776594	6.96336
WH09	bna5036	BnA03	63.5	bna2672	BnA08	50.7	12.0717	0.000642129	5.94455
WH09	bna1289	BnA03	65.5	BGO196	BnC09	83.2	12.6864	0.000472048	6.07232
WH09	bna0107	BnA03	70.3	bna0578	BnC03	38.2	14.9827	0.000151883	7.38857	BAL
WH09	bna0107	BnA03	70.3	BGR93	BnA08	22.3	15.2406	0.000133913	7.33583	MISNP/BY/MIYP
WH09	SSR374	BnA03	72.3	BGR69	BnA08	27.6	14.844	0.00016254	7.13944
WH09	BM455	BnA03	74	SSR604	BnA04	5	12.2043	0.000600813	6.55525
WH09	BM455	BnA03	74	bna4861	BnA08	55.2	11.4009	0.00090044	5.9206
WH09	BM794	BnA03	76.1	bna0702	BnA04	0	15.0739	0.000145261	7.44674
WH09	SSR555A	BnA03	88.2	bna5298	BnA06	57	11.2629	0.000965554	6.11146	SSN
WH09	BoGMS1307	BnA03	92.1	bna4761	BnC09	81.5	11.4741	0.000867736	5.75
WH09	SSR706	BnA03	113.8	bna1518	BnC04	109.9	12.1328	0.000622737	6.4204	BH
WH09	SSR706	BnA03	113.8	bna0114	BnC06	34.8	18.2282	3.17411e-05	9.36664	TSW
WH09	SSR706	BnA03	113.8	SSR138	BnC06	60	20.6497	1.01185e-05	10.186	MIL/MISN/
WH09	BGR54	BnA03	115.8	bna5592	BnA04	38.6	16.3369	7.86476e-05	8.62404	BH
WH09	BGR54	BnA03	115.8	bna1893	BnA04	56.1	19.4412	1.78574e-05	10.096
WH09	bna1552	BnA03	118.7	BM192B	BnC02	0	22.993	3.40809e-06	11.0546
WH09	bna1552	BnA03	118.7	SSR352	BnA09	10	14.3183	0.000210349	7.67995
WH09	bna1802	BnA03	138.5	bna4289	BnC05	21.5	13.301	0.000347652	7.02309	TSW
WH09	bna1802	BnA03	138.5	bna2843	BnA05	20.1	15.3981	0.000124022	8.18093	TSW
WH09	bna1802	BnA03	138.5	bna0505	BnA07	51.3	16.0111	9.20787e-05	8.16031	TSW
WH09	BGO29	BnA03	146	bna3300	BnC05	1.1	14.2683	0.000215587	7.64948
WH09	bna1748	BnA03	148.9	BEN253	BnA06	16.4	12.1037	0.000631918	6.43989
WH09	BEN190B	BnA03	152.6	bna2619	BnA08	68.9	17.9928	3.55109e-05	8.89546	BSP
WH09	SSR106A	BnA03	154.7	SSR624A	BnC01	74.8	20.8706	9.12506e-06	10.7084
WH09	SSR106A	BnA03	154.7	bna5435	BnC04	10.1	11.2221	0.000985745	5.97174
WH09	BM830	BnA03	157	BGO120B	BnA08	59	16.9078	5.97198e-05	8.34447	BSP
WH09	bna5580	BnA03	158.7	SSR575	BnA04	40.9	20.3341	1.1731e-05	10.7428	BH
WH09	BGR80	BnA03	161.9	SSR32B	BnC04	104.7	12.564	0.000501789	6.69625	MIY/BH/
WH09	BGR80	BnA03	161.9	bna4065	BnC05	26.6	17.2442	5.08072e-05	8.98977
WH09	BGR80	BnA03	161.9	BGO199B	BnC09	8.6	15.5974	0.000112556	8.25938
WH09	bna1712	BnA03	163	BEN410	BnC01	70.2	22.0696	5.22229e-06	11.9223
WH09	bna0092	BnA03	165.3	bna2222	BnC01	4.6	12.4249	0.000537929	6.4668	BN
WH09	bna0092	BnA03	165.3	bna1685	BnA03	179.5	28.0947	3.37094e-07	13.544
WH09	BGR75	BnA03	166.7	BM165	BnA07	93.1	17.5215	4.44829e-05	9.13136	BS
WH09	bna5284	BnA03	170.6	bna2342	BnA06	51	14.3445	0.000207658	7.19805
WH09	bna5577	BnA03	172.1	bna3769	BnC04	36.6	12.1089	0.000630268	5.99552
WH09	bna5577	BnA03	172.1	BGO185	BnC08	57	13.2458	0.000357305	6.1723	BSN/PSN/
WH09	bna5577	BnA03	172.1	bna3149	BnA07	35.5	12.7741	0.000451837	6.39764
WH09	SSR628B	BnA03	176.8	bna5435	BnC04	10.1	25.7501	9.67338e-07	12.6407	BH
WH09	bna1659	BnA03	181.5	bna3405	BnC07	76.7	15.3679	0.000125857	7.94383
WH09	bna1650	BnA03	182.9	BoGMS1200	BnC08	45.9	12.3287	0.000564492	7.04708
WH09	bna1650	BnA03	182.9	bna4786	BnA07	42.9	17.9971	3.54371e-05	9.10858
WH09	bna1650	BnA03	182.9	bna4861	BnA08	55.2	13.2571	0.000355302	6.71269
WH09	BEN25	BnA03	186.2	SSR624A	BnC01	74.8	12.3414	0.000560913	6.48757
WH09	bna1643	BnA03	188.5	bna2009	BnC01	36.5	15.8066	0.000101677	8.17124
WH09	bna1643	BnA03	188.5	BGO146	BnC02	80.6	18.5912	2.67078e-05	9.86045	BSP
WH09	bna1643	BnA03	188.5	bna1088	BnC02	96.3	24.5227	1.69001e-06	12.3779
WH09	bna1643	BnA03	188.5	bna4399	BnC07	74.9	14.5796	0.000185022	7.61216
WH09	bna1638	BnA03	189.6	bna2318	BnA06	29.2	16.0483	9.04349e-05	8.31256
WH09	BGR35	BnA03	196.8	bna2825	BnA09	105.2	20.7526	9.64258e-06	11.63
WH09	bna1631	BnA03	199.6	bna1223	BnC02	81.8	14.5901	0.000184075	7.63403
WH09	bna1631	BnA03	199.6	bna1088	BnC02	96.3	22.7877	3.74647e-06	11.5343
WH09	bna0702	BnA04	0	bna2045	BnC05	144	14.548	0.000187916	7.23679
WH09	bna0702	BnA04	0	bna5689	BnC06	9	16.904	5.98283e-05	8.47654
WH09	bna0702	BnA04	0	bna4251	BnC07	2.7	16.9729	5.78797e-05	8.34206	TSW
WH09	bna0702	BnA04	0	bna4404	BnC08	22.9	15.2007	0.000136545	7.62529
WH09	bna0702	BnA04	0	bna0505	BnA07	51.3	22.6516	3.98938e-06	10.684
WH09	bna0556	BnA04	3.2	bna3059	BnA10	18.1	13.3677	0.000336336	6.51252
WH09	SSR95A	BnA04	7.6	bna0695	BnC04	30.8	14.2124	0.000221602	7.0007
WH09	SSR95A	BnA04	7.6	BGR43	BnA09	83.6	11.4659	0.000871318	5.97742	MIY/MIL/MILP
WH09	BM872	BnA04	32	BEN269	BnC04	35.7	13.7152	0.000283173	7.15858
WH09	BM872	BnA04	32	bna5803	BnC08	55.6	34.8914	1.71844e-08	15.723	BSN/PSN/
WH09	BM872	BnA04	32	bna2305	BnA06	40.4	14.7236	0.00017241	7.81587
WH09	bna1810	BnA04	33.1	bna5239	BnC01	56.3	11.9014	0.000699548	6.41304
WH09	bna1810	BnA04	33.1	bna3769	BnC04	36.6	14.2275	0.000219953	7.41282
WH09	bna1810	BnA04	33.1	BGR45	BnA06	41.3	15.3047	0.000129793	7.9608
WH09	bna1810	BnA04	33.1	BM936B	BnA09	68.2	28.8753	2.3809e-07	14.0336
WH09	bna1822	BnA04	35.7	bna0771	BnA07	25.7	12.5947	0.000494151	6.63889
WH09	bna1822	BnA04	35.7	bna1038	BnA07	56.3	14.1657	0.000226749	7.1897
WH09	bna1827	BnA04	37.1	bna5615	BnA05	55.6	18.5515	2.72164e-05	9.42475	BH/MIYP/
WH09	bna5592	BnA04	38.6	SSR32B	BnC04	104.7	13.3576	0.000338033	7.01353	BH/MIY/BH
WH09	SSR575	BnA04	40.9	BM710	BnA10	64.9	12.843	0.000436566	7.11401	BH
WH09	SSR575	BnA04	40.9	bna1956	BnC04	134.7	18.1478	3.29811e-05	9.76576	BH
WH09	SSR575	BnA04	40.9	bna3405	BnC07	76.7	14.9296	0.000155878	8.12928	BH
WH09	SSR575	BnA04	40.9	BGR38	BnA05	48	17.4319	4.64342e-05	9.22338	BH
WH09	bna5868	BnA04	45.2	bna4794	BnC05	4.7	18.616	2.63949e-05	9.60658	BH
WH09	bna5868	BnA04	45.2	bna4082	BnC05	33.5	35.2227	1.49063e-08	16.7376	BH
WH09	bna5868	BnA04	45.2	bna5851	BnC09	3.6	13.5937	0.000300715	7.19719	BH
WH09	bna5868	BnA04	45.2	BoGMS1484	BnC09	25.2	14.1256	0.00023127	7.69311	BH
WH09	bna5868	BnA04	45.2	BM151	BnA07	80.6	15.5001	0.000118011	8.12925	BH/PH/
WH09	bna5868	BnA04	45.2	BGR60	BnA09	75.3	20.3078	1.18769e-05	10.283	BH/MIY/MIL/MILP
WH09	bna5881	BnA04	47.5	bna5803	BnC08	55.6	30.7376	1.04527e-07	14.2126	BH/BSN/PSN
WH09	bna5881	BnA04	47.5	bna5851	BnC09	3.6	13.5937	0.000300715	7.19719	BH
WH09	bna5881	BnA04	47.5	BoGMS1484	BnC09	25.2	14.1256	0.00023127	7.69311	BH
WH09	bna5881	BnA04	47.5	BGR60	BnA09	75.3	20.3078	1.18769e-05	10.283	BH/MIY/MIL/MILP
WH09	BM838	BnA04	50.8	BGR23	BnA09	88	14.0241	0.000243131	7.44879	MIY/MIL/MILP
WH09	bna1882	BnA04	54.1	bna5803	BnC08	55.6	30.7376	1.04527e-07	14.2126	BSN/PSN/
WH09	bna1882	BnA04	54.1	bna5851	BnC09	3.6	13.5937	0.000300715	7.19719
WH09	bna1882	BnA04	54.1	BoGMS1484	BnC09	25.2	14.1256	0.00023127	7.69311
WH09	bna1882	BnA04	54.1	BGR60	BnA09	75.3	20.3078	1.18769e-05	10.283	MIY/MIL/MILP
WH09	bna1888	BnA04	55	BoGMS622	BnC01	46.5	13.8937	0.000259278	7.72107
WH09	bna1888	BnA04	55	BoGMS1153	BnC03	4.9	12.007	0.000663353	6.62293
WH09	bna1893	BnA04	56.1	bna1956	BnC04	134.7	13.7371	0.000280127	7.27576
WH09	bna1893	BnA04	56.1	bna4794	BnC05	4.7	19.3938	1.82616e-05	9.9754
WH09	bna1893	BnA04	56.1	bna2311	BnA06	37.7	24.8878	1.43095e-06	12.4347
WH09	bna1893	BnA04	56.1	bna0771	BnA07	25.7	12.0773	0.000640327	6.42047
WH09	bna3976	BnA04	57.2	bna3135	BnA10	4.3	12.3908	0.000547199	6.57818
WH09	bna3976	BnA04	57.2	bna2697	BnA10	10.5	13.3415	0.000340742	7.05415
WH09	bna3976	BnA04	57.2	bna4083	BnC05	34.6	44.9489	2.55005e-10	20.3536
WH09	bna3976	BnA04	57.2	SSR373	BnA05	54.5	14.3968	0.000202392	7.56786
WH09	BEN98	BnA04	58.3	BGR16	BnC01	7.5	12.5856	0.000496395	6.7354
WH09	BEN98	BnA04	58.3	BM151	BnA07	80.6	20.0582	1.3354e-05	10.3319	PH
WH09	BM103B	BnA05	0	bna4313	BnC07	30.4	13.6078	0.000298621	7.1909
WH09	BM103B	BnA05	0	bna4401	BnC08	0	15.6038	0.000112207	7.94717
WH09	BGR74	BnA05	2.7	BM138	BnC05	16.8	16.7725	6.37378e-05	8.84423
WH09	BGR74	BnA05	2.7	bna1584	BnA05	22.4	11.4384	0.000883539	6.20849
WH09	bna5566	BnA05	9	bna3091	BnA10	13.1	12.2878	0.000576164	6.49808
WH09	bna5566	BnA05	9	bna3079	BnA10	16	12.2878	0.000576164	6.49808
WH09	bna5566	BnA05	9	bna2279	BnA06	11.6	11.5301	0.000843518	6.13377
WH09	bna1590	BnA05	13.5	bna5851	BnC09	3.6	16.6644	6.71473e-05	8.67312
WH09	bna1590	BnA05	13.5	BM477B	BnC09	26.3	20.4402	1.11618e-05	10.4172
WH09	bna1590	BnA05	13.5	BoGMS1059	BnA05	58.2	18.2722	3.10829e-05	9.50612	MIYP
WH09	bna1590	BnA05	13.5	bna1038	BnA07	56.3	18.6405	2.60901e-05	9.23411
WH09	SSR643	BnA05	16.8	BM130A	BnA10	9.4	11.826	0.000726592	7.10167
WH09	bna2843	BnA05	20.1	BM932	BnC05	7	20.3412	1.16919e-05	10.6063
WH09	bna2843	BnA05	20.1	bna4083	BnC05	34.6	29.014	2.23869e-07	14.3273
WH09	bna2843	BnA05	20.1	bna0725	BnA09	62.4	16.6445	6.77945e-05	8.66389
WH09	bna1584	BnA05	22.4	BM83	BnA10	3.1	15.0269	0.000148639	7.87592
WH09	bna1584	BnA05	22.4	bna2697	BnA10	10.5	14.5754	0.000185406	7.63973
WH09	bna1584	BnA05	22.4	bna2861	BnA09	94.1	29.6025	1.72455e-07	14.4475	MIY/MIL/MILP
WH09	SSR212B	BnA05	23.9	BoGMS1230	BnA06	23.9	17.9505	3.62339e-05	9.51227
WH09	BEN83	BnA05	25	bna1956	BnC04	134.7	12.3856	0.000548622	6.75199
WH09	BEN83	BnA05	25	bna1903	BnC04	149.9	14.2467	0.000217891	7.50624
WH09	BEN83	BnA05	25	BGR38	BnA05	48	21.9297	5.57244e-06	11.2852
WH09	BEN83	BnA05	25	bna3841	BnA07	26.6	12.969	0.000410015	7.00763
WH09	BEN83	BnA05	25	BGR60	BnA09	75.3	30.2105	1.31835e-07	14.8245	MIY/MIL/
WH09	bna0021	BnA05	26.4	bna2979	BnC01	54.3	24.0045	2.14165e-06	12.4708
WH09	bna0021	BnA05	26.4	bna2305	BnA06	40.4	23.717	2.44318e-06	11.9634
WH09	bna0021	BnA05	26.4	bna3875	BnA07	37.8	12.6535	0.000479849	6.75276
WH09	bna0021	BnA05	26.4	bna2905	BnA09	72.6	20.3422	1.16865e-05	10.4678	MIY/MIL/MILP
WH09	bna5444	BnA05	27.3	BGO185	BnC08	57	13.3002	0.000347791	6.63343	BSN/PSN/
WH09	bna5444	BnA05	27.3	bna4585	BnC09	40	12.0598	0.000646006	11.8912
WH09	bna5444	BnA05	27.3	bna3149	BnA07	35.5	16.1071	8.78951e-05	8.37911
WH09	BM957	BnA05	43.6	BM733	BnC08	81.1	16.4338	7.50499e-05	10.0812
WH09	BM957	BnA05	43.6	BEN136B	BnC08	104	14.3193	0.00021025	8.01499
WH09	SSR571	BnA05	44.8	BM716	BnC03	0	17.0813	5.49396e-05	8.5907
WH09	SSR571	BnA05	44.8	bna3769	BnC04	36.6	13.2573	0.00035527	6.84818
WH09	bna2038	BnA05	45.7	BGR89	BnC03	4	16.0478	9.04542e-05	7.79644
WH09	bna2038	BnA05	45.7	bna5288	BnA05	52.5	20.4297	1.12166e-05	9.5446
WH09	bna2033	BnA05	49.5	BM192B	BnC02	0	21.9778	5.44928e-06	10.5547	MIYP
WH09	bna2033	BnA05	49.5	bna2279	BnA06	11.6	11.442	0.000881903	6.07925
WH09	BoGMS1059	BnA05	58.2	BGO141	BnC04	24.6	13.6818	0.000287893	7.363	MIYP
WH09	BoGMS1059	BnA05	58.2	SSR477	BnC05	86.4	12.304	0.000571508	6.46759	MIYP/BY/PY/BAL
WH09	BoGMS1059	BnA05	58.2	bna2541	BnA07	125.2	12.3256	0.000565365	6.62502	MIYP
WH09	BoGMS1059	BnA05	58.2	BEN84	BnA09	109.5	12.0538	0.000647943	6.54192	MIYP
WH09	bna0321	BnA05	61.1	bna2178	BnC05	120.5	16.9179	5.94298e-05	8.8623	MIYP/MILP/
WH09	bna2023	BnA05	62.6	BM192B	BnC02	0	20.9371	8.84595e-06	9.92801	MIYP/MILP/
WH09	bna2023	BnA05	62.6	bna2197	BnC05	114.6	16.6458	6.77514e-05	8.45148	MIYP/MILP/
WH09	bna5650	BnA06	0	BGR88B	BnC05	132.7	14.4152	0.000200571	7.40569	MIY
WH09	bna5650	BnA06	0	BGO183	BnC08	64.7	23.1495	3.17108e-06	11.6438	MIY/BN/BSN/PSN/MIYP/
WH09	bna5650	BnA06	0	SSR578A	BnA06	58.1	14.4881	0.000193519	7.61937	MIY/SSN/
WH09	SSR574	BnA06	3.6	bna2234	BnC01	1.7	15.6731	0.000108487	8.20709	MIY/BN/
WH09	SSR47	BnA06	5.1	BEN410	BnC01	70.2	27.1938	5.04553e-07	14.412	MIY
WH09	SSR47	BnA06	5.1	bna1956	BnC04	134.7	12.402	0.000544136	6.5749
WH09	SSR47	BnA06	5.1	bna4065	BnC05	26.6	15.4146	0.000123025	7.98434	MIY
WH09	SSR47	BnA06	5.1	bna2619	BnA08	68.9	15.4468	0.00012111	7.69582	MIY/BSP/
WH09	bna5392	BnA06	6.8	BEN374B	BnC06	0	11.6985	0.000774788	6.21008	MIY
WH09	bna5392	BnA06	6.8	bna2296	BnA06	33.8	19.52	1.72057e-05	9.90331	MIY
WH09	bna5392	BnA06	6.8	BM65	BnA06	47.4	16.9425	5.87309e-05	8.71904
WH09	bna5392	BnA06	6.8	bna3149	BnA07	35.5	14.5051	0.000191914	7.63537	MIY
WH09	SSR124	BnA06	8.2	BM715A	BnA09	47	12.7701	0.000452725	6.81071	MISN
WH09	bna2247	BnA06	9.9	BGO185	BnC08	57	29.4824	1.81879e-07	13.4619	BSN/PSN/
WH09	bna2279	BnA06	11.6	bna4289	BnC05	21.5	12.0935	0.000635165	6.38229
WH09	bna5343	BnA06	12.5	bna2979	BnC01	54.3	24.8356	1.46536e-06	12.8765
WH09	bna5343	BnA06	12.5	BoGMS1072	BnC09	15.7	20.3285	1.17618e-05	10.2617
WH09	bna5343	BnA06	12.5	BM165	BnA07	93.1	22.7059	3.89055e-06	11.6976	BS
WH09	bna5343	BnA06	12.5	bna2920	BnA09	64.4	14.7017	0.000174276	7.6472
WH09	bna5343	BnA06	12.5	BGR23	BnA09	88	16.3997	7.62972e-05	8.5667	MIY/MIL/MILP
WH09	BEN253	BnA06	16.4	SSR143	BnC03	56.1	24.0142	2.1321e-06	12.2171
WH09	BoGMS1203	BnA06	19.6	bna1518	BnC04	109.9	16.6272	6.8361e-05	8.55581	MIY/BH/
WH09	BoGMS1203	BnA06	19.6	bna4117	BnC05	19.8	15.7216	0.000105964	8.20755
WH09	bna2318	BnA06	29.2	bna3665	BnC03	72.9	21.5387	6.68236e-06	10.9172
WH09	bna2318	BnA06	29.2	SSR32B	BnC04	104.7	16.0276	9.13448e-05	8.32256	MIY/BH/
WH09	bna2296	BnA06	33.8	bna3862	BnC02	55.7	12.3437	0.000560263	6.34452	BSP
WH09	bna2311	BnA06	37.7	BEN84	BnA09	109.5	25.0336	1.33905e-06	12.5786
WH09	bna2305	BnA06	40.4	bna3898	BnC04	11.2	14.741	0.000170952	7.64012	BH
WH09	BGR45	BnA06	41.3	bna4399	BnC07	74.9	11.592	0.000817559	6.10067
WH09	BGR45	BnA06	41.3	bna5221	BnA08	35.3	11.5136	0.000850588	5.72219	BTL/BSN/PSN/BN
WH09	BGR45	BnA06	41.3	BM477A	BnA09	28.6	32.4811	4.8744e-08	15.4448	BSP
WH09	bna2339	BnA06	43.7	BEN425	BnC02	25.7	14.3413	0.000207989	7.70455
WH09	bna2339	BnA06	43.7	SSR477	BnC05	86.4	24.9694	1.37879e-06	12.2291	BY/PY/BAL
WH09	bna5922	BnA06	46	SSR32B	BnC04	104.7	11.7345	0.000760844	6.24534	MIY/BH/
WH09	bna5922	BnA06	46	bna4610	BnC05	90	25.9225	8.94732e-07	12.5158	BY/PY/BAL
WH09	bna5922	BnA06	46	BEN55B	BnA09	19.1	47.385	9.49176e-11	23.5766
WH09	BM65	BnA06	47.4	SSR31	BnC03	101.7	16.0985	8.82617e-05	8.28379	BS
WH09	BM65	BnA06	47.4	bna1518	BnC04	109.9	11.7782	0.000744275	6.24062	MIY/BH/
WH09	bna2342	BnA06	51	bna0584	BnC03	49.5	16.8211	6.22658e-05	8.53617	BAL
WH09	bna5298	BnA06	57	BGO140	BnC04	7.8	16.6514	6.75678e-05	8.47103	SSN
WH09	bna5298	BnA06	57	bna4344	BnC07	68.6	16.2151	8.34167e-05	8.41153	SSN/TSW/
WH09	SSR578A	BnA06	58.1	BM542B	BnC06	22.5	20.323	1.17922e-05	10.388	SSN/BAL/BH/BHP/TSW/
WH09	SSR578A	BnA06	58.1	bna4154	BnC06	61.2	17.3528	4.82288e-05	8.9722	SSN/MIL/MISN
WH09	bna2364	BnA06	64.2	bna1080	BnC02	100.1	17.9866	3.5615e-05	9.45829	SSN
WH09	SSR693	BnA06	65.4	BGR49	BnC05	0	11.6572	0.000791084	6.53658
WH09	BM660	BnA06	66.4	bna0867	BnC06	58.6	17.4603	4.58067e-05	10.2503	MIL/MISN/
WH09	BEN200B	BnA07	0	bna3898	BnC04	11.2	19.7877	1.5166e-05	10.1521	BH
WH09	BEN200B	BnA07	0	BEN229	BnC04	152.5	12.456	0.000529632	6.61728
WH09	BEN200B	BnA07	0	bna5803	BnC08	55.6	13.4843	0.000317456	6.91667
WH09	BEN200B	BnA07	0	bna2541	BnA07	125.2	15.7652	0.000103744	8.34522	TSW
WH09	BEN186	BnA07	1.7	BGO78	BnC04	141.6	25.3674	1.1506e-06	12.539	BSP
WH09	bna0826	BnA07	5.3	bna2583	BnC02	39.5	18.996	2.20422e-05	9.19335	BN
WH09	bna0826	BnA07	5.3	bna4377	BnC07	71.9	14.3019	0.00021205	7.26018
WH09	bna0826	BnA07	5.3	bna0480	BnC08	75.6	11.5767	0.000823914	6.18246	MISNP/MISN/
WH09	bna0826	BnA07	5.3	bna4795	BnC08	102.5	11.8951	0.000701768	6.30415
WH09	bna0771	BnA07	25.7	bna3901	BnC04	16.3	22.5032	4.27249e-06	11.3614	BH
WH09	bna3841	BnA07	26.6	SSR537B	BnA10	7	16.5759	7.00735e-05	8.58983
WH09	bna3841	BnA07	26.6	bna5556	BnC02	95.1	11.9468	0.000683729	6.36219
WH09	bna3841	BnA07	26.6	BGO160B	BnA07	49.3	13.3989	0.000331179	7.03982
WH09	bna3841	BnA07	26.6	BEN332A	BnA09	0	25.4047	1.1313e-06	12.5912
WH09	bna3149	BnA07	35.5	bna0035	BnA07	39.5	20.4315	1.12073e-05	9.70975
WH09	bna0035	BnA07	39.5	bna4313	BnC07	30.4	13.2496	0.000356635	6.73673
WH09	bna4786	BnA07	42.9	BGR2	BnA08	12.5	13.5043	0.000314321	6.56784
WH09	BGO160B	BnA07	49.3	bna5803	BnC08	55.6	11.6222	0.000805201	5.75134
WH09	bna0505	BnA07	51.3	BM716	BnC03	0	24.4483	1.74838e-06	11.6731
WH09	bna0505	BnA07	51.3	bna3769	BnC04	36.6	32.4893	4.85703e-08	15.0319
WH09	bna0505	BnA07	51.3	bna4056	BnC05	49.7	12.1299	0.000623656	5.98578	TSW
WH09	bna0504	BnA07	52.7	SSR537B	BnA10	7	13.9661	0.000250185	7.33119
WH09	bna0504	BnA07	52.7	bna3901	BnC04	16.3	22.5032	4.27249e-06	11.3614	BH
WH09	bna0504	BnA07	52.7	BEN55B	BnA09	19.1	23.231	3.05435e-06	13.0994
WH09	bna0866	BnA07	57.5	BEN332A	BnA09	0	23.8898	2.2571e-06	11.3852
WH09	BM151	BnA07	80.6	BEN6	BnC01	24.7	23.0895	3.25993e-06	11.4474
WH09	BM151	BnA07	80.6	BoGMS693	BnC03	44.9	24.963	1.38279e-06	12.1484	PH/BAL/
WH09	BM151	BnA07	80.6	BGO169	BnC07	29.2	15.3449	0.000127276	8.36619
WH09	BM151	BnA07	80.6	SSR545A	BnC08	12.3	12.6495	0.00048081	6.63866
WH09	BM151	BnA07	80.6	bna5218	BnA08	67.7	19.0228	2.17636e-05	9.17024	PH/BSP/
WH09	bna2411	BnA07	86.5	bna2009	BnC01	36.5	17.6527	4.17762e-05	9.15665	BS
WH09	bna2411	BnA07	86.5	BM716	BnC03	0	20.69	9.92944e-06	10.6366	PH
WH09	bna2411	BnA07	86.5	bna3898	BnC04	11.2	18.9613	2.24073e-05	9.79516	PH/BH/
WH09	bna2411	BnA07	86.5	bna2197	BnC05	114.6	12.389	0.000547696	6.68254
WH09	SSR62	BnA07	89.4	SSR584	BnA07	119.6	14.0967	0.000234583	7.65443
WH09	bna5777	BnA07	90.3	bna2559	BnA07	127.8	12.7685	0.000453098	6.88514
WH09	bna5777	BnA07	90.3	bna2619	BnA08	68.9	16.8471	6.14906e-05	8.34011	PH/BSP/
WH09	bna2416	BnA07	94.7	BoGMS693	BnC03	44.9	27.441	4.51614e-07	13.1896	BS/BAL/
WH09	bna2416	BnA07	94.7	bna3665	BnC03	72.9	14.8685	0.000160606	7.81239	BS
WH09	bna2432	BnA07	97.1	bna2809	BnA09	108.1	20.9213	8.91132e-06	10.6093	BS
WH09	bna2432	BnA07	97.1	bna2807	BnA09	110.9	20.9213	8.91132e-06	10.6093	BS
WH09	bna0132	BnA07	102.9	bna4610	BnC05	90	12.6057	0.000491444	6.56069	BY/PY/BAL
WH09	bna5521	BnA07	109.9	bna2192	BnC05	115.5	15.3097	0.000129476	8.09457	BAL
WH09	BEN254	BnA07	111.7	BEN337	BnC04	2.3	23.4653	2.74242e-06	11.6802	TSW
WH09	BEN254	BnA07	111.7	BEN285	BnC05	111.1	13.8271	0.000267949	7.58589	BAL
WH09	bna2471	BnA07	113.5	bna2577	BnC06	15	34.2855	2.23047e-08	16.0352	TSW/MILP/
WH09	bna2471	BnA07	113.5	bna4145	BnC06	23.4	34.2855	2.23047e-08	16.0352	TSW/BAL/BH/BHP
WH09	SSR113B	BnA07	115	BoGMS1199	BnA10	14.5	13.9112	0.000257055	7.85892	TSW
WH09	SSR584	BnA07	119.6	bna4965	BnC06	64.1	16.0223	9.15787e-05	8.18594	TSW/MISN/
WH09	bna2541	BnA07	125.2	BGO140	BnC04	7.8	20.1043	1.30674e-05	10.0453	TSW
WH09	bna2541	BnA07	125.2	SSR46	BnC05	22.7	13.04	0.000395785	6.87714
WH09	bna2541	BnA07	125.2	SSR477	BnC05	86.4	18.4375	2.87323e-05	9.33917	TSW/BY/PY/BAL
WH09	bna2541	BnA07	125.2	bna2178	BnC05	120.5	21.7975	5.92501e-06	11.129	TSW
WH09	SSR434B	BnA07	126.1	BEN81	BnC05	29	11.3451	0.000926201	6.36884
WH09	bna2559	BnA07	127.8	bna4078	BnC05	29.9	11.3874	0.000906589	6.10641
WH09	bna5304	BnA08	0	bna3091	BnA10	13.1	16.0412	9.07429e-05	7.73687	PH
WH09	bna5304	BnA08	0	bna3079	BnA10	16	16.0412	9.07429e-05	7.73687	PH
WH09	bna5706	BnA08	5.6	BGR89	BnC03	4	12.4252	0.000537855	5.82062	PH
WH09	bna5706	BnA08	5.6	BM715A	BnA09	47	13.8717	0.000262115	6.58302	PH/MISN/
WH09	BGR2	BnA08	12.5	BM733	BnC08	81.1	12.6803	0.000473481	6.90987
WH09	BGR2	BnA08	12.5	BGO120B	BnA08	59	14.4203	0.000200069	6.81225	BSP
WH09	bna2743	BnA08	15.1	BGO179A	BnA09	100.6	14.5278	0.000189787	6.93494	MISNP/BY/MIYP
WH09	BGR93	BnA08	22.3	BEN376	BnC04	85	14.9467	0.000154581	7.07519
WH09	BGR93	BnA08	22.3	bna2686	BnA08	48.4	12.2073	0.000599896	5.85539
WH09	BGR93	BnA08	22.3	SSR594	BnA09	99.7	14.1344	0.000230268	6.8822
WH09	BGR69	BnA08	27.6	BGO6	BnA08	57.2	13.2356	0.000359123	6.40935	BSP
WH09	BGR69	BnA08	27.6	BM715A	BnA09	47	14.3756	0.000204512	7.01718	MISN
WH09	BEN48	BnA08	41.3	BGR51	BnC05	133.8	11.5427	0.000838182	5.81742
WH09	bna2699	BnA08	43.3	BGR89	BnC03	4	25.5058	1.08061e-06	11.6944
WH09	BGR8	BnA08	44.4	BEN140	BnC05	81	13.4377	0.000324864	6.50803
WH09	bna2677	BnA08	49.8	BM103A	BnC03	93.1	11.9325	0.00068868	5.73451	BTL
WH09	bna2672	BnA08	50.7	BGR88B	BnC05	132.7	12.5294	0.000510545	6.10454
WH09	bna2672	BnA08	50.7	BoGMS1032	BnC07	0	12.9367	0.000416669	6.41478
WH09	bna2672	BnA08	50.7	bna4737	BnC08	59.9	13.2347	0.000359288	5.92557	BN/BSN/PSN
WH09	bna2662	BnA08	58.1	bna1805	BnA10	59.4	14.7636	0.000169068	7.34389
WH09	bna2662	BnA08	58.1	bna2009	BnC01	36.5	12.3385	0.00056171	6.23561
WH09	bna2662	BnA08	58.1	bna0988	BnC01	63.2	21.3335	7.35243e-06	10.1875	BSP
WH09	BGO120B	BnA08	59	bna3324	BnC01	53.3	16.5757	7.00813e-05	8.18736	BSP
WH09	BGO120B	BnA08	59	BM716	BnC03	0	33.3205	3.38502e-08	14.9654	BSP
WH09	bna5218	BnA08	67.7	BM192B	BnC02	0	16.3546	7.79774e-05	7.68884	BSP
WH09	bna5218	BnA08	67.7	bna3238	BnC03	58.5	15.1175	0.000142202	7.43767	BSP
WH09	bna5218	BnA08	67.7	BoGMS1032	BnC07	0	20.5178	1.07633e-05	9.82947	BSP
WH09	bna2619	BnA08	68.9	bna0810	BnC03	68.2	13.0689	0.000390129	6.64449	BSP
WH09	bna2619	BnA08	68.9	bna4117	BnC05	19.8	12.3537	0.000557458	6.25747	BSP
WH09	bna2619	BnA08	68.9	bna0623	BnC05	81.9	13.6809	0.000288023	6.60367	BSP
WH09	bna2619	BnA08	68.9	BoGMS1484	BnC09	25.2	14.103	0.000233861	7.20189	BSP
WH09	BEN50B	BnA09	0.9	bna0488	BnC03	2	15.7851	0.000102744	8.40385
WH09	BEN50B	BnA09	0.9	bna0623	BnC05	81.9	19.2914	1.91672e-05	9.81059
WH09	BEN50A	BnA09	9.1	BM83	BnA10	3.1	18.6265	2.62638e-05	9.52725
WH09	BEN50A	BnA09	9.1	BoGMS1199	BnA10	14.5	18.1572	3.2833e-05	9.4243
WH09	BEN50A	BnA09	9.1	bna3211	BnC01	23	11.7944	0.000738246	6.02146
WH09	BEN50A	BnA09	9.1	bna5689	BnC06	9	20.9085	8.9651e-06	10.6441
WH09	SSR352	BnA09	10	SSR78C	BnC03	96.8	14.7007	0.000174361	7.7472	BTL
WH09	bna2964	BnA09	18.2	bna2979	BnC01	54.3	14.6947	0.000174869	8.04178
WH09	bna2964	BnA09	18.2	bna2861	BnA09	94.1	40.8995	1.35363e-09	18.9182
WH09	BM477A	BnA09	28.6	BM192B	BnC02	0	16.8859	6.03519e-05	8.331	BSP
WH09	BM477A	BnA09	28.6	bna3238	BnC03	58.5	13.6464	0.00029297	7.16321	BSP
WH09	BM908	BnA09	40.7	bna2138	BnC05	135.4	22.3718	4.54025e-06	13.9592
WH09	BM715A	BnA09	47	bna0623	BnC05	81.9	27.9277	3.63212e-07	13.202	MISN
WH09	SSR591	BnA09	51.3	BoGMS1199	BnA10	14.5	14.1695	0.000226331	7.72703	MISN
WH09	SSR591	BnA09	51.3	BM863	BnC03	0.9	23.8254	2.32473e-06	12.4186	MISN
WH09	SSR591	BnA09	51.3	bna3769	BnC04	36.6	13.7343	0.000280515	7.41907	MISN
WH09	SSR591	BnA09	51.3	BGR88B	BnC05	132.7	22.7516	3.80943e-06	11.6803	MISN
WH09	SSR591	BnA09	51.3	bna5689	BnC06	9	29.0853	2.16886e-07	14.5297	MISN
WH09	SSR591	BnA09	51.3	bna4106	BnC06	26.7	14.9539	0.000154037	7.82828	MISN/BAL/BH/BHP/TSW/
WH09	bna0274	BnA09	59.4	bna1518	BnC04	109.9	20.9854	8.64854e-06	10.6125	MIY/BH/
WH09	bna0274	BnA09	59.4	bna4117	BnC05	19.8	14.1017	0.000234011	7.42443
WH09	bna0274	BnA09	59.4	bna4313	BnC07	30.4	20.8964	9.01571e-06	10.6403
WH09	BM377	BnA09	63.5	bna0114	BnC06	34.8	12.1467	0.000618409	6.32037
WH09	BM377	BnA09	63.5	bna4965	BnC06	64.1	15.6694	0.000108684	7.84497	MISN
WH09	BM936B	BnA09	68.2	BM192B	BnC02	0	19.612	1.64749e-05	9.62341
WH09	BM936B	BnA09	68.2	SSR165	BnC04	129.8	11.5698	0.000826766	6.50526
WH09	BM787	BnA09	70.9	BoGMS693	BnC03	44.9	13.1176	0.000380807	7.36537	BAL
WH09	BGR60	BnA09	75.3	BEN211	BnC05	122.8	14.308	0.00021142	7.46939	MIY
WH09	BGR43	BnA09	83.6	bna3862	BnC02	55.7	16.4525	7.43753e-05	8.64071	MIY/MIL/MILP/BSP
WH09	BGR43	BnA09	83.6	bna4154	BnC06	61.2	14.8016	0.00016595	7.92514	MIY/MIL/MILP/MISN
WH09	BGR43	BnA09	83.6	BM204A	BnC08	125.4	12.4631	0.000527763	6.69917	MIY/MIL/MILP/PSN
WH09	BGR23	BnA09	88	SSR624A	BnC01	74.8	13.8038	0.000271052	7.35624	MIY/MIL/MILP
WH09	BGR23	BnA09	88	SSR477	BnC05	86.4	23.0505	3.31901e-06	11.355	BY/PY/BAL
WH09	BM852	BnA09	91.8	BEN136A	BnC08	116.9	15.5968	0.000112588	7.99467	MIY/MIL/MILP
WH09	bna5289	BnA09	97.7	bna4313	BnC07	30.4	26.7553	6.14467e-07	12.9899
WH09	SSR594	BnA09	99.7	BEN140	BnC05	81	22.8737	3.60076e-06	11.045
WH09	BGO179A	BnA09	100.6	BEN30B	BnC04	124.7	13.4411	0.000324319	7.36522	BHP
WH09	BGO179A	BnA09	100.6	bna2045	BnC05	144	11.2754	0.000959503	6.11467
WH09	bna2825	BnA09	105.2	bna3238	BnC03	58.5	21.2743	7.55796e-06	10.7197
WH09	bna4867	BnA09	106.1	bna3766	BnC08	10.6	12.7417	0.000459191	6.68439
WH09	BEN84	BnA09	109.5	BM932	BnC05	7	11.5625	0.000829806	6.30868
WH09	SSR10	BnA09	112.7	bna0941	BnC01	60.9	15.3594	0.000126381	8.04245
WH09	SSR10	BnA09	112.7	bna4084	BnC05	37.8	13.8782	0.000261279	7.29176
WH10	bna1059	BnA01	0	bna5274	BnA01	112.7	13.2906	0.000349447	6.77094
WH10	bna1059	BnA01	0	bna4772	BnC04	0	16.4078	7.59969e-05	8.16536
WH10	BM946	BnA10	0	BM152	BnC01	67.5	12.3259	0.000565265	6.35574
WH10	BM946	BnA10	0	bna1906	BnC04	148.8	15.1227	0.00014184	8.01418	MILP
WH10	BM83	BnA10	3.1	BoGMS1399	BnC01	59.8	12.5672	0.000500999	6.34389
WH10	bna3135	BnA10	4.3	bna3725	BnC03	79.5	32.3889	5.07407e-08	15.0106	MIYP
WH10	bna3127	BnA10	6.1	bna3725	BnC03	79.5	32.3889	5.07407e-08	15.0106	MIYP
WH10	bna4678	BnA10	7.9	bna3725	BnC03	79.5	32.3889	5.07407e-08	15.0106	MIYP
WH10	BM130A	BnA10	9.4	BGR16	BnC01	7.5	14.3825	0.000203823	7.39044
WH10	BM130A	BnA10	9.4	SSR563	BnC04	143	20.2841	1.20096e-05	10.9246	MILP
WH10	BM130A	BnA10	9.4	BoGMS1484	BnC09	25.2	18.3737	2.96162e-05	9.98295
WH10	bna2697	BnA10	10.5	bna4401	BnC08	0	11.4161	0.000893555	5.75566
WH10	BoGMS1199	BnA10	14.5	SSR31	BnC03	101.7	35.1545	1.53488e-08	15.518	SSN
WH10	bna3059	BnA10	18.1	SSR418	BnC03	76.8	46.708	1.24771e-10	20.104	MIYP
WH10	bna3059	BnA10	18.1	bna0842	BnC03	102.6	31.7426	6.72746e-08	13.6816	SSN
WH10	bna3059	BnA10	18.1	SSR138	BnC06	60	16.0922	8.85291e-05	8.14327
WH10	bna3059	BnA10	18.1	bna3766	BnC08	10.6	13.6749	0.000288874	6.71638
WH10	bna5544	BnA10	27.5	BEN410	BnC01	70.2	12.1468	0.000618384	6.74628
WH10	bna5544	BnA10	27.5	bna4009	BnC04	53.4	16.432	7.51158e-05	8.23082
WH10	bna5009	BnA10	39.1	bna0669	BnC06	31.9	22.2602	4.78091e-06	10.5661	MIL
WH10	bna5009	BnA10	39.1	BEN203	BnC09	87.2	22.7424	3.82564e-06	10.9114	MIL/PH/
WH10	bna5761	BnA10	40.8	BM795	BnC06	13.3	21.7579	6.035e-06	10.0968	MIL/BAL/BH/BHP/MILP/TSW/PH/MIL/
WH10	bna5761	BnA10	40.8	bna2558	BnC06	32.8	19.1992	2.00206e-05	8.97581	MIL/BS/SSN/PH/MILP/
WH10	BGO1	BnA01	4.3	BEN48	BnA08	41.3	24.1143	2.03664e-06	11.4061	BS/BTL/
WH10	bna2989	BnA10	48.9	BGO169	BnC07	29.2	12.898	0.000424771	5.80989	SSN/PH/MILP/BY/PY/
WH10	bna2989	BnA10	48.9	BEN203	BnC09	87.2	26.1264	8.1597e-07	11.5005	BS/SSN/PH/MILP/BY/PY/PH
WH10	bna4875	BnA01	5.7	bna3654	BnC04	71.4	15.5181	0.000116979	6.62527	MIY
WH10	bna4875	BnA01	5.7	bna1522	BnC04	110.8	24.2216	1.93917e-06	10.582	MISNP/PY/
WH10	BEN9	BnA01	7.6	BoGMS1375	BnA08	8.2	16.95	5.85188e-05	8.13155	MIY/BAL/
WH10	bna1070	BnA01	9.1	BEN30B	BnC04	124.7	21.0581	8.35982e-06	9.739	MIY/BHP/MILP
WH10	bna1073	BnA01	11.1	bna5706	BnA08	5.6	16.5036	7.25632e-05	7.8037	MIY/TSW/BAL
WH10	bna5906	BnA01	15.8	bna3135	BnA10	4.3	24.812	1.48115e-06	11.3884	MIY
WH10	bna5906	BnA01	15.8	bna3127	BnA10	6.1	24.812	1.48115e-06	11.3884	MIY
WH10	bna5906	BnA01	15.8	bna4678	BnA10	7.9	24.812	1.48115e-06	11.3884	MIY
WH10	bna5906	BnA01	15.8	bna3059	BnA10	18.1	17.7066	4.07127e-05	8.33351	MIY
WH10	bna5906	BnA01	15.8	BGO183	BnC08	64.7	21.2345	7.69961e-06	10.3215	MIY
WH10	bna5906	BnA01	15.8	BEN48	BnA08	41.3	24.9036	1.42066e-06	11.4242	MIY/BS/BTL/PH
WH10	bna1105	BnA01	17.8	BGR89	BnC03	4	15.8092	0.000101551	7.64779	MIY/TSW/
WH10	bna1105	BnA01	17.8	BGO185	BnC08	57	17.4525	4.59777e-05	8.08257	MIY/TSW/
WH10	bna1105	BnA01	17.8	bna3791	BnA03	3.6	11.5487	0.000835622	5.80305	MIY
WH10	bna1105	BnA01	17.8	BEN25	BnA03	186.2	21.3439	7.31694e-06	10.146	MIY/TSW/BSP
WH10	bna1115	BnA01	20.7	bna1240	BnA01	72.3	14.4308	0.000199044	7.38336	TSW
WH10	bna1131	BnA01	23.7	bna4117	BnC05	19.8	12.2224	0.000595373	5.90164
WH10	bna1131	BnA01	23.7	bna1441	BnA02	26.5	15.5965	0.000112605	7.68542	MISN/BAL/BN/MIL
WH10	bna5497	BnA01	24.8	bna3407	BnC02	17.6	13.7007	0.000285209	6.57683	PY/MIY/MISN
WH10	bna5497	BnA01	24.8	bna5967	BnC04	23.2	13.9842	0.000247963	6.70653	BHP
WH10	bna5497	BnA01	24.8	bna5566	BnA05	9	12.4601	0.000528557	5.33839
WH10	bna5497	BnA01	24.8	SSR434B	BnA07	126.1	11.7045	0.000772442	6.11238	SSN
WH10	bna1142	BnA01	28.4	BEN95	BnC04	151.6	23.7849	2.36834e-06	10.7151	SSN/MILP/
WH10	bna1142	BnA01	28.4	BM794	BnA03	76.1	14.1525	0.000228233	6.79339	SSN
WH10	bna4633	BnA01	31.6	bna4831	BnA01	77.9	16.8993	5.99635e-05	7.8015	MILP
WH10	bna4633	BnA01	31.6	SSR534	BnA03	0	12.159	0.000614624	5.83334	MILP
WH10	bna4633	BnA01	31.6	bna2411	BnA07	86.5	18.6111	2.64561e-05	8.6627	MILP
WH10	bna0317	BnA01	37.2	bna2154	BnC04	19.9	12.8789	0.000428828	6.65765	BH/PH/BHP
WH10	bna0317	BnA01	37.2	bna0731	BnC07	15.6	13.5091	0.000313576	6.56827	MISN
WH10	bna0317	BnA01	37.2	BEN136A	BnC08	116.9	18.4735	2.82436e-05	9.33752	BSN/PSN/MISN/SSN
WH10	bna0317	BnA01	37.2	bna0583	BnA03	15.5	20.2632	1.21282e-05	10.0446	PY
WH10	bna0317	BnA01	37.2	bna2296	BnA06	33.8	16.6332	6.81652e-05	8.40295
WH10	bna0317	BnA01	37.2	bna4370	BnA07	46.4	13.3524	0.000338902	6.89693	MIL
WH10	bna1168	BnA01	41.8	bna4289	BnC05	21.5	17.4732	4.55235e-05	8.25787
WH10	bna1168	BnA01	41.8	bna3552	BnA02	66.6	22.0456	5.28062e-06	10.272	BH/BHP/BAL
WH10	bna1181	BnA01	46.5	SSR624A	BnC01	74.8	16.2845	8.06656e-05	7.95735
WH10	bna1181	BnA01	46.5	bna1441	BnA02	26.5	20.0202	1.35946e-05	9.96352	MISN/BAL/BN/MIL
WH10	bna1181	BnA01	46.5	SSR95A	BnA04	7.6	15.5977	0.00011254	7.80126
WH10	bna1181	BnA01	46.5	SSR128B	BnA07	40.9	18.9254	2.2792e-05	9.28583	MIL
WH10	bna1181	BnA01	46.5	bna4861	BnA08	55.2	23.5436	2.64556e-06	11.4687	MIL/BAL/
WH10	bna1174	BnA01	51.8	bna5274	BnA01	112.7	22.6338	4.02235e-06	11.4008	MIL/BAL/
WH10	bna1174	BnA01	51.8	BEN296	BnC02	87.5	15.7605	0.00010398	8.03065	MIL
WH10	bna1174	BnA01	51.8	BM154	BnC03	40.5	22.7493	3.81341e-06	11.1576	MIL/BAL/
WH10	bna1174	BnA01	51.8	BGR49	BnC05	0	29.0682	2.18541e-07	14.0599	MIL
WH10	bna1174	BnA01	51.8	bna5803	BnC08	55.6	15.4079	0.000123427	7.71425	MIL
WH10	bna1174	BnA01	51.8	bna2279	BnA06	11.6	30.232	1.30591e-07	14.4168	MIL/MIL/
WH10	bna1174	BnA01	51.8	BGR93	BnA08	22.3	11.3307	0.000932973	6.18618	MIL
WH10	bna1880	BnA01	55.1	bna0400	BnC03	94	12.8659	0.000431612	6.43648	MIL/BAL/
WH10	bna1880	BnA01	55.1	BoGMS1320	BnA03	83	21.5341	6.69693e-06	11.0504	MIL/BAL/
WH10	bna1880	BnA01	55.1	bna2038	BnA05	45.7	16.7102	6.56799e-05	8.53679	MIL/BAL/MIL
WH10	bna1880	BnA01	55.1	bna2411	BnA07	86.5	14.8412	0.000162763	7.6324	MIL/BAL/
WH10	bna1880	BnA01	55.1	bna4867	BnA09	106.1	17.0982	5.44948e-05	8.81724	MIL/BAL/
WH10	bna1202	BnA01	57.8	bna4117	BnC05	19.8	13.1108	0.000382085	6.58528	BAL
WH10	SSR61	BnA01	62.4	BGO196	BnC09	83.2	15.9858	9.32118e-05	8.14607	BAL/PH/
WH10	BGR6	BnA01	66.3	bna0669	BnC06	31.9	14.5976	0.000183397	7.42441
WH10	bna1216	BnA01	69.2	BEN25	BnA03	186.2	12.3289	0.000564431	6.46318	BSP
WH10	BGR84	BnA01	70.6	bna5274	BnA01	112.7	17.0992	5.44689e-05	8.69603
WH10	BGR84	BnA01	70.6	bna5650	BnA06	0	25.9162	8.97306e-07	12.5542	MIL
WH10	BGR84	BnA01	70.6	bna2279	BnA06	11.6	24.1533	2.00067e-06	11.602	MIL
WH10	bna1240	BnA01	72.3	bna5343	BnA06	12.5	21.1118	8.15325e-06	10.488	MIL
WH10	bna5240	BnA01	73.8	bna3238	BnC03	58.5	23.2152	3.07661e-06	11.3545
WH10	bna5240	BnA01	73.8	bna0114	BnC06	34.8	16.4758	7.35416e-05	8.5957
WH10	bna5240	BnA01	73.8	SSR138	BnC06	60	16.8146	6.24611e-05	8.58269
WH10	bna5240	BnA01	73.8	BoGMS1425	BnA03	190.5	12.0607	0.000645686	6.28004
WH10	bna4831	BnA01	77.9	BM154	BnC03	40.5	24.7313	1.53667e-06	12.007
WH10	bna4831	BnA01	77.9	SSR580	BnA07	85.1	29.3077	1.96516e-07	13.844
WH10	BEN32A	BnA01	83	BM946	BnA10	0	18.4752	2.82209e-05	9.59416
WH10	BEN32A	BnA01	83	bna3725	BnC03	79.5	15.8841	9.79262e-05	8.00499	MIYP
WH10	BEN32A	BnA01	83	bna1424	BnA02	33.1	14.4533	0.000196853	7.59132
WH10	BEN32A	BnA01	83	BEN288	BnA07	105.9	12.0101	0.000662323	6.31543
WH10	BEN32A	BnA01	83	SSR113B	BnA07	115	11.2337	0.000979961	6.1462
WH10	bna0962	BnA01	88.3	bna2318	BnA06	29.2	17.0216	5.65381e-05	8.6675
WH10	bna0962	BnA01	88.3	bna0725	BnA09	62.4	13.9815	0.000248287	7.06389	MIL/MISN/
WH10	bna2234	BnC01	1.7	bna3198	BnC01	27.8	14.4814	0.000194152	6.89959	TSW
WH10	bna2234	BnC01	1.7	bna5813	BnC08	79.4	13.9953	0.000246603	6.71704	TSW
WH10	BoGMS1303	BnC01	2.8	BM414	BnC03	85.1	15.4197	0.000122719	7.35974	TSW/MIYP/MIY
WH10	BoGMS1303	BnC01	2.8	BEN136A	BnC08	116.9	21.8575	5.76234e-06	10.285	TSW/BSN/PSN/MISN/SSN/
WH10	BGR16	BnC01	7.5	SSR624A	BnC01	74.8	19.9881	1.38012e-05	9.27399	TSW
WH10	BGR16	BnC01	7.5	bna1956	BnC04	134.7	13.0423	0.000395338	6.34364
WH10	BGR16	BnC01	7.5	BEN229	BnC04	152.5	12.6799	0.000473561	6.1691
WH10	BGR16	BnC01	7.5	BGR49	BnC05	0	28.9977	2.25496e-07	13.023
WH10	BGR16	BnC01	7.5	SSR46	BnC05	22.7	27.1369	5.17623e-07	12.2533
WH10	bna3211	BnC01	23	bna5805	BnC08	115.4	24.1556	1.99859e-06	11.42	BSN/PSN/MISN/SSN
WH10	bna3207	BnC01	26.7	bna2789	BnC08	129.7	22.1672	4.99119e-06	10.5529	SSN/BY/PY
WH10	bna3243	BnC01	41.7	BGO140	BnC04	7.8	19.5445	1.7008e-05	9.511
WH10	SSR57	BnC01	50.2	bna2154	BnC04	19.9	16.4367	7.49441e-05	8.4924	MISN/BH/PH/BHP
WH10	SSR679	BnC01	51.6	bna3862	BnC02	55.7	14.6214	0.000181264	8.00568	MISN
WH10	bna2979	BnC01	54.3	BoGMS1382	BnC08	137.6	17.2915	4.96666e-05	8.5875	MISN/BY/PY
WH10	bna2979	BnC01	54.3	bna5399	BnC09	154.2	12.2267	0.000594101	6.24568	MISN
WH10	BoGMS1399	BnC01	59.8	bna2154	BnC04	19.9	14.8301	0.000163652	7.28636	BH/PH/BHP
WH10	bna0941	BnC01	60.9	bna5803	BnC08	55.6	14.4118	0.00020091	7.02662
WH10	bna0941	BnC01	60.9	bna5724	BnC08	144.6	20.9025	8.99024e-06	9.98503	MISN
WH10	bna0988	BnC01	63.2	bna3862	BnC02	55.7	19.8347	1.48342e-05	9.6461	MISN
WH10	bna0988	BnC01	63.2	bna1518	BnC04	109.9	11.7767	0.000744873	5.54776	MISNP/PY/
WH10	bna0988	BnC01	63.2	bna3405	BnC07	76.7	12.3511	0.000558194	6.22119
WH10	BM152	BnC01	67.5	SSR14	BnC02	52.5	19.1215	2.07709e-05	9.45758	MISN
WH10	BM152	BnC01	67.5	BoGMS1072	BnC09	15.7	12.8798	0.00042863	6.24751
WH10	BEN410	BnC01	70.2	BGO199A	BnC09	19.3	13.4193	0.000327839	7.07492
WH10	bna5274	BnA01	112.7	bna3243	BnC01	41.7	19.058	2.14046e-05	9.32084
WH10	bna5274	BnA01	112.7	bna0574	BnC01	57.5	21.1243	8.10567e-06	10.2468	MISN
WH10	bna5274	BnA01	112.7	bna4804	BnA01	128.8	11.6947	0.000776298	6.18245
WH10	bna5274	BnA01	112.7	bna0442	BnC02	36.2	19.0713	2.12701e-05	9.81605	BN
WH10	bna5274	BnA01	112.7	BEN281A	BnC02	51.3	20.185	1.25812e-05	10.3103
WH10	bna5274	BnA01	112.7	SSR563	BnC04	143	11.6962	0.000775708	6.23715
WH10	bna5274	BnA01	112.7	BGO120	BnA03	10.1	14.0839	0.000236072	7.4178
WH10	bna5274	BnA01	112.7	bna2296	BnA06	33.8	20.0127	1.36428e-05	10.1159
WH10	bna5274	BnA01	112.7	bna0951	BnA07	47.3	12.0479	0.000649863	6.39461
WH10	bna5274	BnA01	112.7	bna1324	BnA07	96.2	32.921	4.02564e-08	15.6247
WH10	bna5274	BnA01	112.7	bna2699	BnA08	43.3	15.1455	0.000140271	7.89838	BS/PH/
WH10	bna4804	BnA01	128.8	bna1956	BnC04	134.7	12.2198	0.000596161	6.30759
WH10	bna4804	BnA01	128.8	BGR49	BnC05	0	15.6568	0.000109352	8.01419
WH10	bna4804	BnA01	128.8	bna3405	BnC07	76.7	11.8513	0.00071741	6.20049
WH10	bna4804	BnA01	128.8	bna2799	BnC08	135	16.6789	6.66779e-05	8.45035	BY/PY/
WH10	bna4804	BnA01	128.8	bna1441	BnA02	26.5	24.5067	1.70234e-06	12.086	BH/BHP/MISN/BAL/BN/MIL
WH10	bna4804	BnA01	128.8	bna1748	BnA03	148.9	15.923	9.60929e-05	8.17368
WH10	bna4804	BnA01	128.8	bna1650	BnA03	182.9	16.497	7.27936e-05	8.44837	BSP
WH10	bna4804	BnA01	128.8	SSR574	BnA06	3.6	21.3448	7.31384e-06	10.872
WH10	bna4804	BnA01	128.8	bna4786	BnA07	42.9	11.5238	0.000846186	5.9099	MIL
WH10	bna4804	BnA01	128.8	bna2825	BnA09	105.2	12.1903	0.000605036	6.26069
WH10	BM192B	BnC02	0	bna1080	BnC02	100.1	15.8367	0.000100202	7.41808	PY
WH10	bna3407	BnC02	17.6	BEN285	BnC05	111.1	38.7696	3.30209e-09	18.5401	PY/MIY/MISN
WH10	SSR408	BnC02	31.2	bna0695	BnC04	30.8	12.6108	0.000490206	7.81329
WH10	SSR408	BnC02	31.2	BGR49	BnC05	0	16.5232	7.18802e-05	9.97238
WH10	SSR408	BnC02	31.2	BM914	BnC08	37.3	14.2994	0.000212319	9.87393
WH10	SSR408	BnC02	31.2	BM204B	BnC08	122.1	20.2958	1.19441e-05	12.2199	BN/MISN/SSN
WH10	BM839	BnC02	34.5	BoGMS1200	BnC08	45.9	14.9697	0.000152853	8.43298
WH10	BEN396	BnC02	42.2	BEN81	BnC05	29	13.9774	0.0002488	7.29445	BN/BN/
WH10	bna3385	BnC02	44.3	bna4078	BnC05	29.9	15.6791	0.000108175	8.01742	BN/BN/
WH10	bna5942	BnC02	47.4	bna2154	BnC04	19.9	14.9204	0.000156584	7.83975	BH/PH/BHP
WH10	bna5942	BnC02	47.4	BoGMS1200	BnC08	45.9	19.2086	1.99319e-05	10.2298
WH10	bna5942	BnC02	47.4	BEN136A	BnC08	116.9	11.3397	0.000928749	6.09404	BSN/PSN/MISN/SSN
WH10	SSR193	BnC02	49.4	BM103A	BnC03	93.1	16.6958	6.61382e-05	8.20652
WH10	SSR193	BnC02	49.4	BGR49	BnC05	0	13.9377	0.000253714	7.26557
WH10	BEN281A	BnC02	51.3	bna4377	BnC07	71.9	16.0433	9.06511e-05	8.14533	BTL
WH10	BEN281A	BnC02	51.3	BGO196	BnC09	83.2	12.0562	0.000647161	6.38942	PH
WH10	SSR113A	BnC02	53.5	BEN296	BnC02	87.5	17.5423	4.4041e-05	9.05955	MISN
WH10	bna3862	BnC02	55.7	bna4401	BnC08	0	18.4806	2.81489e-05	9.07879	MISN
WH10	bna1223	BnC02	81.8	BM914	BnC08	37.3	14.7495	0.000170235	7.9782	MISN
WH10	bna1439	BnC02	82.7	BM733	BnC08	81.1	15.348	0.000127081	8.16128	MISN
WH10	bna1439	BnC02	82.7	BEN136B	BnC08	104	18.5224	2.75948e-05	8.78056	MISN/BSN/PSN/MISN/SSN/
WH10	BGR58	BnC02	84.6	bna4009	BnC04	53.4	13.0862	0.000386802	6.01961
WH10	BEN296	BnC02	87.5	bna4399	BnC07	74.9	11.6086	0.000810756	6.03596
WH10	bna1088	BnC02	96.3	bna5805	BnC08	115.4	18.4717	2.82686e-05	8.82709	PY/BSN/PSN/MISN/SSN/
WH10	BEN14	BnC02	98.1	SSR46	BnC05	22.7	13.4611	0.000321121	6.51902	PY
WH10	BEN14	BnC02	98.1	BM733	BnC08	81.1	17.6756	4.13194e-05	9.30107	PY
WH10	bna1080	BnC02	100.1	BGR49	BnC05	0	13.3257	0.000343409	6.43284	PY
WH10	bna1080	BnC02	100.1	bna4289	BnC05	21.5	14.3166	0.000210529	6.80973	PY
WH10	bna1080	BnC02	100.1	BM914	BnC08	37.3	16.6529	6.75188e-05	8.895	PY
WH10	bna1080	BnC02	100.1	bna0480	BnC08	75.6	19.9745	1.38899e-05	9.12727	PY
WH10	bna1080	BnC02	100.1	bna4795	BnC08	102.5	24.1503	2.00337e-06	11.0208	PY/BSN/PSN
WH10	BM716	BnC03	0	bna4009	BnC04	53.4	28.6514	2.63023e-07	12.8115
WH10	BM716	BnC03	0	bna4965	BnC06	64.1	14.158	0.000227609	7.1338
WH10	BM716	BnC03	0	bna0474	BnC07	20.9	21.0659	8.3295e-06	10.0863	MISN
WH10	BM863	BnC03	0.9	bna4022	BnC04	54.6	26.6399	6.47263e-07	12.0444
WH10	bna0488	BnC03	2	BEN239	BnC04	50	28.2911	3.08809e-07	12.6489
WH10	bna0578	BnC03	38.2	bna1906	BnC04	148.8	18.8692	2.34069e-05	9.34352	MILP
WH10	bna3238	BnC03	58.5	bna1522	BnC04	110.8	11.4171	0.000893104	5.77044	MISNP/PY/
WH10	bna3238	BnC03	58.5	bna5724	BnC08	144.6	12.2047	0.000600666	6.34688
WH10	bna0420	BnC03	61.7	bna2045	BnC05	144	13.2344	0.000359341	6.39132
WH10	bna3725	BnC03	79.5	BGO78	BnC04	141.6	12.8837	0.000427817	6.59636	MIYP
WH10	bna3725	BnC03	79.5	BM160	BnC08	143.7	12.679	0.000473781	6.48903	MIYP
WH10	BM103A	BnC03	93.1	BEN136A	BnC08	116.9	17.2995	4.94759e-05	8.51159	MIYP/MIY/BSN/PSN/MISN/SSN
WH10	bna0400	BnC03	94	bna2154	BnC04	19.9	13.556	0.00030638	6.55705	BH/PH/BHP
WH10	bna0400	BnC03	94	bna4795	BnC08	102.5	14.5868	0.000184372	7.12256
WH10	SSR78B	BnC03	100.3	bna5967	BnC04	23.2	18.2916	3.07969e-05	8.80903	SSN/BHP/
WH10	BGR83	BnC04	15.4	SSR618	BnC05	124.2	17.548	4.39229e-05	8.46782
WH10	BGR83	BnC04	15.4	bna2799	BnC08	135	18.1722	3.25987e-05	9.41314	BH/PH/BHP/BY/PY/
WH10	BGR83	BnC04	15.4	BGO196	BnC09	83.2	15.9764	9.36413e-05	8.25366	PH
WH10	bna3901	BnC04	16.3	bna2179	BnC05	119.6	20.1484	1.27998e-05	9.67598
WH10	bna3901	BnC04	16.3	BoGMS1382	BnC08	137.6	16.9358	5.89195e-05	8.87793	BH/PH/BHP/BY/PY/
WH10	bna2154	BnC04	19.9	bna4377	BnC07	71.9	22.0169	5.35143e-06	10.8333	BH/PH/BHP/BTL
WH10	bna2154	BnC04	19.9	BEN69	BnC08	5	17.0205	5.65689e-05	8.75748	BH/PH/BHP
WH10	bna5967	BnC04	23.2	SSR545A	BnC08	12.3	23.1437	3.17945e-06	11.1549	BHP
WH10	bna0695	BnC04	30.8	bna1903	BnC04	149.9	12.9971	0.000404315	6.74505	MILP
WH10	bna0695	BnC04	30.8	bna5689	BnC06	9	13.3473	0.000339757	6.86552	BAL/BH/BHP/MILP/TSW/
WH10	bna0695	BnC04	30.8	bna4145	BnC06	23.4	11.8811	0.00070671	6.20517
WH10	bna0695	BnC04	30.8	bna0867	BnC06	58.6	22.2136	4.88514e-06	10.9256
WH10	bna0695	BnC04	30.8	bna4251	BnC07	2.7	19.9151	1.4283e-05	8.56572
WH10	bna0695	BnC04	30.8	bna4592	BnC09	75.5	13.2725	0.000352595	6.97293
WH10	bna0695	BnC04	30.8	bna4265	BnC09	142.4	16.4569	7.42171e-05	8.30969
WH10	BEN269	BnC04	35.7	bna4032	BnC04	56	43.0152	5.63507e-10	17.6764
WH10	BEN269	BnC04	35.7	BEN285	BnC05	111.1	25.7967	9.4714e-07	13.1091
WH10	bna4022	BnC04	54.6	bna2789	BnC08	129.7	24.3589	1.82121e-06	10.8803
WH10	bna4032	BnC04	56	bna0623	BnC05	81.9	11.4606	0.000873668	5.44602
WH10	bna4032	BnC04	56	BGR99B	BnC06	48.3	12.526	0.00051142	6.14024
WH10	BEN376	BnC04	85	bna4377	BnC07	71.9	16.4705	7.37317e-05	7.84515	BTL
WH10	BEN376	BnC04	85	bna4265	BnC09	142.4	12.038	0.000653093	5.86165
WH10	BEN216	BnC04	88.3	BoGMS1308	BnC08	139	14.4063	0.000201453	6.76453	BY/PY/
WH10	SSR32B	BnC04	104.7	bna4065	BnC05	26.6	13.4762	0.000318728	6.45249	MISNP
WH10	bna1518	BnC04	109.9	bna4585	BnC09	40	12.8432	0.000436519	12.5436	MISNP/PY/
WH10	bna1522	BnC04	110.8	bna4304	BnC07	25.2	11.7713	0.000746876	5.78557	MISNP/PY/
WH10	BM209	BnC04	119	bna0114	BnC06	34.8	18.9725	2.22886e-05	10.113	PY/BHP/MILP
WH10	BM725	BnC04	138.3	SSR563	BnC04	143	12.8069	0.000444508	6.5809
WH10	SSR563	BnC04	143	bna2179	BnC05	119.6	13.5533	0.00030679	6.70969
WH10	SSR563	BnC04	143	bna5803	BnC08	55.6	13.2625	0.000354364	6.71141
WH10	bna0006	BnC04	153.6	bna4399	BnC07	74.9	12.9863	0.000406492	6.79637
WH10	bna0006	BnC04	153.6	bna4404	BnC08	22.9	11.3188	0.000938608	5.93477
WH10	BGR49	BnC05	0	BEN211	BnC05	122.8	15.7832	0.000102839	7.62444
WH10	bna3300	BnC05	1.1	bna0848	BnC08	1.4	12.5367	0.000508694	6.48338
WH10	BM932	BnC05	7	BEN69	BnC08	5	11.9474	0.000683533	6.23272
WH10	BM138	BnC05	16.8	bna2138	BnC05	135.4	23.8887	2.25829e-06	11.1007
WH10	bna4289	BnC05	21.5	bna4401	BnC08	0	15.1458	0.000140252	7.34671
WH10	bna4065	BnC05	26.6	bna5689	BnC06	9	13.9258	0.000255205	7.0067	BAL/BH/BHP/MILP/TSW/PH/MIL
WH10	bna4065	BnC05	26.6	bna0114	BnC06	34.8	17.2277	5.12109e-05	8.80482
WH10	bna4065	BnC05	26.6	bna4965	BnC06	64.1	19.0065	2.19325e-05	9.46006
WH10	bna4084	BnC05	37.8	BoGMS1032	BnC07	0	11.6249	0.000804101	5.36498
WH10	bna4084	BnC05	37.8	BM156	BnC08	140.2	26.6213	6.52682e-07	12.7167	MISNP
WH10	bna4056	BnC05	49.7	bna2796	BnC08	133	41.4084	1.09542e-09	18.7805	MISNP
WH10	BEN140	BnC05	81	bna0731	BnC07	15.6	13.3102	0.000346068	6.70498	MISNP/MISN/
WH10	BEN140	BnC05	81	bna4265	BnC09	142.4	20.9187	8.92223e-06	10.4009	MISNP
WH10	bna0623	BnC05	81.9	BEN374A	BnC06	11.3	23.4055	2.81886e-06	11.7586	MISNP/BAL/BH/BHP/MILP/TSW/PH/MIL/
WH10	bna0623	BnC05	81.9	bna0669	BnC06	31.9	30.3685	1.22966e-07	14.2208	MISNP
WH10	SSR477	BnC05	86.4	bna4592	BnC09	75.5	22.5936	4.09772e-06	11.2137
WH10	bna4610	BnC05	90	bna2192	BnC05	115.5	12.2074	0.000599863	6.26315
WH10	bna4610	BnC05	90	bna4965	BnC06	64.1	33.3987	3.27219e-08	15.3544
WH10	bna4610	BnC05	90	bna5428	BnC08	98	16.1749	8.50554e-05	8.23846
WH10	bna2179	BnC05	119.6	bna5805	BnC08	115.4	20.6999	9.88346e-06	9.86441	BSN/PSN/MISN/SSN
WH10	SSR618	BnC05	124.2	BEN136A	BnC08	116.9	21.7192	6.14441e-06	10.3287	BSN/PSN/MISN/SSN
WH10	bna2138	BnC05	135.4	BGO185	BnC08	57	11.7786	0.000744131	5.63958
WH10	BGR50	BnC05	139.3	bna5724	BnC08	144.6	18.6287	2.62366e-05	8.79522
WH10	bna2076	BnC05	140.2	bna3026	BnC09	130.2	12.0134	0.000661235	5.77211
WH10	BM795	BnC06	13.3	BoGMS1382	BnC08	137.6	14.3708	0.000204995	7.28545	BY/PY/
WH10	bna0669	BnC06	31.9	bna4399	BnC07	74.9	16.4524	7.43791e-05	8.30248
WH10	BGR99B	BnC06	48.3	bna0731	BnC07	15.6	20.6658	1.00425e-05	10.1599	MISN
WH10	bna4154	BnC06	61.2	bna2772	BnC08	126.8	13.2786	0.000351532	6.86957
WH10	bna1041	BnC07	19.5	bna4265	BnC09	142.4	20.8564	9.18576e-06	10.1589	MISN
WH10	bna4344	BnC07	68.6	BoGMS1200	BnC08	45.9	11.7833	0.000742392	6.56691	BTL
WH10	bna4399	BnC07	74.9	bna5805	BnC08	115.4	30.4108	1.20693e-07	14.5836	BSN/PSN/MISN/SSN
WH10	bna4399	BnC07	74.9	bna4265	BnC09	142.4	12.0366	0.000653578	6.16863	BTL
WH10	bna4401	BnC08	0	BM61	BnC08	43.3	12.3016	0.000572211	6.21996
WH10	bna4401	BnC08	0	BGO199A	BnC09	19.3	19.4432	1.78408e-05	9.27869
WH10	bna0848	BnC08	1.4	bna2796	BnC08	133	35.4322	1.36258e-08	16.1044
WH10	bna3766	BnC08	10.6	bna5724	BnC08	144.6	27.7646	3.90691e-07	12.8735	BY/PY/
WH10	bna4737	BnC08	59.9	bna1478	BnC09	0	14.6756	0.000176515	7.0903
WH10	BEN316	BnC08	83.7	BEN136A	BnC08	116.9	14.3412	0.000207993	8.11893	BSN/PSN/MISN/SSN
WH10	bna5428	BnC08	98	bna2772	BnC08	126.8	14.6861	0.000175606	7.72429	SSN
WH10	bna5805	BnC08	115.4	bna4761	BnC09	81.5	23.7554	2.40055e-06	11.7349	BSN/PSN/MISN/SSN/PH/
WH10	bna5805	BnC08	115.4	bna0971	BnC09	84.9	23.7554	2.40055e-06	11.7349	BSN/PSN/MISN/SSN/PH/
WH10	BM204B	BnC08	122.1	bna1478	BnC09	0	14.7713	0.000168432	7.49332	MISN/SSN/
WH10	bna2772	BnC08	126.8	bna4265	BnC09	142.4	12.6505	0.000480573	6.56874
WH10	bna2784	BnC08	127.7	bna4592	BnC09	75.5	19.2721	1.93425e-05	9.88269	SSN/PH/
WH10	bna4581	BnC09	22.9	BEN203	BnC09	87.2	11.7454	0.000756711	5.66719	PH
WH10	BoGMS795	BnA02	0	BEN387	BnC04	79.7	16.1441	8.6335e-05	7.45691
WH10	BoGMS795	BnA02	0	bna1518	BnC04	109.9	16.5562	7.07434e-05	7.75173	MISNP/PY/
WH10	BoGMS795	BnA02	0	bna4965	BnC06	64.1	12.449	0.00053148	6.36054
WH10	BoGMS795	BnA02	0	bna4304	BnC07	25.2	16.2506	8.19987e-05	7.7292
WH10	BoGMS795	BnA02	0	BEN200B	BnA07	0	23.8653	2.28262e-06	11.2927
WH10	BoGMS795	BnA02	0	bna2559	BnA07	127.8	13.855	0.000264277	7.12582
WH10	BEN406	BnA02	11.7	bna4265	BnC09	142.4	13.6116	0.000298061	7.27066
WH10	BEN406	BnA02	11.7	bna3783	BnA03	18.4	12.1206	0.00062658	6.66696	PY
WH10	bna4819	BnA02	15.3	BGO78	BnC04	141.6	11.4581	0.000874757	6.00872
WH10	bna4819	BnA02	15.3	bna5706	BnA08	5.6	18.1246	3.33475e-05	9.09634	BAL
WH10	bna4819	BnA02	15.3	bna5221	BnA08	35.3	23.4754	2.72977e-06	11.5001	BS
WH10	bna1971	BnA02	16.8	bna3243	BnC01	41.7	17.1075	5.42529e-05	8.41663
WH10	bna1971	BnA02	16.8	SSR14	BnC02	52.5	24.5882	1.64028e-06	12.6226	MISN
WH10	bna1971	BnA02	16.8	bna0584	BnC03	49.5	19.5795	1.67293e-05	9.54694
WH10	bna1971	BnA02	16.8	bna0400	BnC03	94	12.1637	0.000613166	6.03076
WH10	bna1971	BnA02	16.8	bna3405	BnC07	76.7	17.81	3.8749e-05	9.12534	BH/BHP/MISN
WH10	bna1971	BnA02	16.8	bna0702	BnA04	0	12.3475	0.000559196	6.32373
WH10	bna1971	BnA02	16.8	BEN186	BnA07	1.7	25.2876	1.1931e-06	12.3229	BH/BHP/MISN
WH10	bna1971	BnA02	16.8	BEN50B	BnA09	0.9	12.501	0.000517856	6.37309
WH10	bna1971	BnA02	16.8	SSR591	BnA09	51.3	19.5883	1.66605e-05	9.70606	PY/SSN/
WH10	bna3412	BnA02	21.5	BoGMS1382	BnC08	137.6	34.2295	2.28503e-08	16.444	BH/BHP/MISN/BAL/BN/MIL/BY/PY/
WH10	bna3412	BnA02	21.5	BM715B	BnC09	73.8	16.7621	6.40597e-05	8.8417	BH/BHP/MISN/BAL/BN/MIL
WH10	bna3412	BnA02	21.5	bna0274	BnA09	59.4	12.5069	0.000516315	6.47377	BH/BHP/MISN/PY/SSN/TSW/MIL
WH10	bna1698	BnA02	24.3	bna3522	BnC02	45.5	21.5102	6.77181e-06	11.0445	BH/BHP/MISN/BAL/BN/MIL/BN
WH10	bna1698	BnA02	24.3	bna2192	BnC05	115.5	13.6353	0.000294588	7.20032	MISN/BAL/BN/MIL
WH10	bna1698	BnA02	24.3	bna3566	BnA02	96.8	13.0149	0.000400762	6.32725	MISN/BAL/BN/MIL
WH10	bna1698	BnA02	24.3	BGR54	BnA03	115.8	15.059	0.000146322	8.06919	MISN/BAL/BN/MIL
WH10	bna1698	BnA02	24.3	bna5304	BnA08	0	20.4964	1.08715e-05	10.5788	MISN/BAL/BN/MIL/BAL/
WH10	bna1441	BnA02	26.5	bna4000	BnC04	47.7	23.8133	2.33764e-06	11.6381	MISN/BAL/BN/MIL
WH10	bna1441	BnA02	26.5	bna1041	BnC07	19.5	15.8163	0.0001012	8.01099	BH/BHP/MISN/BAL/BN/MIL/MISN
WH10	bna1441	BnA02	26.5	bna1324	BnA07	96.2	22.0876	5.17893e-06	11.1432	MISN/BAL/BN/MIL/MIYP/
WH10	BEN281B	BnA02	27.4	bna0867	BnC06	58.6	16.4912	7.29988e-05	8.38426	MISN/BAL/BN/MIL
WH10	BEN281B	BnA02	27.4	BM957	BnA05	43.6	24.2184	1.942e-06	13.1478	MISN/BAL/BN/MIL/MIL/
WH10	BEN281B	BnA02	27.4	bna0132	BnA07	102.9	21.5061	6.78459e-06	10.7478	MISN/BAL/BN/MIL/MIYP/
WH10	bna5073	BnA02	30.9	bna2222	BnC01	4.6	18.8181	2.39812e-05	8.66753	MISN/BAL/BN/MIL/TSW/
WH10	bna5073	BnA02	30.9	bna3243	BnC01	41.7	22.4031	4.47484e-06	10.6024	BAL
WH10	bna5073	BnA02	30.9	BGO146	BnC02	80.6	17.5991	4.28604e-05	8.69983	BAL/MISN/
WH10	bna5073	BnA02	30.9	SSR385	BnC02	93.1	17.3372	4.85909e-05	8.60983	BAL/PY/
WH10	bna5073	BnA02	30.9	bna0584	BnC03	49.5	20.0184	1.36061e-05	9.55835	MISN/BAL/BN/MIL
WH10	bna5073	BnA02	30.9	BM912	BnC03	71.8	19.5087	1.72981e-05	9.39429	BAL/BN/
WH10	bna5073	BnA02	30.9	bna4082	BnC05	33.5	11.9782	0.000673024	5.94339	BAL/BN/
WH10	bna5073	BnA02	30.9	bna4056	BnC05	49.7	15.9905	9.3002e-05	8.13247	BAL/MISNP/
WH10	bna5073	BnA02	30.9	BEN206	BnC07	60.4	16.3983	7.63464e-05	8.47802	BAL/BTL/
WH10	bna5073	BnA02	30.9	bna4594	BnC09	93.9	17.1952	5.20161e-05	8.90454	MISN/BAL/BN/MIL/PH/
WH10	bna5073	BnA02	30.9	BGR80	BnA03	161.9	12.3063	0.000570856	6.36943	BAL
WH10	bna5073	BnA02	30.9	bna0702	BnA04	0	16.505	7.25124e-05	8.05853	BAL
WH10	bna5073	BnA02	30.9	bna1822	BnA04	35.7	11.4475	0.000879444	5.93954	BAL
WH10	bna5073	BnA02	30.9	bna2038	BnA05	45.7	29.0637	2.18978e-07	13.6469	BAL/MIL/
WH10	bna5073	BnA02	30.9	bna2619	BnA08	68.9	11.383	0.000908613	5.80727	BAL
WH10	bna1424	BnA02	33.1	bna3135	BnA10	4.3	11.8407	0.000721219	6.22895
WH10	bna1424	BnA02	33.1	bna3127	BnA10	6.1	11.8407	0.000721219	6.22895
WH10	bna1424	BnA02	33.1	bna4678	BnA10	7.9	11.8407	0.000721219	6.22895
WH10	bna1424	BnA02	33.1	bna5239	BnC01	56.3	28.9198	2.33426e-07	13.6417	MISN
WH10	bna1424	BnA02	33.1	BoGMS1153	BnC03	4.9	17.7923	3.90776e-05	8.83488	BAL
WH10	bna1424	BnA02	33.1	bna4009	BnC04	53.4	21.31	7.43323e-06	10.0267	BAL/BN/
WH10	bna1424	BnA02	33.1	SSR32B	BnC04	104.7	16.1429	8.63846e-05	7.53074	BAL/BN/BH/BHP/MISNP/
WH10	bna1424	BnA02	33.1	BM725	BnC04	138.3	11.9702	0.000675727	6.30763
WH10	bna1424	BnA02	33.1	bna0731	BnC07	15.6	15.3151	0.000129138	7.52515	BAL/MISN/
WH10	bna1424	BnA02	33.1	bna0198	BnA03	71.4	22.8175	3.69525e-06	10.8008	BAL/SSN/MIL
WH10	bna1424	BnA02	33.1	bna0866	BnA07	57.5	17.6642	4.15453e-05	9.15098	BAL
WH10	bna1424	BnA02	33.1	bna2416	BnA07	94.7	15.3539	0.000126721	7.81322	BAL/BN/
WH10	bna3297	BnA02	51.7	bna2905	BnA09	72.6	14.1399	0.000229647	7.21781	BH/BHP/
WH10	bna0269	BnA02	53.6	bna5901	BnC04	65.4	12.0838	0.000638257	5.81367	BH/BHP/
WH10	bna0269	BnA02	53.6	BGR60	BnA09	75.3	15.3679	0.000125856	7.68324	BH/BHP/BAL
WH10	BGR52	BnA02	55.3	BGR16	BnC01	7.5	21.6735	6.27655e-06	10.234	BH/BHP/BAL/TSW
WH10	BGR52	BnA02	55.3	BoGMS1484	BnC09	25.2	15.0314	0.000148308	7.78193	BH/BHP/
WH10	bna3533	BnA02	56.7	bna0623	BnC05	81.9	14.7749	0.000168137	7.49132	MISNP
WH10	bna3552	BnA02	66.6	bna3010	BnA10	45.2	11.7408	0.000758458	5.91543	BAL/BS/SSN/PH/MILP/
WH10	bna3552	BnA02	66.6	bna1552	BnA03	118.7	11.9365	0.000687287	6.27372	BAL
WH10	BGO153	BnA02	73.4	BGR60	BnA09	75.3	15.1032	0.000143199	7.70238	BAL
WH10	bna0587	BnA02	77.7	bna2234	BnC01	1.7	21.3945	7.14632e-06	9.83866	BAL/TSW/
WH10	bna0587	BnA02	77.7	bna0866	BnA07	57.5	24.8412	1.46159e-06	12.0571
WH10	bna0587	BnA02	77.7	bna2559	BnA07	127.8	16.6825	6.6563e-05	8.61382
WH10	bna0743	BnA02	80.7	bna5901	BnC04	65.4	13.2153	0.000362768	6.12599
WH10	bna0743	BnA02	80.7	SSR32B	BnC04	104.7	17.5062	4.48095e-05	8.13503	MISNP
WH10	bna0743	BnA02	80.7	bna0623	BnC05	81.9	18.7394	2.4893e-05	9.06753	MISNP
WH10	bna0743	BnA02	80.7	bna1041	BnC07	19.5	17.3897	4.73811e-05	8.48836	MISN
WH10	bna0743	BnA02	80.7	bna3566	BnA02	96.8	19.4476	1.78037e-05	9.13835
WH10	bna0743	BnA02	80.7	bna0107	BnA03	70.3	12.5195	0.000513091	6.19596	SSN/MIL/
WH10	bna0743	BnA02	80.7	BoGMS1320	BnA03	83	17.8019	3.88997e-05	8.74979
WH10	BEN189A	BnA02	81.6	BGO090	BnA10	43.1	15.172	0.00013847	7.66171	MIL/BS/SSN/PH
WH10	BEN189A	BnA02	81.6	BoGMS1153	BnC03	4.9	16.2495	8.20394e-05	8.30711
WH10	BEN189A	BnA02	81.6	BEN140	BnC05	81	17.4767	4.54485e-05	8.97753	MISNP
WH10	SSR637B	BnA02	91	BEN84	BnA09	109.5	13.1561	0.000373581	6.60567
WH10	BM202	BnA02	92.4	bna5218	BnA08	67.7	11.9235	0.000691799	5.80149
WH10	bna3571	BnA02	93.8	bna4032	BnC04	56	13.9608	0.000250842	6.51584
WH10	bna3571	BnA02	93.8	bna0731	BnC07	15.6	21.0617	8.34602e-06	9.87034	MISN
WH10	bna3571	BnA02	93.8	bna4265	BnC09	142.4	22.1739	4.97576e-06	10.7068
WH10	bna3571	BnA02	93.8	bna1743	BnA03	151.2	16.753	6.43396e-05	8.44939	BSP
WH10	bna3571	BnA02	93.8	bna1685	BnA03	179.5	12.1775	0.000608922	6.24786	MIY
WH10	bna3566	BnA02	96.8	BM795	BnC06	13.3	15.9944	9.28255e-05	7.72544	BAL/BH/BHP/MILP/TSW/PH/MIL
WH10	bna3566	BnA02	96.8	bna2558	BnC06	32.8	14.6145	0.000181878	7.02965
WH10	bna3566	BnA02	96.8	bna1055	BnC07	23.2	18.5912	2.67082e-05	8.54418
WH10	bna3566	BnA02	96.8	bna1748	BnA03	148.9	16.4987	7.27326e-05	7.91293	BSP
WH10	bna3566	BnA02	96.8	BM852	BnA09	91.8	13.6606	0.000290919	6.59854
WH10	BEN349	BnA02	99.2	bna1650	BnA03	182.9	11.8847	0.000705453	6.20125	BSP
WH10	SSR534	BnA03	0	bna1080	BnC02	100.1	15.1202	0.000142019	7.15984	PY
WH10	SSR534	BnA03	0	bna4401	BnC08	0	13.2318	0.000359795	6.77232
WH10	SSR534	BnA03	0	bna1478	BnC09	0	16.6453	6.77667e-05	8.29144
WH10	SSR534	BnA03	0	bna1552	BnA03	118.7	16.9849	5.75463e-05	8.98712
WH10	SSR534	BnA03	0	bna2311	BnA06	37.7	13.1937	0.000366675	6.87626
WH10	bna3791	BnA03	3.6	bna2138	BnC05	135.4	40.148	1.85215e-09	17.3048
WH10	bna3791	BnA03	3.6	SSR706	BnA03	113.8	17.6374	4.20825e-05	9.11272
WH10	bna3791	BnA03	3.6	bna5298	BnA06	57	19.644	1.62287e-05	9.48823	PSN/BSN/
WH10	BoGMS819	BnA03	6.2	bna1631	BnA03	199.6	26.182	7.95724e-07	12.6465	PY
WH10	BGO120	BnA03	10.1	bna2045	BnC05	144	46.0721	1.61449e-10	19.8745	PY
WH10	BGO120	BnA03	10.1	bna5650	BnA06	0	11.9655	0.000677355	6.38422
WH10	BoGMS680	BnA03	14.6	BGO140	BnC04	7.8	12.9674	0.00041035	6.9012	PY
WH10	BoGMS680	BnA03	14.6	bna4056	BnC05	49.7	13.7658	0.00027619	7.13924	PY/MISNP/
WH10	BoGMS680	BnA03	14.6	BEN374A	BnC06	11.3	13.4378	0.000324843	7.17279	PY/BAL/BH/BHP/MILP/TSW
WH10	BoGMS680	BnA03	14.6	bna0114	BnC06	34.8	16.5458	7.10993e-05	8.55827	PY
WH10	BoGMS680	BnA03	14.6	bna0656	BnC06	63.2	19.2829	1.92445e-05	9.69752	PY
WH10	bna0583	BnA03	15.5	SSR545A	BnC08	12.3	17.2497	5.06736e-05	8.57904	PY
WH10	bna3783	BnA03	18.4	bna4761	BnC09	81.5	11.7463	0.000756342	6.16389	PY
WH10	bna3783	BnA03	18.4	bna0971	BnC09	84.9	11.7463	0.000756342	6.16389	PY/PH/
WH10	bna3807	BnA03	19.8	bna4399	BnC07	74.9	16.4048	7.61089e-05	8.31464	PY
WH10	bna3807	BnA03	19.8	BEN98	BnA04	58.3	18.0349	3.48037e-05	8.05694	PY/BY/MIY
WH10	bna3807	BnA03	19.8	bna5343	BnA06	12.5	15.995	9.2799e-05	7.89055	PY/MIL/
WH10	bna3394	BnA03	39	bna2033	BnA05	49.5	13.8699	0.000262341	7.09431	TSW/MIL/
WH10	bna3394	BnA03	39	BEN84	BnA09	109.5	16.0832	8.89151e-05	7.96695	TSW
WH10	bna3612	BnA03	41.1	BoGMS1153	BnC03	4.9	17.168	5.26995e-05	8.60524	TSW
WH10	bna3612	BnA03	41.1	BEN30A	BnC04	52.3	27.6113	4.18432e-07	12.4338
WH10	bna3612	BnA03	41.1	BEN376	BnC04	85	19.1354	2.06343e-05	9.00098	TSW
WH10	bna3627	BnA03	43.7	BEN374A	BnC06	11.3	22.7161	3.87224e-06	11.591	BAL/BH/BHP/MILP/TSW/PH/MIL
WH10	bna3627	BnA03	43.7	bna0669	BnC06	31.9	29.3629	1.9176e-07	13.9751
WH10	bna3627	BnA03	43.7	bna4965	BnC06	64.1	20.451	1.11054e-05	10.3169
[truncated: 352 more rows]
