# Supplementary material for: Genetic dissection of plant architecture and yield-related traits in Brassica napus
Source: Sci Rep. 2016 Feb 16;6:21625. doi: 10.1038/srep21625 (PMC4754947; doi:10.1038/srep21625)
Supplement: Supplementary dataset 6 [file srep21625-s7.xls]

## Sheet: Table S12
Supplementary Table S12. Detailed information for 183 interaction loci-pairs that were repeatedly detected in two or more environments and their corresponding QTLs.
EN	LG	Marker1	Pos.	LG	Marker2	Pos.	F	P	VAR	QTL (Trait)
GS11	BnA10	BoGMS1199	14.5	BnC02	bna3385	44.3	13.3237	0.00034376	7.04949	PH
GS11	BnA10	BoGMS1199	14.5	BnC08	bna4795	102.5	18.1353	3.3177e-05	9.31991	BS
GS11	BnA01	bna1142	28.4	BnC05	SSR477	86.4	20.1612	1.27229e-05	10.2615	PH
GS11	BnA01	bna1174	51.8	BnA06	bna2318	29.2	23.003	3.39244e-06	11.462	MIL
GS11	BnA01	bna5240	73.8	BnA05	bna5566	9	14.4145	0.000200642	7.65449
GS11	BnA01	BEN32A	83	BnA09	BM377	63.5	18.9316	2.27247e-05	9.79604
GS11	BnC01	bna5649	0	BnC05	SSR477	86.4	18.625	2.62823e-05	9.63569	PH
GS11	BnC01	bna2009	36.5	BnC07	bna1055	23.2	22.1391	5.05663e-06	11.2538	BN/MISNP/BTL
GS11	BnC01	bna2979	54.3	BnC05	BEN211	122.8	12.3337	0.00056306	6.82382	TSW
GS11	BnC01	BEN410	70.2	BnC02	BEN296	87.5	18.9605	2.24161e-05	10.6807
GS11	BnC01	SSR624A	74.8	BnC05	BEN140	81	18.0746	3.41519e-05	9.23912
GS11	BnC02	BGO146	80.6	BnC03	bna4752	64.8	17.5252	4.4404e-05	9.42308	MIY
GS11	BnC02	bna5556	95.1	BnC04	SSR32B	104.7	35.951	1.09132e-08	17.172
GS11	BnC03	BM716	0	BnC05	bna3300	1.1	14.6878	0.000175459	7.89886
GS11	BnC03	BoGMS1153	4.9	BnC07	bna4399	74.9	18.7397	2.48897e-05	9.97069	TSW
GS11	BnC03	bna0400	94	BnC08	bna4795	102.5	17.9618	3.60396e-05	9.04762	BSP/BS/
GS11	BnC04	bna3898	11.2	BnC09	bna1478	0	13.0501	0.000393804	6.86476
GS11	BnC04	bna2154	19.9	BnC07	bna1055	23.2	24.3897	1.79574e-06	11.6689	BAL/BN/MISNP/BTL
GS11	BnC04	BEN376	85	BnC07	bna4377	71.9	19.1914	2.00953e-05	9.8806
GS11	BnC04	SSR32B	104.7	BnC07	bna4399	74.9	15.1572	0.000139473	8.0048	MIY
GS11	BnC05	bna3300	1.1	BnC05	bna0623	81.9	19.6208	1.64068e-05	9.99814	PH
GS11	BnC05	bna4056	49.7	BnC06	bna5689	9	14.9831	0.000151855	7.57643	TSW
GS11	BnC05	bna0623	81.9	BnC08	BoGMS1200	45.9	12.7484	0.000457658	7.12654
GS11	BnC06	bna5689	9	BnC08	bna4401	0	12.3413	0.000560921	6.57289	TSW
GS11	BnC06	bna5689	9	BnC08	bna4795	102.5	18.8771	2.33189e-05	9.54039	TSW/BS/SSN
GS11	BnC08	bna0848	1.4	BnC08	bna3766	10.6	16.8124	6.25248e-05	8.72441
GS11	BnC08	bna4737	59.9	BnC09	bna4594	93.9	14.8111	0.000165179	7.24952
GS11	BnC08	bna4795	102.5	BnC08	BM156	140.2	17.9159	3.68384e-05	9.25923	BS
GS11	BnA02	BEN406	11.7	BnA03	bna3783	18.4	14.1554	0.000227906	7.12883	PSN
GS11	BnA02	bna4819	15.3	BnC05	BGR88B	132.7	15.8188	0.000101076	7.10883	PSN/BH/BHP/MIP/MIL/
GS11	BnA02	bna1971	16.8	BnC02	SSR14	52.5	13.9389	0.000253568	6.67064	PSN
GS11	BnA02	bna1971	16.8	BnA09	BEN50B	0.9	20.693	9.91519e-06	9.47154	PSN
GS11	BnA02	bna1971	16.8	BnA09	SSR591	51.3	20.0874	1.31719e-05	9.22675	PSN/MIL/SSN
GS11	BnA02	bna5073	30.9	BnC01	bna3243	41.7	14.3641	0.000205667	6.77638
GS11	BnA02	bna5073	30.9	BnC09	bna4594	93.9	22.2568	4.7884e-06	9.83892
GS11	BnA02	bna1424	33.1	BnA07	bna0866	57.5	15.0699	0.000145545	7.34997
GS11	BnA02	bna0587	77.7	BnA07	bna0866	57.5	16.3407	7.85018e-05	8.30915
GS11	BnA02	bna3571	93.8	BnA09	SSR591	51.3	17.5567	4.37396e-05	9.26266	MISN/MIL/SSN
GS11	BnA02	BEN349	99.2	BnA03	bna3807	19.8	18.6803	2.56009e-05	9.92013	MISN
GS11	BnA03	BoGMS819	6.2	BnC08	bna4795	102.5	14.3356	0.000208575	7.32063	BHP/BS/
GS11	BnA03	BoGMS680	14.6	BnC05	bna4065	26.6	22.6282	4.03276e-06	11.3901
GS11	BnA03	bna3783	18.4	BnA05	bna2033	49.5	22.6296	4.03006e-06	11.3118	MIYP
GS11	BnA03	bna3685	68.9	BnA03	bna1802	138.5	13.6423	0.000293568	7.31185
GS11	BnA03	SSR374	72.3	BnA04	bna0702	0	26.0694	8.37262e-07	12.7693
GS11	BnA03	BM455	74	BnA04	SSR604	5	19.1038	2.09458e-05	10.5198	SSN
GS11	BnA03	SSR555A	88.2	BnA06	bna5298	57	13.4356	0.000325199	7.20276	SSN
GS11	BnA03	BEN190B	152.6	BnC06	bna5689	9	18.9473	2.2556e-05	9.82059	MISN/TSW/
GS11	BnA03	bna1712	163	BnC01	BM152	67.5	20.9848	8.65096e-06	10.7702
GS11	BnA03	bna1692	173	BnC09	bna4594	93.9	16.4352	7.49978e-05	7.9205
GS11	BnA03	SSR628B	176.8	BnC04	bna5435	10.1	11.8344	0.000723518	6.28293
GS11	BnA03	bna1650	182.9	BnA08	bna4861	55.2	21.5399	6.6789e-06	10.9483	MISN
GS11	BnA04	bna0702	0	BnC04	bna4032	56	17.3104	4.92177e-05	8.93246
GS11	BnA04	bna0702	0	BnC06	bna5689	9	15.5781	0.000113614	8.12582	SSN/TSW/
GS11	BnA04	bna0702	0	BnC07	bna4251	2.7	18.4691	2.83037e-05	9.10957	SSN
GS11	BnA04	bna0702	0	BnA07	bna0505	51.3	12.1235	0.000625651	6.41732	SSN
GS11	BnA04	bna1822	35.7	BnA07	bna1038	56.3	19.9371	1.4136e-05	10.3281
GS11	BnA05	BoGMS1059	58.2	BnA07	bna2541	125.2	12.1291	0.000623897	6.60443
GS11	BnA05	bna2023	62.6	BnC07	bna1055	23.2	11.5441	0.00083755	6.17541	BN/MISNP/
GS11	BnA06	bna5343	12.5	BnC01	bna2979	54.3	23.4634	2.7448e-06	12.3149	TSW
GS11	BnA06	BM65	47.4	BnA09	BM477A	28.6	44.3193	3.29847e-10	20.2044
GS11	BnA06	SSR578A	58.1	BnC06	BM542B	22.5	15.0195	0.000149173	7.88739	SSN
GS11	BnA07	bna0505	51.3	BnC04	bna3769	36.6	24.5832	1.644e-06	12.3119
GS11	BnA07	bna0866	57.5	BnC08	BM156	140.2	14.4478	0.000197386	7.60293
GS11	BnA08	BEN48	41.3	BnC05	BGR51	133.8	12.9812	0.000407537	6.713	BTL/BN/MIP/BH
GS11	BnA09	bna0274	59.4	BnC07	bna4313	30.4	16.2438	8.22692e-05	8.29002	SSN/BSP/BS
HG10	BnA01	bna1168	41.8	BnA04	bna3976	57.2	20.0001	1.37233e-05	9.22285
HG10	BnA01	bna1174	51.8	BnA06	bna2318	29.2	12.8045	0.000445025	6.80029
HG10	BnA01	bna1880	55.1	BnA09	bna4867	106.1	22.5017	4.27545e-06	11.4748
HG10	BnA01	BEN32A	83	BnA10	BM946	0	14.5891	0.000184164	7.56405
HG10	BnA01	BEN32A	83	BnC03	bna3725	79.5	13.1858	0.000368108	6.98127
HG10	BnC01	BGR16	7.5	BnC05	SSR46	22.7	18.8714	2.33828e-05	9.63416	BN/MIY/
HG10	BnC01	bna2979	54.3	BnC05	BEN211	122.8	23.0878	3.26247e-06	11.3146
HG10	BnC07	bna1041	19.5	BnC09	bna4265	142.4	13.4812	0.000317934	6.73698	BH
HG10	BnC08	bna4401	0	BnC09	BGO199A	19.3	11.7977	0.000737032	6.13137	BSP
HG10	BnA02	bna4819	15.3	BnC05	BGR88B	132.7	12.665	0.000477097	6.34607	SSN
HG10	BnA02	bna5073	30.9	BnC05	bna4082	33.5	16.9308	5.90639e-05	8.82019	BSN/MIY/
HG10	BnA02	bna5073	30.9	BnA05	bna2038	45.7	14.0793	0.000236603	7.35052	BSN
HG10	BnA02	bna0587	77.7	BnA07	bna2559	127.8	12.1021	0.000632428	6.42913
HG10	BnA02	bna0743	80.7	BnC07	bna1041	19.5	14.6107	0.000182225	7.23622	BH
HG10	BnA02	SSR637B	91	BnA09	BEN84	109.5	14.8996	0.000158184	7.64119
HG10	BnA02	BEN349	99.2	BnA03	bna3807	19.8	13.3993	0.000331108	6.60756	MISN/PSN/
HG10	BnA03	BoGMS819	6.2	BnA03	bna1631	199.6	12.7339	0.000460991	6.77338
HG10	BnA03	bna3627	43.7	BnA03	SSR555A	88.2	15.5566	0.000114809	7.9651	TSW
HG10	BnA03	BGR54	115.8	BnC05	bna4794	4.7	11.817	0.00072988	6.39336
HG10	BnA03	BGR54	115.8	BnC05	bna4078	29.9	27.2082	5.01301e-07	13.5798	BY/BSN/MISNP/MIY
HG10	BnA03	BGR80	161.9	BnA05	BM957	43.6	12.0949	0.000634697	7.24539	BN
HG10	BnA03	BGR80	161.9	BnA09	bna5289	97.7	16.863	6.10223e-05	8.73116	BN
HG10	BnA05	SSR571	44.8	BnA09	SSR594	99.7	12.0801	0.000639433	6.51086
HG10	BnA06	bna5298	57	BnC08	bna4488	68.6	17.5344	4.42089e-05	8.8648
HG10	BnA06	SSR578A	58.1	BnC01	BEN410	70.2	15.2287	0.000134696	8.62223	MIYP
HG10	BnA09	BEN50A	9.1	BnC04	bna1518	109.9	11.728	0.000763377	6.12296
WH09	BnA10	BoGMS1199	14.5	BnC02	bna3385	44.3	22.4682	4.34211e-06	11.0473
WH09	BnA10	BoGMS1199	14.5	BnC08	bna4795	102.5	32.3734	5.10845e-08	15.659
WH09	BnA01	bna1142	28.4	BnC05	SSR477	86.4	15.1719	0.000138474	7.81937	TSW/MIL/BY/PY/BAL/
WH09	BnA01	bna0317	37.2	BnA07	bna4370	46.4	12.7001	0.00046881	6.54367
WH09	BnA01	bna1168	41.8	BnA04	bna3976	57.2	18.1589	3.28068e-05	9.38828
WH09	BnA01	bna5240	73.8	BnA05	bna5566	9	15.7549	0.000104263	8.07611
WH09	BnA01	BEN32A	83	BnA09	BM377	63.5	12.455	0.000529896	6.55249
WH09	BnC01	bna5649	0	BnC05	SSR477	86.4	16.6748	6.68116e-05	8.43071	BN/BY/PY/BAL
WH09	BnC01	bna2009	36.5	BnC07	bna1055	23.2	25.2219	1.22919e-06	12.376	BTL
WH09	BnC01	BEN410	70.2	BnC02	BEN296	87.5	21.567	6.59501e-06	11.933
WH09	BnC01	SSR624A	74.8	BnC05	BEN140	81	14.3671	0.000205368	7.53239
WH09	BnC02	BGO146	80.6	BnC03	bna4752	64.8	32.5639	4.70189e-08	16.2206	BSP
WH09	BnC02	bna5556	95.1	BnC04	SSR32B	104.7	29.4065	1.88097e-07	14.3868	MIY/BH/
WH09	BnC03	BM716	0	BnC05	bna3300	1.1	24.3641	1.81686e-06	12.203
WH09	BnC03	BoGMS1153	4.9	BnC07	bna4399	74.9	21.1598	7.97235e-06	10.9238
WH09	BnC04	bna3898	11.2	BnC09	bna1478	0	13.1359	0.00037736	6.871	BH
WH09	BnC04	bna2154	19.9	BnC07	bna1055	23.2	19.3746	1.84287e-05	9.81629	BH/BTL/
WH09	BnC04	SSR32B	104.7	BnC07	bna4399	74.9	29.5994	1.72691e-07	14.2122	MIY/BH/
WH09	BnC05	bna3300	1.1	BnC05	bna0623	81.9	12.9757	0.000408653	6.67653
WH09	BnC05	bna4056	49.7	BnC06	bna5689	9	23.4762	2.72878e-06	11.3292	TSW
WH09	BnC05	bna0623	81.9	BnC08	BoGMS1200	45.9	15.1831	0.00013772	8.28549
WH09	BnC06	bna5689	9	BnC08	bna4401	0	18.592	2.6697e-05	9.40195
WH09	BnC06	bna5689	9	BnC08	bna4795	102.5	37.5374	5.55662e-09	17.555
WH09	BnC08	bna0848	1.4	BnC08	bna3766	10.6	21.2971	7.47799e-06	10.6338
WH09	BnC08	bna4737	59.9	BnC09	bna4594	93.9	13.6091	0.000298435	6.41135	BN/BSN/PSN
WH09	BnC08	bna4795	102.5	BnC08	BM156	140.2	19.2681	1.93796e-05	10.1641
WH09	BnA02	bna5073	30.9	BnA05	bna2038	45.7	11.7427	0.000757713	5.26491	BHP
WH09	BnA02	bna3571	93.8	BnA09	SSR591	51.3	27.9222	3.641e-07	13.9076	MISN
WH09	BnA03	BoGMS819	6.2	BnC08	bna4795	102.5	20.1833	1.25914e-05	10.2846
WH09	BnA03	BoGMS680	14.6	BnC04	BGO140	7.8	14.1874	0.000224343	7.22343
WH09	BnA03	BoGMS680	14.6	BnC05	bna4065	26.6	25.7607	9.62728e-07	12.4983
WH09	BnA03	bna3783	18.4	BnC09	bna4761	81.5	13.6738	0.000289037	6.49546
WH09	BnA03	bna3783	18.4	BnC09	bna0971	84.9	13.6738	0.000289037	6.49546
WH09	BnA03	bna3783	18.4	BnA05	bna2033	49.5	16.451	7.44269e-05	8.49265
WH09	BnA03	BM455	74	BnA04	SSR604	5	12.2043	0.000600813	6.55525
WH09	BnA03	SSR555A	88.2	BnA06	bna5298	57	11.2629	0.000965554	6.11146	SSN
WH09	BnA03	SSR628B	176.8	BnC04	bna5435	10.1	25.7501	9.67338e-07	12.6407	BH
WH09	BnA03	bna1650	182.9	BnA08	bna4861	55.2	13.2571	0.000355302	6.71269
WH09	BnA04	bna0702	0	BnC06	bna5689	9	16.904	5.98283e-05	8.47654
WH09	BnA04	bna0702	0	BnC07	bna4251	2.7	16.9729	5.78797e-05	8.34206	TSW
WH09	BnA04	bna0702	0	BnA07	bna0505	51.3	22.6516	3.98938e-06	10.684
WH09	BnA04	bna1822	35.7	BnA07	bna1038	56.3	14.1657	0.000226749	7.1897
WH09	BnA05	BoGMS1059	58.2	BnA07	bna2541	125.2	12.3256	0.000565365	6.62502	MIYP
WH09	BnA06	bna5343	12.5	BnC01	bna2979	54.3	24.8356	1.46536e-06	12.8765
WH09	BnA06	SSR578A	58.1	BnC06	BM542B	22.5	20.323	1.17922e-05	10.388	SSN/BAL/BH/BHP/TSW/
WH09	BnA07	bna0505	51.3	BnC04	bna3769	36.6	32.4893	4.85703e-08	15.0319
WH09	BnA08	BEN48	41.3	BnC05	BGR51	133.8	11.5427	0.000838182	5.81742
WH09	BnA09	bna0274	59.4	BnC07	bna4313	30.4	20.8964	9.01571e-06	10.6403
WH10	BnA01	bna0317	37.2	BnA07	bna4370	46.4	13.3524	0.000338902	6.89693	MIL
WH10	BnA01	bna1880	55.1	BnA09	bna4867	106.1	17.0982	5.44948e-05	8.81724	MIL/BAL/
WH10	BnA01	BEN32A	83	BnA10	BM946	0	18.4752	2.82209e-05	9.59416
WH10	BnA01	BEN32A	83	BnC03	bna3725	79.5	15.8841	9.79262e-05	8.00499	MIYP
WH10	BnC01	BGR16	7.5	BnC05	SSR46	22.7	27.1369	5.17623e-07	12.2533
WH10	BnC03	bna0400	94	BnC08	bna4795	102.5	14.5868	0.000184372	7.12256
WH10	BnC04	BEN376	85	BnC07	bna4377	71.9	16.4705	7.37317e-05	7.84515	BTL
WH10	BnC07	bna1041	19.5	BnC09	bna4265	142.4	20.8564	9.18576e-06	10.1589	MISN
WH10	BnC08	bna4401	0	BnC09	BGO199A	19.3	19.4432	1.78408e-05	9.27869
WH10	BnA02	BEN406	11.7	BnA03	bna3783	18.4	12.1206	0.00062658	6.66696	PY
WH10	BnA02	bna1971	16.8	BnC02	SSR14	52.5	24.5882	1.64028e-06	12.6226	MISN
WH10	BnA02	bna1971	16.8	BnA09	BEN50B	0.9	12.501	0.000517856	6.37309
WH10	BnA02	bna1971	16.8	BnA09	SSR591	51.3	19.5883	1.66605e-05	9.70606	PY/SSN/
WH10	BnA02	bna5073	30.9	BnC01	bna3243	41.7	22.4031	4.47484e-06	10.6024	BAL
WH10	BnA02	bna5073	30.9	BnC05	bna4082	33.5	11.9782	0.000673024	5.94339	BAL/BN/
WH10	BnA02	bna5073	30.9	BnC09	bna4594	93.9	17.1952	5.20161e-05	8.90454	MISN/BAL/BN/MIL/PH/
WH10	BnA02	bna5073	30.9	BnA05	bna2038	45.7	29.0637	2.18978e-07	13.6469	BAL/MIL/
WH10	BnA02	bna1424	33.1	BnA07	bna0866	57.5	17.6642	4.15453e-05	9.15098	BAL
WH10	BnA02	bna0587	77.7	BnA07	bna0866	57.5	24.8412	1.46159e-06	12.0571
WH10	BnA02	bna0587	77.7	BnA07	bna2559	127.8	16.6825	6.6563e-05	8.61382
WH10	BnA02	bna0743	80.7	BnC07	bna1041	19.5	17.3897	4.73811e-05	8.48836	MISN
WH10	BnA02	SSR637B	91	BnA09	BEN84	109.5	13.1561	0.000373581	6.60567
WH10	BnA03	BoGMS819	6.2	BnA03	bna1631	199.6	26.182	7.95724e-07	12.6465	PY
WH10	BnA03	BoGMS680	14.6	BnC04	BGO140	7.8	12.9674	0.00041035	6.9012	PY
WH10	BnA03	bna3783	18.4	BnC09	bna4761	81.5	11.7463	0.000756342	6.16389	PY
WH10	BnA03	bna3783	18.4	BnC09	bna0971	84.9	11.7463	0.000756342	6.16389	PY/PH/
WH10	BnA03	bna3627	43.7	BnA03	SSR555A	88.2	17.0432	5.59562e-05	8.78695
WH10	BnA03	bna3685	68.9	BnA03	bna1802	138.5	18.3927	2.935e-05	9.30827	SSN
WH10	BnA03	SSR374	72.3	BnA04	bna0702	0	12.3747	0.000551623	6.15649	SSN/MIL/
WH10	BnA03	BGR54	115.8	BnC05	bna4794	4.7	25.3192	1.17607e-06	12.3905
WH10	BnA03	BGR54	115.8	BnC05	bna4078	29.9	30.6224	1.09957e-07	14.6774	BN
WH10	BnA03	BEN190B	152.6	BnC06	bna5689	9	18.0014	3.53646e-05	9.02616	BSP/BAL/BH/BHP/MIP/TSW/PH/MIL/
WH10	BnA03	BGR80	161.9	BnA05	BM957	43.6	15.4586	0.000120418	8.74941	BTL
WH10	BnA03	BGR80	161.9	BnA09	bna5289	97.7	21.3217	7.39293e-06	10.513	BTL
WH10	BnA03	bna1712	163	BnC01	BM152	67.5	12.0265	0.0006569	5.95471	BTL
WH10	BnA03	bna1692	173	BnC09	bna4594	93.9	21.2122	7.77995e-06	10.6863	MIY/PH/
WH10	BnA04	bna0702	0	BnC04	bna4032	56	16.9347	5.89518e-05	7.4472
WH10	BnA05	SSR571	44.8	BnA09	SSR594	99.7	27.2303	4.9636e-07	13.1756	MIL
WH10	BnA05	bna2023	62.6	BnC07	bna1055	23.2	13.8776	0.000261355	6.95101
WH10	BnA06	BM65	47.4	BnA09	BM477A	28.6	15.5204	0.00011685	6.93844
WH10	BnA06	bna5298	57	BnC08	bna4488	68.6	28.9239	2.33003e-07	13.0655
WH10	BnA06	SSR578A	58.1	BnC01	BEN410	70.2	21.9458	5.53078e-06	11.0289
WH10	BnA07	bna0866	57.5	BnC08	BM156	140.2	17.0833	5.48873e-05	9.21203	BY/PY/
WH10	BnA09	BEN50A	9.1	BnC04	bna1518	109.9	13.2248	0.000361044	6.39396	MISNP/PY/
