# Supplementary material for: Genetic dissection of plant architecture and yield-related traits in Brassica napus
Source: Sci Rep. 2016 Feb 16;6:21625. doi: 10.1038/srep21625 (PMC4754947; doi:10.1038/srep21625)
Supplement: Supplementary dataset 7 [file srep21625-s8.xls]

## Sheet: Table S13
Supplementary Table S13. Conserved blocks that were located or overlapped on the epistatic interaction loci-pairs for plant yield identified in four environments.
Env.	Locus1	block	LG	Pos.	Locus2	block	LG	Pos.	F	P	Var	Block_Block
GS11	bna1059	U	BnA01	0	BOG1303	C	BnC01	2.8	17.4929	4.50962e-05	9.18521	U_C
GS11	bna1059	U	BnA01	0	bna2339	V	BnA06	43.7	12.4108	0.000541738	6.63609	U_V
GS11	bna1059	U	BnA01	0	BGR43	B	BnA09	83.6	13.3728	0.000335481	7.44488	U_B
GS11	BM946		BnA10	0	BEN374A	E	BnC06	11.3	11.9962	0.000666981	6.65944
GS11	BM946		BnA10	0	bna0669	E	BnC06	31.9	15.5687	0.00011414	8.16589
GS11	BM946		BnA10	0	SSR138	N	BnC06	60	12.8969	0.000425003	6.72534
GS11	BM946		BnA10	0	BM286	P	BnC08	8.3	16.0494	9.03833e-05	8.48826
GS11	BM83		BnA10	3.1	BEN316	A	BnC08	83.7	11.5982	0.000815002	6.872
GS11	bna3091	W	BnA10	13.1	bna4404	A	BnC08	22.9	12.6482	0.000481124	6.77371	W_A
GS11	BOG1199	W	BnA10	14.5	bna3385	W	BnC02	44.3	13.3237	0.00034376	7.04949	W_W
GS11	BOG1199	W	BnA10	14.5	bna4795	A	BnC08	102.5	18.1353	3.3177e-05	9.31991	W_A
GS11	bna3079	W	BnA10	16	bna4404	A	BnC08	22.9	12.6482	0.000481124	6.77371	W_A
GS11	BGO1	U	BnA01	4.3	bna1080	X	BnC02	100.1	16.9544	5.83953e-05	8.78337	U_X
GS11	bna3010	R	BnA10	45.2	BEN316	A	BnC08	83.7	15.9383	9.53836e-05	9.26436	R_A
GS11	BM864	R	BnA10	54.5	bna0442	R	BnC02	36.2	26.8816	5.80528e-07	13.4491	R_R
GS11	bna5471	R	BnA10	56.2	BEN203	D	BnC09	87.2	11.6724	0.000785077	6.11305	R_D
GS11	bna1805	R	BnA10	59.4	BGR16	U	BnC01	7.5	15.9802	9.34645e-05	8.0844	R_U
GS11	bna1805	R	BnA10	59.4	BGO146	E	BnC02	80.6	15.0496	0.000146997	7.86504	R_E
GS11	BM918	R	BnA10	60.3	BM209	J	BnC04	119	13.9717	0.000249493	7.93455	R_J
GS11	BM918	R	BnA10	60.3	BEN374B	E	BnC06	0	14.3265	0.000209501	7.88619	R_E
GS11	bna1065	U	BnA01	6.5	bna1105	U	BnA01	17.8	13.9792	0.000248579	7.17662	U_U
GS11	bna1070	U	BnA01	9.1	BOG1303	C	BnC01	2.8	13.156	0.000373611	6.74758	U_C
GS11	bna5906	U	BnA01	15.8	bna5649	A	BnC01	0	15.2472	0.000133485	7.50498	U_A
GS11	bna1105	U	BnA01	17.8	bna2796	A	BnC08	133	13.1094	0.000382366	6.46663	U_A
GS11	SSR128A	U	BnA01	21.6	BEN55B	O	BnA09	19.1	16.61	6.89309e-05	9.5595	U_O
GS11	bna1131	U	BnA01	23.7	bna3627	W	BnA03	43.7	18.1564	3.28449e-05	9.07114	U_W
GS11	bna5497	U	BnA01	24.8	BEN396	W	BnC02	42.2	18.4196	2.89775e-05	9.07955	U_W
GS11	bna5497	U	BnA01	24.8	BOG1200	N	BnC08	45.9	11.4991	0.000856812	6.5123	U_N
GS11	bna5497	U	BnA01	24.8	BEN316	A	BnC08	83.7	11.9641	0.000677826	6.93702	U_A
GS11	bna5497	U	BnA01	24.8	BEN50A	O	BnA09	9.1	15.5136	0.000117238	7.88677	U_O
GS11	bna1142	U	BnA01	28.4	bna4032	J	BnC04	56	14.3845	0.000203619	7.55251	U_J
GS11	bna1142	U	BnA01	28.4	SSR477		BnC05	86.4	20.1612	1.27229e-05	10.2615
GS11	bna0317	U	BnA01	37.2	BEN30A	J	BnC04	52.3	17.6382	4.20661e-05	9.25618	U_J
GS11	bna0317	U	BnA01	37.2	bna4251	H	BnC07	2.7	28.2385	3.16141e-07	13.5531	U_H
GS11	bna1168	U	BnA01	41.8	SSR545A	U	BnC08	12.3	12.2953	0.000574003	6.4875	U_U
GS11	bna1168	U	BnA01	41.8	BEN98	S	BnA04	58.3	13.6511	0.000292295	7.30711	U_S
GS11	BM64	U	BnA01	45	BGR84	F	BnA01	70.6	11.9018	0.000699409	6.49403	U_F
GS11	BM64	U	BnA01	45	BEN140		BnC05	81	29.4475	1.8471e-07	14.4555
GS11	BM64	U	BnA01	45	bna3685	R	BnA03	68.9	36.5602	8.41595e-09	17.5236	U_R
GS11	BM64	U	BnA01	45	bna2364	U	BnA06	64.2	19.1069	2.09146e-05	10.1826	U_U
GS11	bna1181	U	BnA01	46.5	BEN216	J	BnC04	88.3	16.3569	7.78904e-05	8.6388	U_J
GS11	bna1181	U	BnA01	46.5	bna3766	U	BnC08	10.6	11.6322	0.00080116	6.24439	U_U
GS11	bna1181	U	BnA01	46.5	BOG1320	R	BnA03	83	33.9562	2.57105e-08	16.4379	U_R
GS11	bna1174	U	BnA01	51.8	bna3091	W	BnA10	13.1	16.4497	7.44753e-05	8.46238	U_W
GS11	bna1174	U	BnA01	51.8	bna3079	W	BnA10	16	16.4497	7.44753e-05	8.46238	U_W
GS11	bna1174	U	BnA01	51.8	bna2009	W	BnC01	36.5	12.152	0.000616766	6.40752	U_W
GS11	bna1174	U	BnA01	51.8	bna4265	R	BnC09	142.4	13.8505	0.000264868	7.21159	U_R
GS11	bna1174	U	BnA01	51.8	bna2318	X	BnA06	29.2	23.003	3.39244e-06	11.462	U_X
GS11	bna1880	M	BnA01	55.1	bna1216	F	BnA01	69.2	12.7827	0.00044989	6.71662	M_F
GS11	bna1880	M	BnA01	55.1	bna4000	I	BnC04	47.7	16.6137	6.88088e-05	8.72632	M_I
GS11	bna1880	M	BnA01	55.1	BOG1201	R	BnA03	85.7	27.1684	5.10356e-07	13.898	M_R
GS11	bna1880	M	BnA01	55.1	SSR594	N	BnA09	99.7	13.4398	0.00032453	7.26436	M_N
GS11	bna1202	M	BnA01	57.8	bna4404	A	BnC08	22.9	15.0904	0.0001441	7.97081	M_A
GS11	bna1202	M	BnA01	57.8	SSR578A	L	BnA06	58.1	14.7667	0.000168812	7.94273	M_L
GS11	SSR61	M	BnA01	62.4	bna5649	A	BnC01	0	19.3896	1.8298e-05	10.1508	M_A
GS11	SSR61	M	BnA01	62.4	bna3725	F	BnC03	79.5	18.7526	2.47371e-05	9.81807	M_F
GS11	SSR61	M	BnA01	62.4	bna5650	A	BnA06	0	12.2728	0.000580503	6.50495	M_A
GS11	SSR61	M	BnA01	62.4	BEN200B	F	BnA07	0	12.1747	0.000609792	6.70326	M_F
GS11	SSR61	M	BnA01	62.4	BM165	F	BnA07	93.1	11.4632	0.000872524	6.32174	M_F
GS11	BGR6	M	BnA01	66.3	BGR84	F	BnA01	70.6	15.3635	0.000126126	8.11289	M_F
GS11	BGR6	M	BnA01	66.3	bna4082	A	BnC05	33.5	19.5954	1.6605e-05	10.1142	M_A
GS11	BGR6	M	BnA01	66.3	bna0114	E	BnC06	34.8	13.259	0.000354971	6.95178	M_E
GS11	BGR6	M	BnA01	66.3	bna4965	N	BnC06	64.1	13.8303	0.00026753	7.09199	M_N
GS11	BGR6	M	BnA01	66.3	bna0107	R	BnA03	70.3	26.5466	6.75049e-07	13.1579	M_R
GS11	bna1240	F	BnA01	72.3	bna4610		BnC05	90	14.7431	0.000170773	7.91395
GS11	bna1240	F	BnA01	72.3	BEN316	A	BnC08	83.7	11.3938	0.000903672	6.97201	F_A
GS11	bna1240	F	BnA01	72.3	BEN136B	A	BnC08	104	13.987	0.000247624	7.50199	F_A
GS11	bna1240	F	BnA01	72.3	BOG1201	R	BnA03	85.7	23.1241	3.20837e-06	12.2568	F_R
GS11	bna1240	F	BnA01	72.3	SSR113B	N	BnA07	115	14.8839	0.000159403	8.50906	F_N
GS11	bna5240	F	BnA01	73.8	bna5566		BnA05	9	14.4145	0.000200642	7.65449
GS11	bna4831	F	BnA01	77.9	BEN425	R	BnC02	25.7	16.8765	6.06259e-05	8.89986	F_R
GS11	bna4831	F	BnA01	77.9	bna2179	J	BnC05	119.6	15.6614	0.000109107	8.04515	F_J
GS11	BEN32A	F	BnA01	83	bna3149	W	BnA07	35.5	12.0011	0.000665312	6.12894	F_W
GS11	BEN32A	F	BnA01	83	BM377	D	BnA09	63.5	18.9316	2.27247e-05	9.79604	F_D
GS11	bna0962	F	BnA01	88.3	bna1041		BnC07	19.5	13.0671	0.000390488	6.96063
GS11	bna5649	A	BnC01	0	SSR477		BnC05	86.4	18.625	2.62823e-05	9.63569
GS11	bna2222	C	BnC01	4.6	bna3898	J	BnC04	11.2	11.6548	0.000792073	6.19117	C_J
GS11	bna2222	C	BnC01	4.6	bna2796	A	BnC08	133	14.2713	0.000215268	7.11274	C_A
GS11	bna3198	U	BnC01	27.8	BEN136A	A	BnC08	116.9	16.2016	8.39627e-05	7.92356	U_A
GS11	bna2009	W	BnC01	36.5	bna1518	J	BnC04	109.9	17.7354	4.01563e-05	9.15472	W_J
GS11	bna2009	W	BnC01	36.5	BEN140		BnC05	81	16.9908	5.73836e-05	8.67603
GS11	bna2009	W	BnC01	36.5	bna1055		BnC07	23.2	22.1391	5.05663e-06	11.2538
GS11	SSR679	Q	BnC01	51.6	BEN425	R	BnC02	25.7	15.3235	0.00012861	9.13175	Q_R
GS11	bna2979	O	BnC01	54.3	BGR58	V	BnC02	84.6	22.7668	3.78265e-06	12.0441	O_V
GS11	bna2979	O	BnC01	54.3	BEN14	X	BnC02	98.1	24.1937	1.96403e-06	12.754	O_X
GS11	bna2979	O	BnC01	54.3	bna4772	J	BnC04	0	15.6635	0.000108995	8.4009	O_J
GS11	bna2979	O	BnC01	54.3	BEN211	J	BnC05	122.8	12.3337	0.00056306	6.82382	O_J
GS11	bna0941	F	BnC01	60.9	BEN425	R	BnC02	25.7	12.3563	0.000556745	6.9009	F_R
GS11	BM152	F	BnC01	67.5	BEN14	X	BnC02	98.1	20.6826	9.96393e-06	10.7537	F_X
GS11	BM152	F	BnC01	67.5	bna4772	J	BnC04	0	12.7417	0.000459181	6.75177	F_J
GS11	BM152	F	BnC01	67.5	BEN211	J	BnC05	122.8	12.0987	0.000633488	6.45735	F_J
GS11	BEN410	F	BnC01	70.2	BEN296	K	BnC02	87.5	18.9605	2.24161e-05	10.6807	F_K
GS11	SSR624A	F	BnC01	74.8	BEN140		BnC05	81	18.0746	3.41519e-05	9.23912
GS11	SSR624A	F	BnC01	74.8	bna2045	F	BnC05	144	13.404	0.000330335	7.14512	F_F
GS11	bna5274		BnA01	112.7	bna3059	W	BnA10	18.1	12.4847	0.000522082	6.55966
GS11	bna5274		BnA01	112.7	bna2009	W	BnC01	36.5	19.0473	2.1513e-05	9.70639
GS11	bna5274		BnA01	112.7	bna1439	E	BnC02	82.7	13.2434	0.000357739	6.96629
GS11	bna5274		BnA01	112.7	bna4117	F	BnC05	19.8	12.9854	0.000406685	6.78344
GS11	bna5274		BnA01	112.7	bna4251	H	BnC07	2.7	13.0882	0.000386403	6.72935
GS11	bna5274		BnA01	112.7	bna4265	R	BnC09	142.4	12.601	0.000492595	6.63027
GS11	bna5274		BnA01	112.7	bna0743	K	BnA02	80.7	14.1964	0.000223351	7.4223
GS11	bna5274		BnA01	112.7	bna0107	R	BnA03	70.3	24.7685	1.5108e-06	12.1004
GS11	bna5274		BnA01	112.7	bna3841	W	BnA07	26.6	13.0325	0.000397255	6.89584
GS11	bna5274		BnA01	112.7	bna0505	C	BnA07	51.3	14.1388	0.000229775	7.38764
GS11	bna4804		BnA01	128.8	bna2154	J	BnC04	19.9	14.0103	0.000244787	7.06939
GS11	bna4804		BnA01	128.8	BEN140		BnC05	81	12.197	0.000602995	6.18731
GS11	bna4804		BnA01	128.8	BEN178	I	BnA07	106.8	12.2612	0.000583897	6.36785
GS11	bna4804		BnA01	128.8	bna4662	N	BnA07	116.7	14.2817	0.000214169	7.45006
GS11	BEN425	R	BnC02	25.7	SSR113A	E	BnC02	53.5	15.6637	0.000108987	8.68683	R_E
GS11	bna0442	R	BnC02	36.2	BGR51	E	BnC05	133.8	27.4323	4.53378e-07	13.1676	R_E
GS11	BEN281A	E	BnC02	51.3	bna4000	I	BnC04	47.7	12.1809	0.000607903	6.47091	E_I
GS11	SSR113A	E	BnC02	53.5	bna2192	J	BnC05	115.5	25.6308	1.02106e-06	13.0524	E_J
GS11	BGO146	E	BnC02	80.6	BOG1153		BnC03	4.9	19.0175	2.18185e-05	10.3716
GS11	BGO146	E	BnC02	80.6	bna4752	Q	BnC03	64.8	17.5252	4.4404e-05	9.42308	E_Q
GS11	BGO146	E	BnC02	80.6	BM715B	X	BnC09	73.8	13.7504	0.000278293	7.18417	E_X
GS11	bna1223	E	BnC02	81.8	bna4594	D	BnC09	93.9	13.2796	0.000351355	6.54474	E_D
GS11	bna1439	E	BnC02	82.7	bna4032	J	BnC04	56	17.7702	3.94938e-05	9.2717	E_J
GS11	BGR58	V	BnC02	84.6	BM912	F	BnC03	71.8	15.1188	0.000142117	8.11329	V_F
GS11	bna1472	K	BnC02	89.2	bna0810	P	BnC03	68.2	16.5071	7.24403e-05	8.73414	K_P
GS11	SSR385	Q	BnC02	93.1	bna1055		BnC07	23.2	17.3114	4.91959e-05	9.28663
GS11	bna5556	Q	BnC02	95.1	BOG1153		BnC03	4.9	15.6215	0.000111244	8.55374
GS11	bna5556	Q	BnC02	95.1	SSR32B	J	BnC04	104.7	35.951	1.09132e-08	17.172	Q_J
GS11	bna1088	X	BnC02	96.3	bna1041		BnC07	19.5	15.4551	0.000120622	8.28782
GS11	BEN14	X	BnC02	98.1	bna4594	D	BnC09	93.9	15.0542	0.000146668	7.50012	X_D
GS11	bna1080	X	BnC02	100.1	BM863		BnC03	0.9	13.5229	0.000311436	7.30607
GS11	BM716		BnC03	0	bna3300		BnC05	1.1	14.6878	0.000175459	7.89886
GS11	BM863		BnC03	0.9	BEN316	A	BnC08	83.7	16.1989	8.40726e-05	9.54851
GS11	bna0488		BnC03	2	BGR49		BnC05	0	15.6532	0.000109543	8.19484
GS11	bna0488		BnC03	2	BEN374B	E	BnC06	0	14.8547	0.000161695	7.86752
GS11	BGR89		BnC03	4	BM235	A	BnC08	90.7	19.7917	1.51375e-05	10.1983
GS11	BOG1153		BnC03	4.9	bna4399	U	BnC07	74.9	18.7397	2.48897e-05	9.97069
GS11	BOG1153		BnC03	4.9	BOG1200	N	BnC08	45.9	39.0002	2.99687e-09	19.7966
GS11	BOG1153		BnC03	4.9	BM204C	A	BnC08	95.7	20.1782	1.26216e-05	10.7131
GS11	BM154	J	BnC03	40.5	BEN136A	A	BnC08	116.9	14.8382	0.000163008	7.20507	J_A
GS11	BOG693	J	BnC03	44.9	bna4585	L	BnC09	40	14.8239	0.000164148	14.0575	J_L
GS11	bna0584	J	BnC03	49.5	BEN332C	O	BnC09	4.7	15.2296	0.000134634	7.98373	J_O
GS11	bna3694	P	BnC03	67	bna3405	U	BnC07	76.7	11.4618	0.000873141	6.14857	P_U
GS11	BEN78		BnC03	90.4	BEN316	A	BnC08	83.7	12.8918	0.000426081	7.80545
GS11	BM103A		BnC03	93.1	BEN136B	A	BnC08	104	18.6499	2.59735e-05	9.46618
GS11	bna0400		BnC03	94	bna4795	A	BnC08	102.5	17.9618	3.60396e-05	9.04762
GS11	bna4772	J	BnC04	0	BEN376	J	BnC04	85	13.7846	0.000273625	7.27275	J_J
GS11	bna4772	J	BnC04	0	SSR477		BnC05	86.4	14.3954	0.000202532	7.47444
GS11	bna5435	J	BnC04	10.1	BOG1072	O	BnC09	15.7	13.3454	0.000340072	7.0319	J_O
GS11	bna3898	J	BnC04	11.2	bna4065	A	BnC05	26.6	13.0219	0.000399367	6.85731	J_A
GS11	bna3898	J	BnC04	11.2	BEN374B	E	BnC06	0	21.0583	8.35906e-06	10.6828	J_E
GS11	bna3898	J	BnC04	11.2	bna4377	U	BnC07	71.9	13.3087	0.000346328	7.00155	J_U
GS11	bna3898	J	BnC04	11.2	bna1478	O	BnC09	0	13.0501	0.000393804	6.86476	J_O
GS11	bna2154	J	BnC04	19.9	bna1055		BnC07	23.2	24.3897	1.79574e-06	11.6689
GS11	bna2154	J	BnC04	19.9	BEN136A	A	BnC08	116.9	12.1629	0.000613422	5.99859	J_A
GS11	BGO141		BnC04	24.6	bna0695		BnC04	30.8	13.7351	0.000280399	7.20701
GS11	BGO141		BnC04	24.6	bna4084	A	BnC05	37.8	13.7582	0.00027722	7.24984
GS11	BGO141		BnC04	24.6	BGO199A	O	BnC09	19.3	16.02	9.16821e-05	8.34936
GS11	BGO141		BnC04	24.6	bna4585	L	BnC09	40	16.573	7.01733e-05	15.3758
GS11	bna0695		BnC04	30.8	bna5901	J	BnC04	65.4	13.149	0.000374913	7.00384
GS11	bna0695		BnC04	30.8	bna3405	U	BnC07	76.7	12.2231	0.000595168	6.53388
GS11	bna3769		BnC04	36.6	BM542B	E	BnC06	22.5	13.8223	0.000268588	7.21426
GS11	bna4000	I	BnC04	47.7	BGO78	I	BnC04	141.6	12.9088	0.000422493	6.88018	I_I
GS11	bna4000	I	BnC04	47.7	bna4265	R	BnC09	142.4	14.1112	0.000232921	7.48578	I_R
GS11	BEN30A	J	BnC04	52.3	bna2178	J	BnC05	120.5	19.2112	1.99082e-05	10.0071	J_J
GS11	BEN30A	J	BnC04	52.3	bna4377	U	BnC07	71.9	17.5642	4.35817e-05	9.19103	J_U
GS11	BEN30A	J	BnC04	52.3	BEN316	A	BnC08	83.7	12.395	0.000546053	7.45746	J_A
GS11	bna4009	J	BnC04	53.4	BM725	I	BnC04	138.3	12.5455	0.000506461	6.73131	J_I
GS11	bna4032	J	BnC04	56	bna0480	A	BnC08	75.6	13.0393	0.000395917	6.92018	J_A
GS11	bna5901	J	BnC04	65.4	BEN69	P	BnC08	5	11.4473	0.000879569	6.16269	J_P
GS11	bna3654	J	BnC04	71.4	bna4594	D	BnC09	93.9	12.2117	0.000598564	5.94879	J_D
GS11	BEN376	J	BnC04	85	bna4377	U	BnC07	71.9	19.1914	2.00953e-05	9.8806	J_U
GS11	BEN216	J	BnC04	88.3	bna0480	A	BnC08	75.6	17.0289	5.63405e-05	8.93501	J_A
GS11	BEN216	J	BnC04	88.3	bna4265	R	BnC09	142.4	18.0434	3.46637e-05	9.44615	J_R
GS11	SSR32B	J	BnC04	104.7	bna4399	U	BnC07	74.9	15.1572	0.000139473	8.0048	J_U
GS11	bna1518	J	BnC04	109.9	BOG1072	O	BnC09	15.7	16.4538	7.43281e-05	8.58061	J_O
GS11	bna1956		BnC04	134.7	SSR477		BnC05	86.4	19.2347	1.96874e-05	9.91981
GS11	SSR563	I	BnC04	143	bna1903	I	BnC04	149.9	12.6201	0.000487913	6.59077	I_I
GS11	bna0006	I	BnC04	153.6	SSR477		BnC05	86.4	12.0721	0.000642011	6.49244
GS11	bna3300		BnC05	1.1	bna4082	A	BnC05	33.5	12.5869	0.000496093	6.88734
GS11	bna3300		BnC05	1.1	bna0623		BnC05	81.9	19.6208	1.64068e-05	9.99814
GS11	bna4117	F	BnC05	19.8	bna3405	U	BnC07	76.7	12.9162	0.000420943	6.86791	F_U
GS11	bna4289	A	BnC05	21.5	SSR477		BnC05	86.4	31.3494	7.99082e-08	15.2193
GS11	bna4084	A	BnC05	37.8	bna1478	O	BnC09	0	14.3609	0.000205996	7.56961	A_O
GS11	bna4084	A	BnC05	37.8	BM477B	L	BnC09	26.3	12.3834	0.000549239	6.61737	A_L
GS11	bna4089	A	BnC05	41.7	bna2179	J	BnC05	119.6	13.4173	0.000328166	7.00924	A_J
GS11	SSR537A	A	BnC05	43.7	BGO56	E	BnC06	25.8	18.0655	3.42999e-05	9.33385	A_E
GS11	bna4056		BnC05	49.7	bna5689	E	BnC06	9	14.9831	0.000151855	7.57643
GS11	bna0623		BnC05	81.9	bna4344	U	BnC07	68.6	14.8171	0.000164701	7.56259
GS11	bna0623		BnC05	81.9	BOG1200	N	BnC08	45.9	12.7484	0.000457658	7.12654
GS11	bna0623		BnC05	81.9	bna5805	A	BnC08	115.4	12.8214	0.000441305	6.16011
GS11	SSR477		BnC05	86.4	BOG1484	L	BnC09	25.2	15.7585	0.000104081	8.56349
GS11	bna4610		BnC05	90	bna5724	N	BnC08	144.6	12.1142	0.000628599	6.35139
GS11	BEN285		BnC05	111.1	SSR618	R	BnC05	124.2	11.9851	0.000670707	6.67411
GS11	bna2197		BnC05	114.6	BGO183	I	BnC08	64.7	11.6355	0.000799818	6.47345
GS11	BEN374B	E	BnC06	0	bna4399	U	BnC07	74.9	11.8552	0.000715998	6.39031	E_U
GS11	bna5689	E	BnC06	9	bna4401	P	BnC08	0	12.3413	0.000560921	6.57289	E_P
GS11	bna5689	E	BnC06	9	bna0480	A	BnC08	75.6	17.5546	4.37843e-05	9.06698	E_A
GS11	bna5689	E	BnC06	9	bna4795	A	BnC08	102.5	18.8771	2.33189e-05	9.54039	E_A
GS11	BGO56	E	BnC06	25.8	bna4404	A	BnC08	22.9	14.4944	0.00019292	7.64308	E_A
GS11	BGO56	E	BnC06	25.8	BM160	N	BnC08	143.7	18.3242	3.03234e-05	9.47924	E_N
GS11	BOG1032	H	BnC07	0	bna4401	P	BnC08	0	16.3543	7.79888e-05	8.26447	H_P
GS11	BOG1032	H	BnC07	0	bna0480	A	BnC08	75.6	11.7062	0.000771797	6.13324	H_A
GS11	bna4251	H	BnC07	2.7	bna4344	U	BnC07	68.6	19.6217	1.64002e-05	9.90312	H_U
GS11	bna4251	H	BnC07	2.7	SSR545A	U	BnC08	12.3	15.1498	0.000139977	7.58387	H_U
GS11	bna4251	H	BnC07	2.7	bna0875	D	BnC09	99.2	15.2347	0.000134302	7.39976	H_D
GS11	bna1041		BnC07	19.5	bna1055		BnC07	23.2	12.5125	0.000514867	6.69538
GS11	bna1055		BnC07	23.2	BEN332C	O	BnC09	4.7	21.596	6.50658e-06	11.0954
GS11	SSR128D	L	BnC07	26.8	BEN316	A	BnC08	83.7	15.0482	0.000147099	9.09187	L_A
GS11	bna0848	P	BnC08	1.4	bna3766	U	BnC08	10.6	16.8124	6.25248e-05	8.72441	P_U
GS11	bna4737	N	BnC08	59.9	bna4594	D	BnC09	93.9	14.8111	0.000165179	7.24952	N_D
GS11	bna4795	A	BnC08	102.5	BM156	I	BnC08	140.2	17.9159	3.68384e-05	9.25923	A_I
GS11	BOG795	R	BnA02	0	bna1631	F	BnA03	199.6	14.0814	0.000236368	7.33638	R_F
GS11	BEN406	R	BnA02	11.7	bna3760		BnC01	39.1	14.7225	0.000172505	7.46995
GS11	BEN406	R	BnA02	11.7	SSR624A	F	BnC01	74.8	19.836	1.48251e-05	9.95666	R_F
GS11	BEN406	R	BnA02	11.7	BM61	N	BnC08	43.3	19.2065	1.99522e-05	9.56875	R_N
GS11	BEN406	R	BnA02	11.7	bna3783	U	BnA03	18.4	14.1554	0.000227906	7.12883	R_U
GS11	BEN406	R	BnA02	11.7	BM317	C	BnA07	45.5	16.4846	7.3231e-05	8.52342	R_C
GS11	BEN406	R	BnA02	11.7	bna5221	W	BnA08	35.3	13.0289	0.000397973	6.66592	R_W
GS11	bna4819	R	BnA02	15.3	BGR88B	R	BnC05	132.7	15.8188	0.000101076	7.10883	R_R
GS11	bna1971	W	BnA02	16.8	SSR14	E	BnC02	52.5	13.9389	0.000253568	6.67064	W_E
GS11	bna1971	W	BnA02	16.8	BOG680	B	BnA03	14.6	13.7979	0.000271833	6.36608	W_B
GS11	bna1971	W	BnA02	16.8	BEN50B	O	BnA09	0.9	20.693	9.91519e-06	9.47154	W_O
GS11	bna1971	W	BnA02	16.8	SSR591	H	BnA09	51.3	20.0874	1.31719e-05	9.22675	W_H
GS11	SSR552B	W	BnA02	18.6	bna2045	F	BnC05	144	17.3343	4.86567e-05	7.76541	W_F
GS11	bna1698	E	BnA02	24.3	BM204A	A	BnC08	125.4	19.1033	2.09503e-05	8.07291	E_A
GS11	bna1698	E	BnA02	24.3	bna2038	F	BnA05	45.7	20.2099	1.24354e-05	8.5332	E_F
GS11	BEN281B	E	BnA02	27.4	bna5462	B	BnA08	60.5	13.8952	0.000259091	6.54503	E_B
GS11	bna5073	E	BnA02	30.9	bna3243	Q	BnC01	41.7	14.3641	0.000205667	6.77638	E_Q
GS11	bna5073	E	BnA02	30.9	bna4594	D	BnC09	93.9	22.2568	4.7884e-06	9.83892	E_D
GS11	bna5073	E	BnA02	30.9	bna1590	U	BnA05	13.5	12.3973	0.000545414	5.88232	E_U
GS11	bna1424	E	BnA02	33.1	bna2979	O	BnC01	54.3	16.3725	7.73041e-05	8.21487	E_O
GS11	bna1424	E	BnA02	33.1	BEN410	F	BnC01	70.2	14.2709	0.000215309	7.53499	E_F
GS11	bna1424	E	BnA02	33.1	bna0866	C	BnA07	57.5	15.0699	0.000145545	7.34997	E_C
GS11	bna0587	K	BnA02	77.7	bna0771	W	BnA07	25.7	13.932	0.000254425	7.19495	K_W
GS11	bna0587	K	BnA02	77.7	bna0866	C	BnA07	57.5	16.3407	7.85018e-05	8.30915	K_C
GS11	bna0743	K	BnA02	80.7	bna3807	U	BnA03	19.8	12.3627	0.000554944	6.58245	K_U
GS11	bna0743	K	BnA02	80.7	bna1743	W	BnA03	151.2	11.5236	0.000846303	6.19205	K_W
GS11	bna0743	K	BnA02	80.7	bna1650	F	BnA03	182.9	19.7462	1.54651e-05	10.1215	K_F
GS11	BEN189A	K	BnA02	81.6	bna0556	R	BnA04	3.2	20.3872	1.14425e-05	10.4769	K_R
GS11	BM202	X	BnA02	92.4	BOG1382	I	BnC08	137.6	12.3867	0.000548325	6.19144	X_I
GS11	bna3571	X	BnA02	93.8	SSR591	H	BnA09	51.3	17.5567	4.37396e-05	9.26266	X_H
GS11	bna3566	X	BnA02	96.8	SSR14	E	BnC02	52.5	13.6696	0.000289639	7.38977	X_E
GS11	BEN349	X	BnA02	99.2	bna2997	R	BnA10	47.2	11.3492	0.000924308	6.29264	X_R
GS11	BEN349	X	BnA02	99.2	SSR539	F	BnC05	7.9	15.4785	0.000119257	8.645	X_F
GS11	BEN349	X	BnA02	99.2	BM160	N	BnC08	143.7	14.0907	0.000235277	7.59986	X_N
GS11	BEN349	X	BnA02	99.2	bna3807	U	BnA03	19.8	18.6803	2.56009e-05	9.92013	X_U
GS11	SSR534	B	BnA03	0	bna3091	W	BnA10	13.1	13.0645	0.000390987	7.01797	B_W
GS11	SSR534	B	BnA03	0	bna3079	W	BnA10	16	13.0645	0.000390987	7.01797	B_W
GS11	SSR534	B	BnA03	0	bna3807	U	BnA03	19.8	16.0791	8.90932e-05	8.50389	B_U
GS11	SSR534	B	BnA03	0	BOG1201	R	BnA03	85.7	15.148	0.000140104	8.26698	B_R
GS11	SSR534	B	BnA03	0	bna4840	U	BnA05	21.5	14.1972	0.000223261	7.56456	B_U
GS11	BOG819	B	BnA03	6.2	BGR49		BnC05	0	24.5704	1.65358e-06	12.0496
GS11	BOG819	B	BnA03	6.2	BOG1200	N	BnC08	45.9	12.3841	0.000549043	7.01378	B_N
GS11	BOG819	B	BnA03	6.2	bna4795	A	BnC08	102.5	14.3356	0.000208575	7.32063	B_A
GS11	BOG819	B	BnA03	6.2	BGR74	G	BnA05	2.7	24.4175	1.77315e-06	12.3708	B_G
GS11	BOG819	B	BnA03	6.2	BM957	U	BnA05	43.6	18.1114	3.35577e-05	10.3974	B_U
GS11	BOG819	B	BnA03	6.2	bna4786	C	BnA07	42.9	11.9532	0.000681543	6.32827	B_C
GS11	BOG680	B	BnA03	14.6	bna5649	A	BnC01	0	23.3338	2.91321e-06	11.7373	B_A
GS11	BOG680	B	BnA03	14.6	BM932	F	BnC05	7	24.508	1.70133e-06	12.3927	B_F
GS11	BOG680	B	BnA03	14.6	bna4065	A	BnC05	26.6	22.6282	4.03276e-06	11.3901	B_A
GS11	BOG680	B	BnA03	14.6	BGO185	N	BnC08	57	12.0633	0.000644846	6.34259	B_N
GS11	BOG680	B	BnA03	14.6	bna3875	R	BnA07	37.8	15.1723	0.000138452	7.77844	B_R
GS11	BOG680	B	BnA03	14.6	bna2861	B	BnA09	94.1	17.2558	5.05257e-05	8.90718	B_B
GS11	bna0583	B	BnA03	15.5	bna0488		BnC03	2	14.1095	0.000233108	7.39737
GS11	bna0583	B	BnA03	15.5	SSR32B	J	BnC04	104.7	13.5362	0.000309392	7.11813	B_J
GS11	bna0583	B	BnA03	15.5	bna1956		BnC04	134.7	14.8886	0.000159034	7.74343
GS11	bna0583	B	BnA03	15.5	bna0623		BnC05	81.9	11.6284	0.000802665	6.01621
GS11	bna0583	B	BnA03	15.5	BGR38	F	BnA05	48	24.4425	1.75297e-06	12.172	B_F
GS11	bna0583	B	BnA03	15.5	BGR60	B	BnA09	75.3	18.2214	3.18432e-05	9.3484	B_B
GS11	bna3783	U	BnA03	18.4	bna3725	F	BnC03	79.5	17.632	4.21918e-05	8.99046	U_F
GS11	bna3783	U	BnA03	18.4	BGO140	J	BnC04	7.8	20.4774	1.09688e-05	9.90123	U_J
GS11	bna3783	U	BnA03	18.4	bna2033	F	BnA05	49.5	22.6296	4.03006e-06	11.3118	U_F
GS11	bna3807	U	BnA03	19.8	bna2697	W	BnA10	10.5	16.0268	9.13817e-05	8.3634	U_W
GS11	bna3807	U	BnA03	19.8	BGR83	J	BnC04	15.4	24.3307	1.84481e-06	11.9714	U_J
GS11	bna3807	U	BnA03	19.8	BEN30A	J	BnC04	52.3	12.7307	0.000461705	6.89806	U_J
GS11	bna3807	U	BnA03	19.8	bna1903	I	BnC04	149.9	11.5666	0.000828128	6.00285	U_I
GS11	bna3807	U	BnA03	19.8	bna4251	H	BnC07	2.7	11.2792	0.000957641	5.91922	U_H
GS11	bna3807	U	BnA03	19.8	bna3405	U	BnC07	76.7	12.1488	0.000617759	6.46042	U_U
GS11	bna3807	U	BnA03	19.8	BM160	N	BnC08	143.7	12.7219	0.000463739	6.66847	U_N
GS11	bna3807	U	BnA03	19.8	bna0321	F	BnA05	61.1	13.8673	0.00026268	7.46533	U_F
GS11	bna3807	U	BnA03	19.8	bna2471	N	BnA07	113.5	15.218	0.000135396	8.00677	U_N
GS11	bna3394	W	BnA03	39	SSR563	I	BnC04	143	14.5204	0.00019047	7.31397	W_I
GS11	bna3394	W	BnA03	39	bna4344	U	BnC07	68.6	12.6649	0.000477118	6.55891	W_U
GS11	bna3612	W	BnA03	41.1	BGR99B	N	BnC06	48.3	13.9085	0.000257399	7.03529	W_N
GS11	bna3612	W	BnA03	41.1	bna4585	L	BnC09	40	13.8359	0.000266782	12.8807	W_L
GS11	bna3627	W	BnA03	43.7	bna0848	P	BnC08	1.4	16.4478	7.45422e-05	8.35591	W_P
GS11	bna3627	W	BnA03	43.7	BM204C	A	BnC08	95.7	21.4047	7.11265e-06	10.7528	W_A
GS11	bna3627	W	BnA03	43.7	bna0556	R	BnA04	3.2	14.4107	0.000201014	7.29357	W_R
GS11	bna3627	W	BnA03	43.7	BEN253	M	BnA06	16.4	11.654	0.000792372	6.16436	W_M
GS11	bna3627	W	BnA03	43.7	bna5221	W	BnA08	35.3	23.3757	2.8577e-06	11.4793	W_W
GS11	SSR128C		BnA03	55.2	bna1080	X	BnC02	100.1	16.8095	6.26139e-05	8.69431
GS11	SSR128C		BnA03	55.2	bna1638	F	BnA03	189.6	13.1672	0.000371527	6.91639
GS11	SSR128C		BnA03	55.2	bna0951	C	BnA07	47.3	33.4826	3.15545e-08	15.9193
GS11	bna3582	R	BnA03	59.8	bna5556	Q	BnC02	95.1	16.7462	6.45499e-05	8.77205	R_Q
GS11	bna3582	R	BnA03	59.8	BOG1230	X	BnA06	23.9	11.2284	0.000982611	6.09277	R_X
GS11	bna3582	R	BnA03	59.8	BEN50A	O	BnA09	9.1	16.1855	8.46194e-05	8.45183	R_O
GS11	BOG1464A	R	BnA03	62.1	bna1643	F	BnA03	188.5	12.6953	0.000469942	6.61005	R_F
GS11	bna5036	R	BnA03	63.5	bna4377	U	BnC07	71.9	14.0033	0.000245633	7.21849	R_U
GS11	bna5036	R	BnA03	63.5	BEN48	W	BnA08	41.3	19.4506	1.77785e-05	9.71309	R_W
GS11	bna1289	R	BnA03	65.5	bna0848	P	BnC08	1.4	16.8249	6.21511e-05	8.62796	R_P
GS11	bna1289	R	BnA03	65.5	bna5298	L	BnA06	57	17.0235	5.64874e-05	8.82165	R_L
GS11	bna3689	R	BnA03	66.6	bna4401	P	BnC08	0	15.7026	0.000106946	8.15373	R_P
GS11	bna3689	R	BnA03	66.6	SSR62		BnA07	89.4	15.5881	0.000113068	8.29572
GS11	bna3685	R	BnA03	68.9	bna1802	R	BnA03	138.5	13.6423	0.000293568	7.31185	R_R
GS11	bna3685	R	BnA03	68.9	BEN178	I	BnA07	106.8	16.2104	8.36084e-05	8.42557	R_I
GS11	bna0107	R	BnA03	70.3	BEN136B	A	BnC08	104	11.7001	0.000774162	6.19094	R_A
GS11	bna0107	R	BnA03	70.3	BGR69	H	BnA08	27.6	12.5997	0.00049292	6.53031	R_H
GS11	SSR374	R	BnA03	72.3	bna3769		BnC04	36.6	17.4154	4.6801e-05	9.07038
GS11	SSR374	R	BnA03	72.3	bna0702	R	BnA04	0	26.0694	8.37262e-07	12.7693	R_R
GS11	BM455	R	BnA03	74	SSR604		BnA04	5	19.1038	2.09458e-05	10.5198
GS11	BM455	R	BnA03	74	bna4786	C	BnA07	42.9	16.5193	7.2016e-05	8.78646	R_C
GS11	BM794	R	BnA03	76.1	BM150	R	BnA03	144	13.2219	0.000361573	6.98859	R_R
GS11	SSR372	R	BnA03	78.4	bna0695		BnC04	30.8	18.7654	2.45881e-05	9.83051
GS11	BOG1320	R	BnA03	83	bna0480	A	BnC08	75.6	14.3655	0.000205526	7.666	R_A
GS11	BOG1320	R	BnA03	83	BM204C	A	BnC08	95.7	15.277	0.000131556	8.14946	R_A
GS11	BOG1320	R	BnA03	83	bna0951	C	BnA07	47.3	21.7314	6.10986e-06	11.2153	R_C
GS11	BOG1201	R	BnA03	85.7	bna4404	A	BnC08	22.9	11.673	0.000784803	6.45109	R_A
GS11	SSR555A	R	BnA03	88.2	BEN69	P	BnC08	5	18.0665	3.42834e-05	9.40601	R_P
GS11	SSR555A	R	BnA03	88.2	bna5298	L	BnA06	57	13.4356	0.000325199	7.20276	R_L
GS11	SSR555A	R	BnA03	88.2	bna2677	U	BnA08	49.8	11.3719	0.000913728	6.0024	R_U
GS11	BOG1307	R	BnA03	92.1	bna0702	R	BnA04	0	23.0962	3.24976e-06	12.1108	R_R
GS11	SSR706	U	BnA03	113.8	bna0842		BnC03	102.6	12.6686	0.000476241	6.49905
GS11	SSR706	U	BnA03	113.8	bna0875	D	BnC09	99.2	17.2625	5.03621e-05	8.17682	U_D
GS11	SSR706	U	BnA03	113.8	BGR74	G	BnA05	2.7	11.9911	0.000668682	6.32215	U_G
GS11	BGR54	U	BnA03	115.8	SSR78C		BnC03	96.8	13.6987	0.000285498	7.22464
GS11	BGR54	U	BnA03	115.8	bna0114	E	BnC06	34.8	13.3693	0.000336063	7.00484	U_E
GS11	BGR54	U	BnA03	115.8	BEN332A	O	BnA09	0	13.4995	0.000315073	7.0915	U_O
GS11	bna1552	U	BnA03	118.7	bna4761	C	BnC09	81.5	15.126	0.000141618	7.41362	U_C
GS11	bna1552	U	BnA03	118.7	bna0971	C	BnC09	84.9	15.126	0.000141618	7.41362	U_C
GS11	bna1552	U	BnA03	118.7	BGR35	F	BnA03	196.8	15.912	9.66082e-05	9.28801	U_F
GS11	bna1802	R	BnA03	138.5	BM154	J	BnC03	40.5	11.9612	0.00067882	6.10123	R_J
GS11	bna1802	R	BnA03	138.5	bna1956		BnC04	134.7	15.7081	0.000106659	8.33133
GS11	bna1802	R	BnA03	138.5	bna3300		BnC05	1.1	14.7991	0.000166155	8.03921
GS11	bna1802	R	BnA03	138.5	BEN83	U	BnA05	25	12.4847	0.000522089	6.87961	R_U
GS11	bna5585	R	BnA03	141.1	bna3898	J	BnC04	11.2	15.0804	0.000144803	7.82383	R_J
GS11	bna5585	R	BnA03	141.1	bna2619		BnA08	68.9	23.2312	3.05399e-06	11.5163
GS11	BM150	R	BnA03	144	SSR624A	F	BnC01	74.8	23.1076	3.23279e-06	11.6239	R_F
GS11	BM150	R	BnA03	144	BM103A		BnC03	93.1	14.4869	0.000193633	7.40037
GS11	BM150	R	BnA03	144	SSR591	H	BnA09	51.3	17.7034	4.07742e-05	9.18208	R_H
GS11	BGO29	R	BnA03	146	BM710	R	BnA10	64.9	15.56	0.000114621	7.91058	R_R
GS11	BGO29	R	BnA03	146	BM156	I	BnC08	140.2	11.7772	0.000744672	6.28915	R_I
GS11	BGO29	R	BnA03	146	bna1643	F	BnA03	188.5	15.1765	0.000138169	7.99445	R_F
GS11	BGO29	R	BnA03	146	bna1631	F	BnA03	199.6	15.2342	0.000134333	7.99399	R_F
GS11	BGO29	R	BnA03	146	bna0771	W	BnA07	25.7	18.7359	2.49348e-05	9.71359	R_W
GS11	BGO29	R	BnA03	146	bna0505	C	BnA07	51.3	22.6922	3.91531e-06	11.4703	R_C
GS11	BGO29	R	BnA03	146	BM715A	H	BnA09	47	22.5284	4.22308e-06	11.4075	R_H
GS11	bna1748	R	BnA03	148.9	bna3760		BnC01	39.1	21.1309	8.08061e-06	10.8007
GS11	bna1748	R	BnA03	148.9	bna4000	I	BnC04	47.7	12.8934	0.000425737	6.89865	R_I
GS11	bna1748	R	BnA03	148.9	BGO169	L	BnC07	29.2	12.4867	0.000521572	6.95479	R_L
GS11	bna1748	R	BnA03	148.9	SSR95A		BnA04	7.6	16.0044	9.23783e-05	8.3533
GS11	bna1748	R	BnA03	148.9	BGR2	C	BnA08	12.5	12.57	0.000500291	6.42466	R_C
GS11	bna1743	W	BnA03	151.2	bna3243	Q	BnC01	41.7	21.565	6.6011e-06	11.0079	W_Q
GS11	bna1743	W	BnA03	151.2	bna0400		BnC03	94	15.4299	0.000122112	7.99533
GS11	bna1743	W	BnA03	151.2	BEN374B	E	BnC06	0	19.4368	1.78945e-05	10.0652	W_E
GS11	BEN190B	W	BnA03	152.6	bna5689	E	BnC06	9	18.9473	2.2556e-05	9.82059	W_E
GS11	BEN190B	W	BnA03	152.6	bna0656	N	BnC06	63.2	13.8091	0.000270344	7.0511	W_N
GS11	BEN190B	W	BnA03	152.6	bna2342	L	BnA06	51	11.5483	0.000835785	6.22003	W_L
GS11	SSR106A	W	BnA03	154.7	SSR575	N	BnA04	40.9	19.747	1.54595e-05	10.6088	W_N
GS11	SSR106A	W	BnA03	154.7	BGO6	B	BnA08	57.2	12.1529	0.0006165	6.45206	W_B
GS11	BM830	W	BnA03	157	BOG1203	X	BnA06	19.6	14.9905	0.000151303	7.92604	W_X
GS11	bna5580	W	BnA03	158.7	BEN30A	J	BnC04	52.3	11.421	0.000891333	6.23893	W_J
GS11	BGR80	J	BnA03	161.9	bna1956		BnC04	134.7	14.8182	0.000164605	7.96068
GS11	BGR80	J	BnA03	161.9	bna4794	F	BnC05	4.7	12.256	0.000585436	6.68481	J_F
GS11	BGR80	J	BnA03	161.9	BOG1072	O	BnC09	15.7	28.354	3.00277e-07	14.1853	J_O
GS11	bna1712	J	BnA03	163	BM152	F	BnC01	67.5	20.9848	8.65096e-06	10.7702	J_F
GS11	bna1712	J	BnA03	163	SSR128D	L	BnC07	26.8	15.6895	0.000107627	8.50694	J_L
GS11	bna1712	J	BnA03	163	bna5304	C	BnA08	0	16.3072	7.97826e-05	8.14035	J_C
GS11	bna0092	J	BnA03	165.3	BEN374B	E	BnC06	0	23.7783	2.37548e-06	11.9749	J_E
GS11	bna0092	J	BnA03	165.3	bna4304	L	BnC07	25.2	16.5244	7.18372e-05	8.59403	J_L
GS11	bna0092	J	BnA03	165.3	bna1631	F	BnA03	199.6	26.093	8.28376e-07	12.9316	J_F
GS11	bna0092	J	BnA03	165.3	bna2416	B	BnA07	94.7	15.1296	0.000141368	7.78761	J_B
GS11	BGR75	J	BnA03	166.7	BEN391B	C	BnC01	6.6	19.6127	1.64696e-05	10.2579	J_C
GS11	BGR75	J	BnA03	166.7	BGO56	E	BnC06	25.8	23.836	2.31342e-06	12.1738	J_E
GS11	bna5284	J	BnA03	170.6	bna3324	Q	BnC01	53.3	24.9059	1.4192e-06	12.3216	J_Q
GS11	bna5284	J	BnA03	170.6	BM477B	L	BnC09	26.3	24.8267	1.4713e-06	12.2845	J_L
GS11	bna5284	J	BnA03	170.6	bna1685	I	BnA03	179.5	19.5197	1.72079e-05	9.88063	J_I
GS11	bna5284	J	BnA03	170.6	bna3841	W	BnA07	26.6	19.3681	1.84853e-05	9.8508	J_W
GS11	bna5284	J	BnA03	170.6	bna1038	C	BnA07	56.3	19.1249	2.07376e-05	9.80952	J_C
GS11	bna1692	J	BnA03	173	bna0669	E	BnC06	31.9	19.5563	1.69141e-05	9.50581	J_E
GS11	bna1692	J	BnA03	173	bna0656	N	BnC06	63.2	16.3215	7.92337e-05	7.98392	J_N
GS11	bna1692	J	BnA03	173	bna2772	A	BnC08	126.8	18.041	3.47028e-05	8.3596	J_A
GS11	bna1692	J	BnA03	173	bna4594	D	BnC09	93.9	16.4352	7.49978e-05	7.9205	J_D
GS11	SSR628B		BnA03	176.8	bna5435	J	BnC04	10.1	11.8344	0.000723518	6.28293
GS11	SSR628B		BnA03	176.8	bna4009	J	BnC04	53.4	19.4464	1.78142e-05	10.0218
GS11	SSR614B		BnA03	178	bna0400		BnC03	94	15.4156	0.000122968	7.93686
GS11	SSR614B		BnA03	178	bna0848	P	BnC08	1.4	11.3742	0.000912678	6.02434
GS11	bna1685	I	BnA03	179.5	bna4000	I	BnC04	47.7	21.4303	7.02841e-06	10.7392	I_I
GS11	bna1685	I	BnA03	179.5	SSR95A		BnA04	7.6	15.7725	0.000103376	8.11972
GS11	bna1685	I	BnA03	179.5	BM838	T	BnA04	50.8	12.2214	0.000595676	6.4343	I_T
GS11	bna1650	F	BnA03	182.9	BGO146	E	BnC02	80.6	13.3971	0.000331469	7.25956	F_E
GS11	bna1650	F	BnA03	182.9	bna1080	X	BnC02	100.1	24.8364	1.46479e-06	12.4007	F_X
GS11	bna1650	F	BnA03	182.9	bna4399	U	BnC07	74.9	11.7656	0.000749037	6.29374	F_U
GS11	bna1650	F	BnA03	182.9	bna4861	B	BnA08	55.2	21.5399	6.6789e-06	10.9483	F_B
GS11	BM190	F	BnA03	191.9	BGR74	G	BnA05	2.7	14.3909	0.000202978	7.80625	F_G
GS11	BM190	F	BnA03	191.9	BEN253	M	BnA06	16.4	16.2281	8.28951e-05	8.53345	F_M
GS11	BM190	F	BnA03	191.9	SSR128B	Q	BnA07	40.9	16.036	9.09736e-05	8.39446	F_Q
GS11	BM190	F	BnA03	191.9	BGO179A	N	BnA09	100.6	21.5972	6.50317e-06	11.3463	F_N
GS11	BM191	F	BnA03	193.1	SSR408	R	BnC02	31.2	11.9553	0.000680837	7.69797	F_R
GS11	BM191	F	BnA03	193.1	bna4867	N	BnA09	106.1	22.0306	5.31741e-06	11.4078	F_N
GS11	BGR35	F	BnA03	196.8	bna5462	B	BnA08	60.5	13.5278	0.000310686	7.97263	F_B
GS11	BGR35	F	BnA03	196.8	SSR10	N	BnA09	112.7	19.2414	1.96255e-05	11.1514	F_N
GS11	bna1631	F	BnA03	199.6	bna0505	C	BnA07	51.3	18.1537	3.28884e-05	9.36971	F_C
GS11	bna0702	R	BnA04	0	bna4032	J	BnC04	56	17.3104	4.92177e-05	8.93246	R_J
GS11	bna0702	R	BnA04	0	bna5689	E	BnC06	9	15.5781	0.000113614	8.12582	R_E
GS11	bna0702	R	BnA04	0	bna4251	H	BnC07	2.7	18.4691	2.83037e-05	9.10957	R_H
GS11	bna0702	R	BnA04	0	bna0505	C	BnA07	51.3	12.1235	0.000625651	6.41732	R_C
GS11	SSR604		BnA04	5	bna4022	J	BnC04	54.6	13.0551	0.000392814	7.32367
GS11	SSR95A		BnA04	7.6	BM863		BnC03	0.9	12.9951	0.000404717	6.95411
GS11	SSR95A		BnA04	7.6	bna4265	R	BnC09	142.4	16.3644	7.76065e-05	8.51699
GS11	BM872	N	BnA04	32	bna1805	R	BnA10	59.4	14.8785	0.000159824	7.61616	N_R
GS11	BM872	N	BnA04	32	bna2234	A	BnC01	1.7	12.9655	0.000410733	6.94589	N_A
GS11	BM872	N	BnA04	32	bna3769		BnC04	36.6	14.4034	0.00020174	7.65417
GS11	BM872	N	BnA04	32	bna4399	U	BnC07	74.9	15.2677	0.000132157	8.09207	N_U
GS11	BM872	N	BnA04	32	bna5922	L	BnA06	46	15.4105	0.000123271	8.15945	N_L
GS11	bna1810	N	BnA04	33.1	bna2009	W	BnC01	36.5	14.9386	0.000155196	7.87899	N_W
GS11	bna1810	N	BnA04	33.1	BEN14	X	BnC02	98.1	19.5601	1.68836e-05	10.1974	N_X
GS11	bna1810	N	BnA04	33.1	bna5803	N	BnC08	55.6	21.3514	7.29133e-06	10.7745	N_N
GS11	bna1810	N	BnA04	33.1	bna0771	W	BnA07	25.7	15.1365	0.000140888	8.00073	N_W
GS11	bna1810	N	BnA04	33.1	bna0504	C	BnA07	52.7	15.1365	0.000140888	8.00073	N_C
GS11	bna1822	N	BnA04	35.7	bna4289	A	BnC05	21.5	15.2827	0.000131192	8.06646	N_A
GS11	bna1822	N	BnA04	35.7	bna1038	C	BnA07	56.3	19.9371	1.4136e-05	10.3281	N_C
GS11	bna1827	N	BnA04	37.1	bna0866	C	BnA07	57.5	22.5699	4.14271e-06	11.3714	N_C
GS11	bna5868	N	BnA04	45.2	bna2234	A	BnC01	1.7	13.0456	0.00039469	6.91758	N_A
GS11	bna5868	N	BnA04	45.2	bna0695		BnC04	30.8	14.9106	0.000157332	7.82627
GS11	BGR98	N	BnA04	46.3	bna4065	A	BnC05	26.6	17.3296	4.87671e-05	9.02965	N_A
GS11	BGR98	N	BnA04	46.3	BOG1072	O	BnC09	15.7	28.4657	2.85696e-07	14.0728	N_O
GS11	bna5881	T	BnA04	47.5	bna2234	A	BnC01	1.7	13.0456	0.00039469	6.91758	T_A
GS11	bna5881	T	BnA04	47.5	bna0695		BnC04	30.8	14.9106	0.000157332	7.82627
GS11	bna1882	T	BnA04	54.1	bna2234	A	BnC01	1.7	13.0456	0.00039469	6.91758	T_A
GS11	bna1882	T	BnA04	54.1	bna0695		BnC04	30.8	14.9106	0.000157332	7.82627
GS11	bna1893	T	BnA04	56.1	bna0866	C	BnA07	57.5	28.4939	2.82124e-07	13.9508	T_C
GS11	bna1893	T	BnA04	56.1	SSR352	O	BnA09	10	19.9093	1.43223e-05	10.4205	T_O
GS11	bna3976	S	BnA04	57.2	bna4065	A	BnC05	26.6	19.7034	1.57807e-05	10.0852	S_A
GS11	bna3976	S	BnA04	57.2	bna5803	N	BnC08	55.6	13.2431	0.000357787	6.96699	S_N
GS11	BEN98	S	BnA04	58.3	BGR23	B	BnA09	88	11.9901	0.000669	6.44075	S_B
GS11	BM103B	G	BnA05	0	bna0848	P	BnC08	1.4	11.3398	0.000928699	6.05392	G_P
GS11	BGR74	G	BnA05	2.7	BEN30B	J	BnC04	124.7	13.3863	0.000333251	7.43791	G_J
GS11	BGR74	G	BnA05	2.7	bna4117	F	BnC05	19.8	14.629	0.000180597	7.91114	G_F
GS11	BGR74	G	BnA05	2.7	SSR643	U	BnA05	16.8	28.5727	2.72393e-07	15.3573	G_U
GS11	BGR74	G	BnA05	2.7	bna0021	U	BnA05	26.4	26.3399	7.40961e-07	13.4072	G_U
GS11	bna5566		BnA05	9	bna2989	R	BnA10	48.9	17.6714	4.14028e-05	9.25844
GS11	bna5566		BnA05	9	bna0109	J	BnC03	54.1	25.8185	9.37871e-07	12.8679
GS11	bna5566		BnA05	9	BEN254	S	BnA07	111.7	11.5628	0.000829709	6.24339
GS11	bna1590	U	BnA05	13.5	bna2222	C	BnC01	4.6	19.286	1.92158e-05	9.97401	U_C
GS11	bna1590	U	BnA05	13.5	bna5554	K	BnC02	90.1	21.6809	6.25483e-06	11.3082	U_K
GS11	bna1590	U	BnA05	13.5	bna4289	A	BnC05	21.5	17.3867	4.74495e-05	9.08193	U_A
GS11	bna1590	U	BnA05	13.5	SSR489	L	BnC09	30.4	25.0107	1.35306e-06	13.1616	U_L
GS11	SSR643	U	BnA05	16.8	BM863		BnC03	0.9	17.7411	4.0046e-05	10.0785
GS11	SSR643	U	BnA05	16.8	bna0695		BnC04	30.8	15.864	9.88868e-05	8.98836
GS11	bna2843	U	BnA05	20.1	BEN269		BnC04	35.7	14.0658	0.000238185	7.41776
GS11	bna2843	U	BnA05	20.1	bna4065	A	BnC05	26.6	24.6133	1.62156e-06	12.2529	U_A
GS11	bna4840	U	BnA05	21.5	BGR58	V	BnC02	84.6	23.3194	2.93266e-06	11.8082	U_V
GS11	bna4840	U	BnA05	21.5	bna4083	A	BnC05	34.6	19.5044	1.73333e-05	9.95028	U_A
GS11	bna4840	U	BnA05	21.5	BGO185	N	BnC08	57	20.2897	1.19781e-05	10.2147	U_N
GS11	bna4840	U	BnA05	21.5	bna3875	R	BnA07	37.8	18.9	2.30675e-05	9.49041	U_R
GS11	bna4840	U	BnA05	21.5	BM151	H	BnA07	80.6	13.5787	0.000302955	7.09339	U_H
GS11	bna1584	U	BnA05	22.4	bna0623		BnC05	81.9	29.7002	1.65159e-07	14.089
GS11	bna1584	U	BnA05	22.4	BGO196	C	BnC09	83.2	28.922	2.332e-07	13.3459	U_C
GS11	bna1584	U	BnA05	22.4	bna1515	F	BnA05	59.3	25.053	1.32729e-06	12.4666	U_F
GS11	bna1584	U	BnA05	22.4	BM787	V	BnA09	70.9	22.3049	4.68285e-06	12.3227	U_V
GS11	bna2038	F	BnA05	45.7	SSR418	F	BnC03	76.8	14.0749	0.000237119	7.49338	F_F
GS11	bna5288	F	BnA05	52.5	bna3300		BnC05	1.1	14.0973	0.000234515	7.63521
GS11	SSR373	F	BnA05	54.5	BGO141		BnC04	24.6	16.8534	6.13035e-05	8.78416
GS11	BOG1059	F	BnA05	58.2	bna2541	E	BnA07	125.2	12.1291	0.000623897	6.60443	F_E
GS11	bna2023	F	BnA05	62.6	bna1055		BnC07	23.2	11.5441	0.00083755	6.17541
GS11	bna5650	A	BnA06	0	BM725	I	BnC04	138.3	13.7807	0.000274158	7.15717	A_I
GS11	SSR574	A	BnA06	3.6	BEN374B	E	BnC06	0	16.843	6.16129e-05	9.00183	A_E
GS11	SSR47	A	BnA06	5.1	BOG1303	C	BnC01	2.8	16.9495	5.85336e-05	8.87571	A_C
GS11	SSR47	A	BnA06	5.1	bna5803	N	BnC08	55.6	16.4048	7.61081e-05	8.38371	A_N
GS11	bna5392	A	BnA06	6.8	BEN410	F	BnC01	70.2	43.1186	5.40031e-10	21.2841	A_F
GS11	bna5392	A	BnA06	6.8	bna1956		BnC04	134.7	16.8707	6.07952e-05	8.87286
GS11	SSR124	A	BnA06	8.2	SSR624A	F	BnC01	74.8	36.4612	8.77844e-09	17.4646	A_F
GS11	SSR124	A	BnA06	8.2	BGO146	E	BnC02	80.6	14.2657	0.000215859	7.79282	A_E
GS11	SSR124	A	BnA06	8.2	bna0132	Q	BnA07	102.9	12.7008	0.000468663	6.75061	A_Q
GS11	SSR124	A	BnA06	8.2	bna4861	B	BnA08	55.2	17.5303	4.4295e-05	9.18805	A_B
GS11	SSR124	A	BnA06	8.2	BEN50B	O	BnA09	0.9	23.6923	2.47098e-06	12.1797	A_O
GS11	bna5343	A	BnA06	12.5	bna2979	O	BnC01	54.3	23.4634	2.7448e-06	12.3149	A_O
GS11	BOG1203	X	BnA06	19.6	BOG1153		BnC03	4.9	21.4373	7.00549e-06	11.2841
GS11	BOG1203	X	BnA06	19.6	bna3665	F	BnC03	72.9	14.4251	0.0001996	7.65333	X_F
GS11	BOG1203	X	BnA06	19.6	BEN30A	J	BnC04	52.3	15.9062	9.68819e-05	8.48042	X_J
GS11	BOG1203	X	BnA06	19.6	SSR32B	J	BnC04	104.7	39.1832	2.77492e-09	18.371	X_J
GS11	bna2318	X	BnA06	29.2	BM912	F	BnC03	71.8	14.2201	0.000220759	7.62832	X_F
GS11	bna2305	Q	BnA06	40.4	bna5239	O	BnC01	56.3	11.4305	0.00088704	6.35052	Q_O
GS11	bna2305	Q	BnA06	40.4	SSR31		BnC03	101.7	12.4944	0.00051956	6.76426
GS11	bna2305	Q	BnA06	40.4	bna4089	A	BnC05	41.7	11.9704	0.000675663	6.46539	Q_A
GS11	bna2339	V	BnA06	43.7	BM715B	X	BnC09	73.8	15.1081	0.000142855	7.69386	V_X
GS11	bna2339	V	BnA06	43.7	bna4594	D	BnC09	93.9	12.9635	0.000411147	6.43934	V_D
GS11	bna5922	L	BnA06	46	BM160	N	BnC08	143.7	11.8761	0.000708499	6.28704	L_N
GS11	bna5922	L	BnA06	46	BEN84	N	BnA09	109.5	26.2524	7.70828e-07	13.2071	L_N
GS11	BM65	L	BnA06	47.4	SSR679	Q	BnC01	51.6	14.0439	0.000240765	8.24887	L_Q
GS11	BM65	L	BnA06	47.4	BM477A		BnA09	28.6	44.3193	3.29847e-10	20.2044
GS11	bna5298	L	BnA06	57	bna2997	R	BnA10	47.2	11.9032	0.000698906	6.37113	L_R
GS11	SSR578A	L	BnA06	58.1	BM542B	E	BnC06	22.5	15.0195	0.000149173	7.88739	L_E
GS11	BM660	U	BnA06	66.4	bna4344	U	BnC07	68.6	14.6012	0.000183068	8.7503	U_U
GS11	BEN200B	F	BnA07	0	bna3385	W	BnC02	44.3	13.6291	0.000295501	7.15414	F_W
GS11	BEN200B	F	BnA07	0	SSR113A	E	BnC02	53.5	12.4086	0.000542342	6.84864	F_E
GS11	BEN200B	F	BnA07	0	bna5901	J	BnC04	65.4	21.325	7.38159e-06	11.0254	F_J
GS11	bna0826	F	BnA07	5.3	BM204C	A	BnC08	95.7	13.3708	0.000335822	7.13111	F_A
GS11	bna0826	F	BnA07	5.3	bna2699	U	BnA08	43.3	21.8525	5.77558e-06	10.9413	F_U
GS11	bna0771	W	BnA07	25.7	SSR525	A	BnA10	5.2	24.2865	1.88248e-06	12.1696	W_A
GS11	bna0771	W	BnA07	25.7	BM209	J	BnC04	119	19.5392	1.70506e-05	10.5133	W_J
GS11	bna3841	W	BnA07	26.6	BM946		BnA10	0	19.1153	2.08316e-05	9.99633
GS11	bna3841	W	BnA07	26.6	bna3769		BnC04	36.6	20.37	1.1535e-05	10.5185
GS11	bna3841	W	BnA07	26.6	bna4610		BnC05	90	19.5415	1.70319e-05	10.0484
GS11	bna3841	W	BnA07	26.6	BM151	H	BnA07	80.6	13.0348	0.000396806	6.89861	W_H
GS11	bna3149	W	BnA07	35.5	BM477A		BnA09	28.6	19.9712	1.39112e-05	9.9783
GS11	bna3875	R	BnA07	37.8	SSR477		BnC05	86.4	16.907	5.97429e-05	8.59944
GS11	bna0035	S	BnA07	39.5	bna4867	N	BnA09	106.1	17.9702	3.58959e-05	9.23757	S_N
GS11	SSR128B	Q	BnA07	40.9	BM716		BnC03	0	22.9319	3.50534e-06	11.5707
GS11	BM317	C	BnA07	45.5	bna3862	E	BnC02	55.7	18.3339	3.01832e-05	9.99955	C_E
GS11	BM317	C	BnA07	45.5	BM138	F	BnC05	16.8	23.9058	2.24061e-06	12.6468	C_F
GS11	BM317	C	BnA07	45.5	bna2686	U	BnA08	48.4	32.7629	4.31196e-08	16.2458	C_U
GS11	bna0951	C	BnA07	47.3	BM918	R	BnA10	60.3	11.3693	0.000914962	6.35433	C_R
GS11	bna0951	C	BnA07	47.3	bna0623		BnC05	81.9	24.6703	1.57999e-06	11.9923
GS11	bna0951	C	BnA07	47.3	BOG1375	C	BnA08	8.2	34.533	2.00486e-08	15.8491	C_C
GS11	BGO160B	C	BnA07	49.3	bna1805	R	BnA10	59.4	14.0337	0.000241989	7.26932	C_R
GS11	BGO160B	C	BnA07	49.3	BGR93	H	BnA08	22.3	23.0306	3.34948e-06	11.3826	C_H
GS11	bna0505	C	BnA07	51.3	BGR89		BnC03	4	14.904	0.000157841	7.76908
GS11	bna0505	C	BnA07	51.3	bna3769		BnC04	36.6	24.5832	1.644e-06	12.3119
GS11	bna0505	C	BnA07	51.3	SSR32B	J	BnC04	104.7	18.3905	2.93806e-05	9.50929	C_J
GS11	bna0505	C	BnA07	51.3	BEN136A	A	BnC08	116.9	11.6393	0.000798259	5.90906	C_A
GS11	bna0504	C	BnA07	52.7	SSR525	A	BnA10	5.2	24.2865	1.88248e-06	12.1696	C_A
GS11	bna0504	C	BnA07	52.7	BM209	J	BnC04	119	19.5392	1.70506e-05	10.5133	C_J
GS11	bna1038	C	BnA07	56.3	SSR10	N	BnA09	112.7	13.9135	0.000256758	7.48155	C_N
GS11	bna0866	C	BnA07	57.5	SSR78C		BnC03	96.8	13.6031	0.00029932	7.23525
GS11	bna0866	C	BnA07	57.5	bna3901	J	BnC04	16.3	25.7442	9.69933e-07	12.718	C_J
GS11	bna0866	C	BnA07	57.5	bna2772	A	BnC08	126.8	11.5438	0.000837705	5.6394	C_A
GS11	bna0866	C	BnA07	57.5	BM156	I	BnC08	140.2	14.4478	0.000197386	7.60293	C_I
GS11	BM151	H	BnA07	80.6	SSR31		BnC03	101.7	12.6519	0.00048023	6.6266
GS11	BM151	H	BnA07	80.6	BEN55B	O	BnA09	19.1	40.7812	1.422e-09	20.7452	H_O
GS11	bna2411	H	BnA07	86.5	BEN216	J	BnC04	88.3	12.6797	0.000473626	6.86265	H_J
GS11	bna5777	R	BnA07	90.3	bna2925	Q	BnA08	18	11.2773	0.000958569	5.61274	R_Q
GS11	BM165	F	BnA07	93.1	bna2577	E	BnC06	15	12.7318	0.000461453	6.66552	F_E
GS11	BM165	F	BnA07	93.1	bna4145	E	BnC06	23.4	12.7318	0.000461453	6.66552	F_E
GS11	bna1324	B	BnA07	96.2	BEN140		BnC05	81	26.9858	5.53962e-07	13.0464
GS11	SSR687	B	BnA07	101.8	BOG1153		BnC03	4.9	21.2964	7.48048e-06	11.0331
GS11	SSR687	B	BnA07	101.8	bna5521	J	BnA07	109.9	14.1458	0.000228986	7.31041	B_J
GS11	BEN178	I	BnA07	106.8	bna3091	W	BnA10	13.1	15.182	0.000137794	7.94685	I_W
GS11	BEN178	I	BnA07	106.8	bna3079	W	BnA10	16	15.182	0.000137794	7.94685	I_W
GS11	bna5521	J	BnA07	109.9	bna2577	E	BnC06	15	29.7151	1.6408e-07	14.2679	J_E
GS11	bna5521	J	BnA07	109.9	bna4145	E	BnC06	23.4	29.7151	1.6408e-07	14.2679	J_E
GS11	BEN254	S	BnA07	111.7	bna5544	W	BnA10	27.5	14.4203	0.000200072	7.73557	S_W
GS11	bna2471	N	BnA07	113.5	bna4772	J	BnC04	0	13.2421	0.000357972	6.96491	N_J
GS11	SSR113B	N	BnA07	115	BOG1153		BnC03	4.9	12.5486	0.000505677	7.24185
GS11	bna4662	N	BnA07	116.7	bna2222	C	BnC01	4.6	11.9883	0.000669638	6.43365	N_C
GS11	bna4662	N	BnA07	116.7	BGO56	E	BnC06	25.8	27.9917	3.52975e-07	13.7251	N_E
GS11	SSR584	N	BnA07	119.6	BEN30A	J	BnC04	52.3	13.1688	0.000371234	7.16614	N_J
GS11	bna2541	E	BnA07	125.2	BM206		BnC05	113.5	18.6353	2.6154e-05	9.67298
GS11	SSR434B	E	BnA07	126.1	bna2197		BnC05	114.6	21.4903	6.83481e-06	11.634
GS11	bna2559	E	BnA07	127.8	BGO56	E	BnC06	25.8	29.737	1.62493e-07	14.8132	E_E
GS11	bna5304	C	BnA08	0	bna5289	W	BnA09	97.7	11.6856	0.000779862	6.00275	C_W
GS11	BOG1375	C	BnA08	8.2	SSR591	H	BnA09	51.3	15.8137	0.000101331	8.1456	C_H
GS11	bna2743	C	BnA08	15.1	bna5009	R	BnA10	39.1	17.1579	5.29555e-05	8.2285	C_R
GS11	bna2743	C	BnA08	15.1	bna0274	D	BnA09	59.4	14.3892	0.000203147	6.85191	C_D
GS11	bna5876	O	BnA08	16	bna3407	E	BnC02	17.6	16.2819	8.07657e-05	8.09064	O_E
GS11	bna5876	O	BnA08	16	BM715A	H	BnA09	47	15.6289	0.000110846	7.80712	O_H
GS11	BGR93	H	BnA08	22.3	BEN48	W	BnA08	41.3	12.4944	0.000519557	6.53006	H_W
GS11	bna0319	H	BnA08	28.7	SSR591	H	BnA09	51.3	14.1351	0.000230198	7.25992	H_H
GS11	bna5221	W	BnA08	35.3	BEN30A	J	BnC04	52.3	12.507	0.000516286	6.71752	W_J
GS11	bna5221	W	BnA08	35.3	bna2197		BnC05	114.6	12.3645	0.000554451	6.54844
GS11	BEN48	W	BnA08	41.3	BOG1199	W	BnA10	14.5	19.4938	1.74201e-05	9.99822	W_W
GS11	BEN48	W	BnA08	41.3	BEN6	U	BnC01	24.7	11.5983	0.000814964	6.1585	W_U
GS11	BEN48	W	BnA08	41.3	BGR51	E	BnC05	133.8	12.9812	0.000407537	6.713	W_E
GS11	BGR8	U	BnA08	44.4	bna0731		BnC07	15.6	15.6955	0.000107313	8.09368
GS11	BM1170	U	BnA08	46.7	bna2989	R	BnA10	48.9	12.7251	0.000463003	7.00337	U_R
GS11	bna2686	U	BnA08	48.4	bna5689	E	BnC06	9	13.4422	0.000324141	6.99871	U_E
GS11	bna2686	U	BnA08	48.4	bna0114	E	BnC06	34.8	17.6475	4.18798e-05	9.04475	U_E
GS11	bna2686	U	BnA08	48.4	bna4965	N	BnC06	64.1	24.0857	2.06349e-06	11.6717	U_N
GS11	bna2672	U	BnA08	50.7	bna4009	J	BnC04	53.4	22.0015	5.38988e-06	11.1627	U_J
GS11	bna2672	U	BnA08	50.7	BEN216	J	BnC04	88.3	14.0826	0.000236222	7.48348	U_J
GS11	BGO6	B	BnA08	57.2	bna1805	R	BnA10	59.4	14.5504	0.000187689	7.31931	B_R
GS11	BGO6	B	BnA08	57.2	BM716		BnC03	0	12.7221	0.000463707	6.70207
GS11	BGO6	B	BnA08	57.2	bna3769		BnC04	36.6	16.3726	7.73022e-05	8.52007
GS11	bna5462	B	BnA08	60.5	bna2009	W	BnC01	36.5	14.6067	0.000182581	7.68259	B_W
GS11	BEN50B	O	BnA09	0.9	BOG1153		BnC03	4.9	17.5356	4.41829e-05	9.61017
GS11	BEN50B	O	BnA09	0.9	BEN140		BnC05	81	12.0061	0.000663659	6.51723
GS11	BEN50A	O	BnA09	9.1	BGO141		BnC04	24.6	13.5629	0.000305328	7.16079
GS11	SSR352	O	BnA09	10	bna5967		BnC04	23.2	11.9195	0.000693208	6.40246
GS11	SSR352	O	BnA09	10	bna1903	I	BnC04	149.9	14.5823	0.000184779	7.69563	O_I
GS11	SSR352	O	BnA09	10	SSR128D	L	BnC07	26.8	13.939	0.00025355	7.76524	O_L
GS11	bna2964	O	BnA09	18.2	bna2920	D	BnA09	64.4	12.3899	0.000547448	6.62308	O_D
GS11	BEN55B	O	BnA09	19.1	BEN14	X	BnC02	98.1	16.8962	6.00551e-05	9.98939	O_X
GS11	BEN55B	O	BnA09	19.1	bna0656	N	BnC06	63.2	11.6372	0.000799106	6.65171	O_N
GS11	BEN55B	O	BnA09	19.1	BGO185	N	BnC08	57	14.2116	0.000221691	8.38552	O_N
GS11	BM477A		BnA09	28.6	bna1088	X	BnC02	96.3	17.1397	5.34209e-05	9.07962
GS11	BM477A		BnA09	28.6	bna4794	F	BnC05	4.7	17.0153	5.67094e-05	8.87333
GS11	BM908		BnA09	40.7	BOG1153		BnC03	4.9	19.9785	1.38635e-05	13.0502
GS11	BM715A	H	BnA09	47	BEN140		BnC05	81	14.6589	0.000177969	7.58968
GS11	SSR591	H	BnA09	51.3	bna3862	E	BnC02	55.7	12.8851	0.000427499	6.968	H_E
GS11	SSR591	H	BnA09	51.3	BGR43	B	BnA09	83.6	18.3798	2.95318e-05	10.0139	H_B
GS11	bna0274	D	BnA09	59.4	bna4313	L	BnC07	30.4	16.2438	8.22692e-05	8.29002	D_L
GS11	BM377	D	BnA09	63.5	BM138	F	BnC05	16.8	16.0513	9.02996e-05	8.47794	D_F
GS11	bna2920	D	BnA09	64.4	BGO169	L	BnC07	29.2	14.653	0.00017848	8.04128	D_L
GS11	BM787	V	BnA09	70.9	BGR49		BnC05	0	18.7084	2.52625e-05	10.6129
GS11	BM787	V	BnA09	70.9	bna4117	F	BnC05	19.8	16.7319	6.49985e-05	9.63382	V_F
GS11	BGR60	B	BnA09	75.3	BGO141		BnC04	24.6	16.0392	9.08328e-05	8.33426
GS11	BM852	B	BnA09	91.8	BGR83	J	BnC04	15.4	14.8814	0.000159598	7.75079	B_J
GS11	bna2861	B	BnA09	94.1	BGO169	L	BnC07	29.2	15.2119	0.0001358	8.29692	B_L
GS11	SSR594	N	BnA09	99.7	bna4313	L	BnC07	30.4	16.6254	6.84222e-05	8.77865	N_L
GS11	bna2825	N	BnA09	105.2	bna3235	J	BnC03	60.8	26.0138	8.58565e-07	12.8521	N_J
GS11	bna4867	N	BnA09	106.1	bna3665	F	BnC03	72.9	18.8143	2.40246e-05	9.69905	N_F
GS11	bna2809	N	BnA09	108.1	BGO56	E	BnC06	25.8	13.7369	0.000280158	7.27873	N_E
GS11	bna2809	N	BnA09	108.1	BGO199A	O	BnC09	19.3	11.2246	0.000984467	6.05136	N_O
GS11	BEN84	N	BnA09	109.5	SSR57	Q	BnC01	50.2	14.6385	0.000179754	8.30589	N_Q
GS11	BEN84	N	BnA09	109.5	BM542B	E	BnC06	22.5	11.9118	0.000695868	6.26752	N_E
GS11	bna2807	N	BnA09	110.9	BGO56	E	BnC06	25.8	13.7369	0.000280158	7.27873	N_E
GS11	SSR10	N	BnA09	112.7	bna2222	C	BnC01	4.6	19.0368	2.16206e-05	9.91046	N_C
GS11	SSR10	N	BnA09	112.7	BEN374B	E	BnC06	0	15.932	9.56749e-05	8.43788	N_E
HG10	BM130A	W	BnA10	9.4	BEN391B	C	BnC01	6.6	11.8082	0.000733127	6.50097	W_C
HG10	bna3059	W	BnA10	18.1	bna3665	F	BnC03	72.9	13.9953	0.000246602	7.05382	W_F
HG10	bna5487	U	BnA01	2.6	bna4752	Q	BnC03	64.8	11.3373	0.000929875	6.0668	U_Q
HG10	bna5487	U	BnA01	2.6	BGO185	N	BnC08	57	13.5558	0.000306408	7.09	U_N
HG10	bna5487	U	BnA01	2.6	BM202	X	BnA02	92.4	12.0428	0.000651526	6.15266	U_X
HG10	bna5761	R	BnA10	40.8	BEN337	J	BnC04	2.3	15.165	0.000138942	7.36083	R_J
HG10	bna3010	R	BnA10	45.2	BEN203	D	BnC09	87.2	15.0112	0.00014978	7.23272	R_D
HG10	BM918	R	BnA10	60.3	SSR78C		BnC03	96.8	11.3808	0.000909625	5.89743
HG10	bna1065	U	BnA01	6.5	BGR89		BnC03	4	13.181	0.000368987	6.79407
HG10	bna1065	U	BnA01	6.5	bna2416	B	BnA07	94.7	11.7581	0.000751874	6.15658	U_B
HG10	bna5906	U	BnA01	15.8	bna1650	F	BnA03	182.9	20.508	1.08127e-05	10.2205	U_F
HG10	SSR128A	U	BnA01	21.6	bna5240	F	BnA01	73.8	16.952	5.84648e-05	8.32544	U_F
HG10	bna1142	U	BnA01	28.4	bna1880	M	BnA01	55.1	12.6115	0.000490024	6.40216	U_M
HG10	bna1142	U	BnA01	28.4	bna2154	J	BnC04	19.9	13.1939	0.000366633	6.38587	U_J
HG10	bna1142	U	BnA01	28.4	bna5073	E	BnA02	30.9	24.4738	1.72816e-06	11.4378	U_E
HG10	bna1142	U	BnA01	28.4	BGR98	N	BnA04	46.3	16.418	7.56246e-05	7.58269	U_N
HG10	bna0317	U	BnA01	37.2	BEN281A	E	BnC02	51.3	17.9949	3.54756e-05	9.12579	U_E
HG10	bna0317	U	BnA01	37.2	bna5805	A	BnC08	115.4	11.3863	0.000907096	6.02513	U_A
HG10	bna0317	U	BnA01	37.2	BM1170	U	BnA08	46.7	13.165	0.000371946	7.15884	U_U
HG10	bna1168	U	BnA01	41.8	bna4831	F	BnA01	77.9	13.5604	0.000305706	6.49108	U_F
HG10	bna1168	U	BnA01	41.8	BEN229	I	BnC04	152.5	31.1355	8.77653e-08	14.1517	U_I
HG10	bna1168	U	BnA01	41.8	bna3976	S	BnA04	57.2	20.0001	1.37233e-05	9.22285	U_S
HG10	bna1168	U	BnA01	41.8	bna5521	J	BnA07	109.9	15.5701	0.000114062	7.85139	U_J
HG10	bna1174	U	BnA01	51.8	bna3862	E	BnC02	55.7	13.5909	0.000301135	7.23106	U_E
HG10	bna1174	U	BnA01	51.8	bna2318	X	BnA06	29.2	12.8045	0.000445025	6.80029	U_X
HG10	bna1174	U	BnA01	51.8	bna2686	U	BnA08	48.4	12.6621	0.000477808	6.70668	U_U
HG10	bna1880	M	BnA01	55.1	bna4867	N	BnA09	106.1	22.5017	4.27545e-06	11.4748	M_N
HG10	bna1202	M	BnA01	57.8	bna0656	N	BnC06	63.2	18.7105	2.52369e-05	9.4022	M_N
HG10	BGR6	M	BnA01	66.3	BEN84	N	BnA09	109.5	14.0976	0.000234484	7.26017	M_N
HG10	bna1216	F	BnA01	69.2	bna5649	A	BnC01	0	18.0663	3.42872e-05	9.14167	F_A
HG10	bna1216	F	BnA01	69.2	bna5650	A	BnA06	0	35.6255	1.25432e-08	16.7958	F_A
HG10	bna1240	F	BnA01	72.3	bna3238	J	BnC03	58.5	11.422	0.000890855	6.2558	F_J
HG10	bna5240	F	BnA01	73.8	BM795	E	BnC06	13.3	11.4831	0.00086377	5.94751	F_E
HG10	bna5240	F	BnA01	73.8	bna0669	E	BnC06	31.9	15.4261	0.00012234	7.84049	F_E
HG10	bna5240	F	BnA01	73.8	bna4154	N	BnC06	61.2	18.237	3.16076e-05	9.22993	F_N
HG10	bna4831	F	BnA01	77.9	bna2023	F	BnA05	62.6	11.6116	0.000809521	6.08063	F_F
HG10	bna4831	F	BnA01	77.9	SSR62		BnA07	89.4	13.1525	0.000374253	7.12175
HG10	BEN32A	F	BnA01	83	BM946		BnA10	0	14.5891	0.000184164	7.56405
HG10	BEN32A	F	BnA01	83	bna5274		BnA01	112.7	15.2263	0.000134851	7.80061
HG10	BEN32A	F	BnA01	83	bna3725	F	BnC03	79.5	13.1858	0.000368108	6.98127	F_F
HG10	BEN32A	F	BnA01	83	bna2416	B	BnA07	94.7	12.0651	0.000644288	6.43002	F_B
HG10	BEN32A	F	BnA01	83	bna5521	J	BnA07	109.9	13.6116	0.000298068	7.26254	F_J
HG10	BEN32A	F	BnA01	83	SSR434B	E	BnA07	126.1	12.9451	0.00041492	7.29987	F_E
HG10	BEN32A	F	BnA01	83	BOG1375	C	BnA08	8.2	11.9381	0.000686745	6.3631	F_C
HG10	bna0962	F	BnA01	88.3	bna4488	I	BnC08	68.6	11.2157	0.000988962	5.83554	F_I
HG10	bna5649	A	BnC01	0	SSR624A	F	BnC01	74.8	12.1801	0.00060813	6.3526	A_F
HG10	bna5649	A	BnC01	0	bna0582	L	BnC09	159.5	16.596	6.93981e-05	8.47335	A_L
HG10	BOG1303	C	BnC01	2.8	BEN136B	A	BnC08	104	15.1299	0.000141346	7.93805	C_A
HG10	BGR16	U	BnC01	7.5	SSR46	A	BnC05	22.7	18.8714	2.33828e-05	9.63416	U_A
HG10	bna3211	U	BnC01	23	bna2796	A	BnC08	133	15.2544	0.000133013	7.93459	U_A
HG10	bna3760		BnC01	39.1	bna2154	J	BnC04	19.9	15.3718	0.000125618	7.20452
HG10	bna2979	O	BnC01	54.3	BEN285		BnC05	111.1	22.563	4.15593e-06	11.5588
HG10	bna2979	O	BnC01	54.3	BEN211	J	BnC05	122.8	23.0878	3.26247e-06	11.3146	O_J
HG10	BEN410	F	BnC01	70.2	bna3725	F	BnC03	79.5	16.1852	8.4632e-05	8.94442	F_F
HG10	BEN410	F	BnC01	70.2	bna5399	L	BnC09	154.2	15.7844	0.000102778	8.70902	F_L
HG10	bna5274		BnA01	112.7	BEN396	W	BnC02	42.2	26.1755	7.98045e-07	12.8187
HG10	bna5274		BnA01	112.7	BM1170	U	BnA08	46.7	30.8775	9.82938e-08	14.7265
HG10	bna4804		BnA01	128.8	bna5650	A	BnA06	0	21.8535	5.77301e-06	10.9
HG10	BM192B	E	BnC02	0	BEN14	X	BnC02	98.1	15.7156	0.000106272	8.14478	E_X
HG10	bna3407	E	BnC02	17.6	bna2192	J	BnC05	115.5	16.7029	6.59117e-05	8.21317	E_J
HG10	SSR408	R	BnC02	31.2	bna4117	F	BnC05	19.8	15.0767	0.000145063	9.27734	R_F
HG10	SSR408	R	BnC02	31.2	bna4761	C	BnC09	81.5	14.3717	0.000204902	8.62167	R_C
HG10	SSR408	R	BnC02	31.2	bna0971	C	BnC09	84.9	14.3717	0.000204902	8.62167	R_C
HG10	BM839	R	BnC02	34.5	BM204C	A	BnC08	95.7	13.5425	0.000308426	7.18982	R_A
HG10	BM839	R	BnC02	34.5	BM204B	A	BnC08	122.1	17.0818	5.49267e-05	9.33577	R_A
HG10	BM839	R	BnC02	34.5	BOG1308	I	BnC08	139	23.2442	3.03576e-06	12.1103	R_I
HG10	bna0442	R	BnC02	36.2	SSR46	A	BnC05	22.7	15.2535	0.000133072	7.98015	R_A
HG10	bna0442	R	BnC02	36.2	BM156	I	BnC08	140.2	16.9882	5.74543e-05	9.15143	R_I
HG10	bna2583	W	BnC02	39.5	SSR14	E	BnC02	52.5	19.2128	1.98922e-05	10.1134	W_E
HG10	bna2583	W	BnC02	39.5	bna0582	L	BnC09	159.5	14.8006	0.000166035	7.73182	W_L
HG10	bna3385	W	BnC02	44.3	bna4065	A	BnC05	26.6	15.4828	0.000119008	7.95483	W_A
HG10	bna3522	W	BnC02	45.5	BOG1200	N	BnC08	45.9	20.4102	1.132e-05	11.0932	W_N
HG10	bna5942	W	BnC02	47.4	SSR539	F	BnC05	7.9	14.1199	0.000231925	7.6775	W_F
HG10	BGO146	E	BnC02	80.6	bna2154	J	BnC04	19.9	21.5662	6.59758e-06	10.788	E_J
HG10	BGO146	E	BnC02	80.6	BEN229	I	BnC04	152.5	13.1462	0.000375431	7.07268	E_I
HG10	SSR385	Q	BnC02	93.1	bna0006	I	BnC04	153.6	15.2673	0.000132181	8.23067	Q_I
HG10	SSR385	Q	BnC02	93.1	BGR49		BnC05	0	13.4593	0.00032141	7.26963
HG10	SSR385	Q	BnC02	93.1	BEN136A	A	BnC08	116.9	11.9782	0.000673029	6.58641	Q_A
HG10	bna1080	X	BnC02	100.1	BM61	N	BnC08	43.3	14.6635	0.000177566	7.73744	X_N
HG10	bna1080	X	BnC02	100.1	bna5851	O	BnC09	3.6	15.724	0.000105839	8.24124	X_O
HG10	bna1080	X	BnC02	100.1	bna5746	O	BnC09	21.8	14.899	0.000158228	7.8077	X_O
HG10	BM716		BnC03	0	SSR477		BnC05	86.4	14.2061	0.000222291	7.28232
HG10	bna0488		BnC03	2	SSR646	Q	BnC03	63.7	13.5906	0.000301183	7.01451
HG10	bna0488		BnC03	2	SSR628A	Q	BnC03	65.9	13.5906	0.000301183	7.01451
HG10	BGR89		BnC03	4	bna4752	Q	BnC03	64.8	15.2164	0.000135506	7.88782
HG10	BM414	F	BnC03	85.1	bna5813	A	BnC08	79.4	12.2394	0.000590329	6.40245	F_A
HG10	BM414	F	BnC03	85.1	bna4795	A	BnC08	102.5	19.0982	2.10005e-05	9.68374	F_A
HG10	BEN78		BnC03	90.4	BEN136A	A	BnC08	116.9	15.3096	0.000129481	8.31056
HG10	BM103A		BnC03	93.1	bna5724	N	BnC08	144.6	15.0992	0.000143483	7.88769
HG10	SSR78B		BnC03	100.3	bna0582	L	BnC09	159.5	12.959	0.000412067	6.74758
HG10	bna2154	J	BnC04	19.9	BM477B	L	BnC09	26.3	13.7334	0.000280643	7.01767	J_L
HG10	BM209	J	BnC04	119	BM95	E	BnC06	38.8	15.3372	0.000127755	9.89176	J_E
HG10	SSR563	I	BnC04	143	bna4404	A	BnC08	22.9	14.5784	0.000185127	7.5002	I_A
HG10	BEN229	I	BnC04	152.5	bna4488	I	BnC08	68.6	12.2559	0.000585459	6.28039	I_I
HG10	BGR49		BnC05	0	bna4401	P	BnC08	0	13.5728	0.000303841	6.97814
HG10	bna4089	A	BnC05	41.7	bna2789	A	BnC08	129.7	19.6138	1.64609e-05	9.97337	A_A
HG10	SSR537A	A	BnC05	43.7	bna0339	R	BnC09	126.6	15.0717	0.000145417	7.84476	A_R
HG10	bna4056		BnC05	49.7	BM204A	A	BnC08	125.4	22.6259	4.03698e-06	11.3143
HG10	bna4610		BnC05	90	SSR200B	E	BnC06	41.5	15.3491	0.000127012	8.01924
HG10	bna2178	J	BnC05	120.5	BGR50	B	BnC05	139.3	11.7381	0.000759497	5.93187	J_B
HG10	SSR200B	E	BnC06	41.5	bna4344	U	BnC07	68.6	11.3836	0.000908352	6.14156	E_U
HG10	bna1041		BnC07	19.5	bna4265	R	BnC09	142.4	13.4812	0.000317934	6.73698
HG10	bna4377	U	BnC07	71.9	bna5805	A	BnC08	115.4	16.9632	5.8149e-05	8.81394	U_A
HG10	bna4401	P	BnC08	0	BGO199A	O	BnC09	19.3	11.7977	0.000737032	6.13137	P_O
HG10	BEN69	P	BnC08	5	BM733	A	BnC08	81.1	14.2646	0.000215979	8.59184	P_A
HG10	BEN69	P	BnC08	5	bna2784	A	BnC08	127.7	23.315	2.93855e-06	11.8153	P_A
HG10	bna5803	N	BnC08	55.6	BM477B	L	BnC09	26.3	18.194	3.22626e-05	9.31654	N_L
HG10	BGO185	N	BnC08	57	bna1478	O	BnC09	0	21.6693	6.28878e-06	10.8439	N_O
HG10	BGO185	N	BnC08	57	BOG1484	L	BnC09	25.2	21.5948	6.51042e-06	11.1356	N_L
HG10	bna4488	I	BnC08	68.6	bna5851	O	BnC09	3.6	13.8395	0.000266308	7.19448	I_O
HG10	bna0480	A	BnC08	75.6	bna5399	L	BnC09	154.2	14.0282	0.000242636	7.25794	A_L
HG10	BEN316	A	BnC08	83.7	bna0582	L	BnC09	159.5	12.5608	0.000502585	7.34349	A_L
HG10	bna2789	A	BnC08	129.7	bna4761	C	BnC09	81.5	17.8983	3.71485e-05	9.07448	A_C
HG10	bna2789	A	BnC08	129.7	bna0971	C	BnC09	84.9	17.8983	3.71485e-05	9.07448	A_C
HG10	bna2796	A	BnC08	133	bna4592	X	BnC09	75.5	18.8286	2.38619e-05	9.58772	A_X
HG10	bna2799	H	BnC08	135	bna0875	D	BnC09	99.2	14.8714	0.000160377	7.66731	H_D
HG10	BOG795	R	BnA02	0	BM477A		BnA09	28.6	15.2052	0.000136245	7.60638
HG10	BEN406	R	BnA02	11.7	BGR51	E	BnC05	133.8	14.4487	0.000197293	7.47852	R_E
HG10	bna4819	R	BnA02	15.3	BGR88B	R	BnC05	132.7	12.665	0.000477097	6.34607	R_R
HG10	bna4819	R	BnA02	15.3	bna2686	U	BnA08	48.4	16.0095	9.21502e-05	8.08271	R_U
HG10	bna1971	W	BnA02	16.8	SSR113A	E	BnC02	53.5	27.613	4.18121e-07	13.7497	W_E
HG10	bna1971	W	BnA02	16.8	bna2559	E	BnA07	127.8	24.6707	1.57969e-06	12.477	W_E
HG10	SSR552B	W	BnA02	18.6	bna1041		BnC07	19.5	14.1209	0.000231805	7.55726
HG10	bna5073	E	BnA02	30.9	bna4082	A	BnC05	33.5	16.9308	5.90639e-05	8.82019	E_A
HG10	bna5073	E	BnA02	30.9	bna5428	A	BnC08	98	12.4116	0.000541525	6.69842	E_A
HG10	bna5073	E	BnA02	30.9	bna4761	C	BnC09	81.5	16.2227	8.31092e-05	8.24952	E_C
HG10	bna5073	E	BnA02	30.9	bna0971	C	BnC09	84.9	16.2227	8.31092e-05	8.24952	E_C
HG10	bna5073	E	BnA02	30.9	BM794	R	BnA03	76.1	11.5849	0.000820512	6.02479	E_R
HG10	bna5073	E	BnA02	30.9	bna2038	F	BnA05	45.7	14.0793	0.000236603	7.35052	E_F
HG10	bna1424	E	BnA02	33.1	BOG1399	F	BnC01	59.8	16.0913	8.85683e-05	8.35814	E_F
HG10	bna1424	E	BnA02	33.1	BGO146	E	BnC02	80.6	19.0628	2.13559e-05	10.0751	E_E
HG10	bna1424	E	BnA02	33.1	SSR580	H	BnA07	85.1	14.6772	0.000176378	7.89814	E_H
HG10	bna0846	G/H	BnA02	69.9	bna5399	L	BnC09	154.2	12.7918	0.000447861	6.72017	G/H_L
HG10	BGO153	K	BnA02	73.4	BOG1303	C	BnC01	2.8	13.712	0.000283628	7.26144	K_C
HG10	BGO153	K	BnA02	73.4	bna0866	C	BnA07	57.5	15.9959	9.27567e-05	8.34523	K_C
HG10	bna0587	K	BnA02	77.7	bna2559	E	BnA07	127.8	12.1021	0.000632428	6.42913	K_E
HG10	bna0743	K	BnA02	80.7	bna1041		BnC07	19.5	14.6107	0.000182225	7.23622
HG10	SSR637B	X	BnA02	91	bna5901	J	BnC04	65.4	12.0071	0.00066334	5.77885	X_J
HG10	SSR637B	X	BnA02	91	BEN216	J	BnC04	88.3	12.0598	0.00064598	5.91263	X_J
HG10	SSR637B	X	BnA02	91	BEN84	N	BnA09	109.5	14.8996	0.000158184	7.64119	X_N
HG10	BEN349	X	BnA02	99.2	bna3807	U	BnA03	19.8	13.3993	0.000331108	6.60756	X_U
HG10	BEN349	X	BnA02	99.2	bna2809	N	BnA09	108.1	13.0974	0.000384646	6.59836	X_N
HG10	BEN349	X	BnA02	99.2	bna2807	N	BnA09	110.9	13.0974	0.000384646	6.59836	X_N
HG10	SSR534	B	BnA03	0	bna0848	P	BnC08	1.4	13.3133	0.000345534	6.87797	B_P
HG10	SSR534	B	BnA03	0	BOG1484	L	BnC09	25.2	13.7983	0.00027178	7.51286	B_L
HG10	SSR534	B	BnA03	0	BOG819	B	BnA03	6.2	15.1124	0.000142556	8.03255	B_B
HG10	SSR534	B	BnA03	0	SSR706	U	BnA03	113.8	25.6587	1.00824e-06	12.9147	B_U
HG10	SSR534	B	BnA03	0	bna0021	U	BnA05	26.4	11.5703	0.000826578	6.08876	B_U
HG10	bna3791	B	BnA03	3.6	BM191	F	BnA03	193.1	12.9346	0.000417104	7.02829	B_F
HG10	BOG819	B	BnA03	6.2	SSR385	Q	BnC02	93.1	12.4209	0.00053902	6.77552	B_Q
HG10	BOG819	B	BnA03	6.2	bna1631	F	BnA03	199.6	12.7339	0.000460991	6.77338	B_F
HG10	BOG819	B	BnA03	6.2	bna2318	X	BnA06	29.2	15.907	9.68458e-05	8.31489	B_X
HG10	BGO120	B	BnA03	10.1	bna2279	A	BnA06	11.6	20.1582	1.27409e-05	10.2439	B_A
HG10	bna0583	B	BnA03	15.5	SSR138	N	BnC06	60	18.7715	2.45164e-05	9.40742	B_N
HG10	bna0583	B	BnA03	15.5	bna5343	A	BnA06	12.5	19.0985	2.09979e-05	9.65938	B_A
HG10	bna3627	W	BnA03	43.7	bna0107	R	BnA03	70.3	18.545	2.73e-05	9.2015	W_R
HG10	bna3627	W	BnA03	43.7	SSR555A	R	BnA03	88.2	15.5566	0.000114809	7.9651	W_R
HG10	BEN190A	W	BnA03	46.3	bna2192	J	BnC05	115.5	13.0361	0.000396555	6.59838	W_J
HG10	SSR19	W	BnA03	47.4	bna4370	C	BnA07	46.4	11.9869	0.000670091	6.39276	W_C
HG10	bna3582	R	BnA03	59.8	bna4786	C	BnA07	42.9	12.7782	0.000450912	6.52898	R_C
HG10	bna5036	R	BnA03	63.5	bna3407	E	BnC02	17.6	24.563	1.65919e-06	11.6434	R_E
HG10	bna5036	R	BnA03	63.5	SSR200B	E	BnC06	41.5	11.6418	0.000797274	5.89179	R_E
HG10	bna3685	R	BnA03	68.9	bna4786	C	BnA07	42.9	12.9923	0.000405283	6.66551	R_C
HG10	BM455	R	BnA03	74	bna3385	W	BnC02	44.3	13.8315	0.000267372	7.25922	R_W
HG10	BM455	R	BnA03	74	BGR54	U	BnA03	115.8	13.6623	0.00029068	7.33083	R_U
HG10	BOG1201	R	BnA03	85.7	bna1552	U	BnA03	118.7	12.0331	0.000654707	6.3364	R_U
HG10	SSR706	U	BnA03	113.8	bna2772	A	BnC08	126.8	16.8639	6.09937e-05	8.7845	U_A
HG10	BGR54	U	BnA03	115.8	bna4794	F	BnC05	4.7	11.817	0.00072988	6.39336	U_F
HG10	BGR54	U	BnA03	115.8	bna4078	A	BnC05	29.9	27.2082	5.01301e-07	13.5798	U_A
HG10	bna1552	U	BnA03	118.7	bna4488	I	BnC08	68.6	11.5442	0.000837523	6.06067	U_I
HG10	bna1802	R	BnA03	138.5	bna5901	J	BnC04	65.4	12.7225	0.000463613	6.14002	R_J
HG10	BGO29	R	BnA03	146	BEN330A	J	BnC04	60.9	13.9088	0.000257352	7.05455	R_J
HG10	BGO29	R	BnA03	146	SSR594	N	BnA09	99.7	19.1186	2.07993e-05	9.76281	R_N
HG10	bna1748	R	BnA03	148.9	bna4610		BnC05	90	20.8023	9.42123e-06	10.4602
HG10	BGR80	J	BnA03	161.9	bna4610		BnC05	90	14.0188	0.000243767	7.30578
HG10	BGR80	J	BnA03	161.9	BM957	U	BnA05	43.6	12.0949	0.000634697	7.24539	J_U
HG10	BGR80	J	BnA03	161.9	bna5289	W	BnA09	97.7	16.863	6.10223e-05	8.73116	J_W
HG10	BGR80	J	BnA03	161.9	SSR10	N	BnA09	112.7	12.6605	0.000478175	6.74114	J_N
HG10	bna0092	J	BnA03	165.3	SSR477		BnC05	86.4	14.2803	0.000214319	7.38846
HG10	SSR628B		BnA03	176.8	BGR38	F	BnA05	48	16.7275	6.51353e-05	8.68897
HG10	BGR35	F	BnA03	196.8	bna5009	R	BnA10	39.1	16.4569	7.42166e-05	8.72367	F_R
HG10	BGR35	F	BnA03	196.8	bna0021	U	BnA05	26.4	13.6489	0.000292608	7.737	F_U
HG10	bna1631	F	BnA03	199.6	BM138	F	BnC05	16.8	11.2518	0.000971035	6.02325	F_F
HG10	bna1631	F	BnA03	199.6	bna1515	F	BnA05	59.3	18.6252	2.62794e-05	9.50836	F_F
HG10	bna0702	R	BnA04	0	bna2796	A	BnC08	133	20.4456	1.11337e-05	10.3673	R_A
HG10	bna0702	R	BnA04	0	bna5724	N	BnC08	144.6	18.136	3.31671e-05	9.24932	R_N
HG10	bna0556	R	BnA04	3.2	SSR113A	E	BnC02	53.5	21.4339	7.01663e-06	11.1174	R_E
HG10	bna0556	R	BnA04	3.2	bna2154	J	BnC04	19.9	18.8738	2.33555e-05	9.57167	R_J
HG10	SSR604		BnA04	5	bna2559	E	BnA07	127.8	14.6009	0.0001831	8.33701
HG10	SSR95A		BnA04	7.6	BEN14	X	BnC02	98.1	14.8207	0.000164408	7.77914
HG10	SSR95A		BnA04	7.6	BM477B	L	BnC09	26.3	19.5202	1.7204e-05	9.92794
HG10	SSR95A		BnA04	7.6	BGR45	Q	BnA06	41.3	12.1053	0.0006314	6.47365
HG10	BM872	N	BnA04	32	BM852	B	BnA09	91.8	11.6893	0.000778412	6.2029	N_B
HG10	bna1822	N	BnA04	35.7	SSR477		BnC05	86.4	22.7062	3.8901e-06	11.1869
HG10	bna1827	N	BnA04	37.1	BGR49		BnC05	0	11.4836	0.000863578	6.03896
HG10	SSR575	N	BnA04	40.9	bna4610		BnC05	90	17.4437	4.61712e-05	9.03645
HG10	BM838	T	BnA04	50.8	BEN83	U	BnA05	25	14.698	0.000174588	7.26814	T_U
HG10	bna1893	T	BnA04	56.1	bna4610		BnC05	90	15.2618	0.000132534	7.53214
HG10	BGR74	G	BnA05	2.7	BGO120B	B	BnA08	59	16.5615	7.05636e-05	8.80992	G_B
HG10	bna5566		BnA05	9	bna2432	B	BnA07	97.1	14	0.00024604	7.21564
HG10	SSR643	U	BnA05	16.8	BEN50B	O	BnA09	0.9	27.5482	4.30419e-07	14.6763	U_O
HG10	bna2843	U	BnA05	20.1	bna4488	I	BnC08	68.6	13.4447	0.000323742	6.67073	U_I
HG10	bna5444	U	BnA05	27.3	bna0842		BnC03	102.6	17.6723	4.13863e-05	8.87229
HG10	bna5444	U	BnA05	27.3	bna5435	J	BnC04	10.1	20.0895	1.31588e-05	9.98274	U_J
HG10	BM957	U	BnA05	43.6	BEN288	I	BnA07	105.9	14.0257	0.000242937	8.2628	U_I
HG10	SSR571	U	BnA05	44.8	bna2045	F	BnC05	144	12.3096	0.000569914	6.231	U_F
HG10	SSR571	U	BnA05	44.8	SSR594	N	BnA09	99.7	12.0801	0.000639433	6.51086	U_N
HG10	bna2038	F	BnA05	45.7	BM192B	E	BnC02	0	15.243	0.000133758	7.76463	F_E
HG10	BGR38	F	BnA05	48	SSR618	R	BnC05	124.2	16.6117	6.88752e-05	7.91934	F_R
HG10	bna5288	F	BnA05	52.5	bna2979	O	BnC01	54.3	15.1308	0.000141287	8.05068	F_O
HG10	bna5288	F	BnA05	52.5	SSR591	H	BnA09	51.3	11.5505	0.000834872	6.24423	F_H
HG10	SSR373	F	BnA05	54.5	BEN332A	O	BnA09	0	12.783	0.000449824	6.81905	F_O
HG10	bna0321	F	BnA05	61.1	BM206		BnC05	113.5	18.7732	2.44974e-05	9.48668
HG10	bna2023	F	BnA05	62.6	BEN396	W	BnC02	42.2	17.3271	4.88255e-05	8.83179	F_W
HG10	bna2023	F	BnA05	62.6	SSR618	R	BnC05	124.2	21.215	7.76997e-06	9.94214	F_R
HG10	bna2023	F	BnA05	62.6	SSR584	N	BnA07	119.6	13.6615	0.000290795	7.14922	F_N
HG10	bna5650	A	BnA06	0	bna2583	W	BnC02	39.5	16.8246	6.21601e-05	8.70199	A_W
HG10	bna5650	A	BnA06	0	bna4344	U	BnC07	68.6	11.4853	0.000862802	6.18302	A_U
HG10	SSR47	A	BnA06	5.1	bna4610		BnC05	90	16.5407	7.12747e-05	8.51649
HG10	SSR124	A	BnA06	8.2	BM204C	A	BnC08	95.7	12.7857	0.000449231	6.7222	A_A
HG10	bna2247	A	BnA06	9.9	bna5428	A	BnC08	98	12.1005	0.000632922	6.52116	A_A
HG10	bna2247	A	BnA06	9.9	bna0582	L	BnC09	159.5	16.3033	7.99324e-05	8.47135	A_L
HG10	bna5343	A	BnA06	12.5	bna5967		BnC04	23.2	11.4051	0.000898516	6.00757
HG10	BEN253	M	BnA06	16.4	SSR385	Q	BnC02	93.1	18.7113	2.52275e-05	9.79633	M_Q
HG10	BEN253	M	BnA06	16.4	bna2154	J	BnC04	19.9	14.8157	0.000164813	7.66763	M_J
HG10	BEN253	M	BnA06	16.4	bna3149	W	BnA07	35.5	16.9329	5.90039e-05	8.78702	M_W
HG10	bna2318	X	BnA06	29.2	bna5724	N	BnC08	144.6	15.5771	0.00011367	8.07254	X_N
HG10	bna2296	Q	BnA06	33.8	bna4078	A	BnC05	29.9	17.5484	4.39127e-05	9.03719	Q_A
HG10	BGR45	Q	BnA06	41.3	BM192B	E	BnC02	0	16.0335	9.10829e-05	8.28053	Q_E
HG10	BGR45	Q	BnA06	41.3	SSR385	Q	BnC02	93.1	15.5751	0.00011378	8.15365	Q_Q
HG10	BGR45	Q	BnA06	41.3	bna4404	A	BnC08	22.9	15.1404	0.00014062	7.89578	Q_A
HG10	bna2339	V	BnA06	43.7	bna0988	F	BnC01	63.2	14.8361	0.000163173	7.47099	V_F
HG10	bna5922	L	BnA06	46	SSR539	F	BnC05	7.9	18.2561	3.13219e-05	9.71604	L_F
HG10	bna5922	L	BnA06	46	BM61	N	BnC08	43.3	13.199	0.000365709	7.02321	L_N
HG10	bna5922	L	BnA06	46	bna5724	N	BnC08	144.6	11.4077	0.000897327	6.04055	L_N
HG10	BM65	L	BnA06	47.4	bna3135	J	BnA10	4.3	16.513	7.22338e-05	8.39452	L_J
HG10	BM65	L	BnA06	47.4	bna3127	A	BnA10	6.1	16.513	7.22338e-05	8.39452	L_A
HG10	BM65	L	BnA06	47.4	bna4678	W	BnA10	7.9	16.513	7.22338e-05	8.39452	L_W
HG10	BM65	L	BnA06	47.4	bna4794	F	BnC05	4.7	18.2378	3.15955e-05	9.4356	L_F
HG10	BM65	L	BnA06	47.4	bna4289	A	BnC05	21.5	14.1127	0.000232745	7.42706	L_A
HG10	bna5298	L	BnA06	57	bna4488	I	BnC08	68.6	17.5344	4.42089e-05	8.8648	L_I
HG10	bna5298	L	BnA06	57	bna5805	A	BnC08	115.4	12.6944	0.000470153	6.75037	L_A
HG10	SSR578A	L	BnA06	58.1	BEN410	F	BnC01	70.2	15.2287	0.000134696	8.62223	L_F
HG10	bna2364	U	BnA06	64.2	BEN239	I	BnC04	50	14.4602	0.000196188	6.93532	U_I
HG10	BM660	U	BnA06	66.4	bna3767	U	BnC08	14	12.0958	0.00063441	7.3824	U_U
HG10	bna0771	W	BnA07	25.7	bna3725	F	BnC03	79.5	27.8743	3.71976e-07	13.7152	W_F
HG10	bna0771	W	BnA07	25.7	bna4794	F	BnC05	4.7	11.8532	0.000716711	6.33842	W_F
HG10	bna3841	W	BnA07	26.6	bna0578	J	BnC03	38.2	17.7956	3.90163e-05	9.27038	W_J
HG10	bna3841	W	BnA07	26.6	bna2825	N	BnA09	105.2	14.569	0.000185985	7.70632	W_N
HG10	bna3149	W	BnA07	35.5	bna3405	U	BnC07	76.7	11.4526	0.000877197	6.11276	W_U
HG10	SSR128B	Q	BnA07	40.9	BEN391B	C	BnC01	6.6	16.4268	7.53043e-05	8.5318	Q_C
HG10	SSR128B	Q	BnA07	40.9	BOG1072	O	BnC09	15.7	11.1986	0.000997531	5.96678	Q_O
HG10	bna4786	C	BnA07	42.9	SSR594	N	BnA09	99.7	19.129	2.06969e-05	9.80168	C_N
HG10	bna4370	C	BnA07	46.4	bna3207	U	BnC01	26.7	13.996	0.000246518	7.31428	C_U
HG10	bna4370	C	BnA07	46.4	BM154	J	BnC03	40.5	18.0664	3.42848e-05	9.32361	C_J
HG10	bna0951	C	BnA07	47.3	BM103A		BnC03	93.1	18.3643	2.97502e-05	9.48279
HG10	bna0951	C	BnA07	47.3	bna0582	L	BnC09	159.5	11.4223	0.000890761	6.09947	C_L
HG10	BGO160B	C	BnA07	49.3	bna4752	Q	BnC03	64.8	13.4322	0.000325753	7.18146	C_Q
HG10	bna0505	C	BnA07	51.3	bna2825	N	BnA09	105.2	17.9008	3.71048e-05	9.24645	C_N
HG10	bna0504	C	BnA07	52.7	bna3725	F	BnC03	79.5	27.8743	3.71976e-07	13.7152	C_F
HG10	bna0866	C	BnA07	57.5	BGR60	B	BnA09	75.3	16.9825	5.7612e-05	8.42361	C_B
HG10	BM151	H	BnA07	80.6	bna2154	J	BnC04	19.9	15.6587	0.000109252	8.05561	H_J
HG10	BM151	H	BnA07	80.6	BM589B	J	BnC04	89.7	12.2897	0.000575633	5.98061	H_J
HG10	BM151	H	BnA07	80.6	bna0006	I	BnC04	153.6	14.3222	0.000209954	7.55568	H_I
HG10	BM151	H	BnA07	80.6	bna5851	O	BnC09	3.6	14.4038	0.0002017	7.62922	H_O
HG10	BM151	H	BnA07	80.6	bna5746	O	BnC09	21.8	13.1011	0.000383934	6.95126	H_O
HG10	SSR580	H	BnA07	85.1	BEN376	J	BnC04	85	12.6802	0.0004735	6.46912	H_J
HG10	SSR580	H	BnA07	85.1	SSR563	I	BnC04	143	12.8506	0.000434917	6.91077	H_I
HG10	SSR580	H	BnA07	85.1	BGR49		BnC05	0	15.4664	0.00011996	8.29192
HG10	bna2411	H	BnA07	86.5	bna0582	L	BnC09	159.5	12.0412	0.000652055	6.5256	H_L
HG10	BM165	F	BnA07	93.1	bna4078	A	BnC05	29.9	16.5215	7.19373e-05	8.84205	F_A
HG10	bna2416	B	BnA07	94.7	bna1478	O	BnC09	0	14.1546	0.000227991	7.40316	B_O
HG10	bna2432	B	BnA07	97.1	BEN410	F	BnC01	70.2	14.972	0.000152682	8.24075	B_F
HG10	bna2432	B	BnA07	97.1	BEN296	K	BnC02	87.5	17.2159	5.15006e-05	8.9731	B_K
HG10	SSR687	B	BnA07	101.8	BM61	N	BnC08	43.3	17.7225	4.04048e-05	9.2314	B_N
HG10	bna1305	I	BnA07	108.5	BEN410	F	BnC01	70.2	13.2107	0.000363592	7.43015	I_F
HG10	bna1305	I	BnA07	108.5	BOG1200	N	BnC08	45.9	13.217	0.000362461	7.49686	I_N
HG10	bna2471	N	BnA07	113.5	SSR624A	F	BnC01	74.8	13.1467	0.000375326	6.89845	N_F
HG10	BOG1375	C	BnA08	8.2	SSR624A	F	BnC01	74.8	17.4539	4.59456e-05	8.94521	C_F
HG10	BOG1375	C	BnA08	8.2	BM715A	H	BnA09	47	15.0084	0.000149985	7.74271	C_H
HG10	bna2743	C	BnA08	15.1	bna4056		BnC05	49.7	13.3927	0.00033219	7.01333
HG10	bna2743	C	BnA08	15.1	bna0582	L	BnC09	159.5	12.4815	0.000522913	6.63304	C_L
HG10	bna5221	W	BnA08	35.3	bna4056		BnC05	49.7	11.8062	0.000733868	6.26069
HG10	BEN43	W	BnA08	38.6	BM152	F	BnC01	67.5	15.6834	0.000107947	8.35395	W_F
HG10	BGR8	U	BnA08	44.4	bna5239	O	BnC01	56.3	12.6813	0.000473248	6.86852	U_O
HG10	BGR8	U	BnA08	44.4	bna0274	D	BnA09	59.4	12.0351	0.000654072	6.43941	U_D
HG10	bna2677	U	BnA08	49.8	bna3135	J	BnA10	4.3	13.0739	0.000389169	6.71602	U_J
HG10	bna2677	U	BnA08	49.8	bna3127	A	BnA10	6.1	13.0739	0.000389169	6.71602	U_A
HG10	bna2677	U	BnA08	49.8	bna4678	W	BnA10	7.9	13.0739	0.000389169	6.71602	U_W
HG10	bna4861	B	BnA08	55.2	bna3059	W	BnA10	18.1	11.6464	0.000795438	5.95846	B_W
HG10	bna2662	B	BnA08	58.1	bna2905	V	BnA09	72.6	19.1502	2.049e-05	9.84129	B_V
HG10	BGO120B	B	BnA08	59	SSR489	L	BnC09	30.4	13.9022	0.00025819	7.77806	B_L
HG10	bna5462	B	BnA08	60.5	bna2697	W	BnA10	10.5	11.7166	0.000767762	6.02101	B_W
HG10	bna5218	A	BnA08	67.7	BM478B	B	BnA09	78.8	21.9357	5.55671e-06	10.5024	A_B
HG10	bna2619		BnA08	68.9	BM414	F	BnC03	85.1	19.324	1.88741e-05	9.69066
HG10	bna2619		BnA08	68.9	SSR128D	L	BnC07	26.8	13.3236	0.000343777	7.06532
HG10	BEN332A	O	BnA09	0	bna4117	F	BnC05	19.8	12.1109	0.000629628	6.3917	O_F
HG10	BEN50B	O	BnA09	0.9	SSR679	Q	BnC01	51.6	12.172	0.000610627	7.16341	O_Q
HG10	BEN50A	O	BnA09	9.1	bna1518	J	BnC04	109.9	11.728	0.000763377	6.12296	O_J
HG10	BM477A		BnA09	28.6	bna0584	J	BnC03	49.5	14.7878	0.000167073	7.5674
HG10	BM908		BnA09	40.7	bna0578	J	BnC03	38.2	12.9967	0.000404409	8.76543
HG10	BM715A	H	BnA09	47	bna3211	U	BnC01	23	17.8256	3.84606e-05	9.05167	H_U
HG10	SSR591	H	BnA09	51.3	bna0988	F	BnC01	63.2	14.4908	0.000193259	7.65093	H_F
HG10	bna0274	D	BnA09	59.4	bna2009	W	BnC01	36.5	11.5465	0.000836543	5.99078	D_W
HG10	BM852	B	BnA09	91.8	BEN316	A	BnC08	83.7	13.2087	0.000363956	7.60659	B_A
HG10	bna4867	N	BnA09	106.1	bna4488	I	BnC08	68.6	12.6188	0.000488237	6.55492	N_I
HG10	bna4867	N	BnA09	106.1	bna4795	A	BnC08	102.5	23.2666	3.00466e-06	11.6869	N_A
HG10	bna4867	N	BnA09	106.1	bna2784	A	BnC08	127.7	13.4387	0.000324712	7.13006	N_A
HG10	BEN84	N	BnA09	109.5	bna3091	W	BnA10	13.1	13.5475	0.00030767	6.86932	N_W
HG10	BEN84	N	BnA09	109.5	bna3079	W	BnA10	16	13.5475	0.00030767	6.86932	N_W
HG10	SSR10	N	BnA09	112.7	SSR477		BnC05	86.4	11.2903	0.000952262	5.95299
WH09	bna1059	U	BnA01	0	bna5239	O	BnC01	56.3	21.1843	7.88208e-06	11.1347	U_O
WH09	bna1059	U	BnA01	0	BM192B	E	BnC02	0	21.5945	6.51118e-06	10.4956	U_E
WH09	bna1059	U	BnA01	0	bna0623		BnC05	81.9	12.8678	0.000431214	6.71547
WH09	bna1059	U	BnA01	0	bna4313	L	BnC07	30.4	19.3374	1.87553e-05	10.0944	U_L
WH09	bna1059	U	BnA01	0	bna2305	Q	BnA06	40.4	26.7708	6.10208e-07	13.524	U_Q
WH09	bna1059	U	BnA01	0	bna0287	B	BnA07	100.7	27.4802	4.43743e-07	14.2015	U_B
WH09	bna1059	U	BnA01	0	BM936B	V	BnA09	68.2	25.8341	9.31253e-07	13.1376	U_V
WH09	BM946		BnA10	0	BEN396	W	BnC02	42.2	12.9306	0.000417922	6.79166
WH09	BM946		BnA10	0	bna5554	K	BnC02	90.1	14.3045	0.000211783	7.86752
WH09	bna3135	J	BnA10	4.3	bna0867	N	BnC06	58.6	17.0251	5.64452e-05	8.73711	J_N
WH09	bna3135	J	BnA10	4.3	bna2784	A	BnC08	127.7	17.8534	3.79536e-05	9.05193	J_A
WH09	bna3127	A	BnA10	6.1	bna0867	N	BnC06	58.6	17.0251	5.64452e-05	8.73711	A_N
WH09	bna4678	W	BnA10	7.9	bna0867	N	BnC06	58.6	17.0251	5.64452e-05	8.73711	W_N
WH09	bna3091	W	BnA10	13.1	bna5554	K	BnC02	90.1	17.0146	5.67309e-05	9.04014	W_K
WH09	bna3091	W	BnA10	13.1	bna2784	A	BnC08	127.7	26.6682	6.39048e-07	12.9368	W_A
WH09	BOG1199	W	BnA10	14.5	bna3385	W	BnC02	44.3	22.4682	4.34211e-06	11.0473	W_W
WH09	BOG1199	W	BnA10	14.5	bna3862	E	BnC02	55.7	22.4765	4.32562e-06	11.1921	W_E
WH09	BOG1199	W	BnA10	14.5	SSR418	F	BnC03	76.8	13.585	0.000302016	7.30999	W_F
WH09	BOG1199	W	BnA10	14.5	bna4795	A	BnC08	102.5	32.3734	5.10845e-08	15.659	W_A
WH09	bna3079	W	BnA10	16	bna5554	K	BnC02	90.1	17.0146	5.67309e-05	9.04014	W_K
WH09	bna3079	W	BnA10	16	bna2784	A	BnC08	127.7	26.6682	6.39048e-07	12.9368	W_A
WH09	bna3059	W	BnA10	18.1	bna3300		BnC05	1.1	12.3515	0.000558075	6.70183
WH09	bna5487	U	BnA01	2.6	BEN6	U	BnC01	24.7	13.8199	0.000268898	7.07615	U_U
WH09	bna5487	U	BnA01	2.6	SSR477		BnC05	86.4	15.4451	0.000121214	7.9318
WH09	bna5487	U	BnA01	2.6	BEN50B	O	BnA09	0.9	18.8655	2.34482e-05	9.79325	U_O
WH09	bna5487	U	BnA01	2.6	SSR591	H	BnA09	51.3	20.831	9.29541e-06	10.7599	U_H
WH09	bna5544	W	BnA10	27.5	bna2772	A	BnC08	126.8	18.9549	2.24751e-05	9.48618	W_A
WH09	bna5009	R	BnA10	39.1	BEN376	J	BnC04	85	11.2647	0.000964705	5.85935	R_J
WH09	bna5761	R	BnA10	40.8	BM912	F	BnC03	71.8	12.2531	0.000586291	6.58709	R_F
WH09	BGO1	U	BnA01	4.3	bna5435	J	BnC04	10.1	12.3389	0.000561607	6.54249	U_J
WH09	bna4676	R	BnA10	44	bna0480	A	BnC08	75.6	31.4539	7.63352e-08	15.0888	R_A
WH09	bna3010	R	BnA10	45.2	bna5428	A	BnC08	98	26.9569	5.61201e-07	13.1901	R_A
WH09	bna2989	R	BnA10	48.9	bna1223	E	BnC02	81.8	12.6228	0.000487265	6.6962	R_E
WH09	bna2989	R	BnA10	48.9	bna2799	H	BnC08	135	21.7112	6.16728e-06	10.6477	R_H
WH09	bna4875	U	BnA01	5.7	bna2989	R	BnA10	48.9	11.7151	0.000768336	6.18566	U_R
WH09	bna4875	U	BnA01	5.7	bna3522	W	BnC02	45.5	13.7873	0.000273273	6.96987	U_W
WH09	bna1805	R	BnA10	59.4	BOG1200	N	BnC08	45.9	13.4567	0.000321827	7.62523	R_N
WH09	bna1065	U	BnA01	6.5	BEN253	M	BnA06	16.4	26.7116	6.26681e-07	12.9765	U_M
WH09	BEN9	U	BnA01	7.6	SSR624A	F	BnC01	74.8	12.7091	0.00046673	6.77567	U_F
WH09	bna1070	U	BnA01	9.1	bna1080	X	BnC02	100.1	12.2989	0.000572981	6.47835	U_X
WH09	bna1073	U	BnA01	11.1	bna4056		BnC05	49.7	15.5198	0.000116885	7.70752
WH09	bna1073	U	BnA01	11.1	bna2799	H	BnC08	135	12.3545	0.000557238	6.34747	U_H
WH09	bna1073	U	BnA01	11.1	SSR591	H	BnA09	51.3	22.6136	4.05997e-06	11.6071	U_H
WH09	bna5906	U	BnA01	15.8	BOG1230	X	BnA06	23.9	19.9418	1.41051e-05	10.2658	U_X
WH09	bna1105	U	BnA01	17.8	bna2772	A	BnC08	126.8	12.821	0.000441385	6.65789	U_A
WH09	bna1115	U	BnA01	20.7	bna3862	E	BnC02	55.7	18.5596	2.71118e-05	9.36153	U_E
WH09	bna1115	U	BnA01	20.7	BEN254	S	BnA07	111.7	15.0096	0.000149898	7.91858	U_S
WH09	bna1142	U	BnA01	28.4	SSR477		BnC05	86.4	15.1719	0.000138474	7.81937
WH09	bna1142	U	BnA01	28.4	bna2178	J	BnC05	120.5	17.4518	4.59925e-05	9.11229	U_J
WH09	bna1142	U	BnA01	28.4	bna0669	E	BnC06	31.9	11.7801	0.000743586	6.06012	U_E
WH09	bna1142	U	BnA01	28.4	bna4965	N	BnC06	64.1	13.0294	0.000397872	6.73008	U_N
WH09	bna1142	U	BnA01	28.4	bna3627	W	BnA03	43.7	12.774	0.000451845	6.80262	U_W
WH09	bna1142	U	BnA01	28.4	bna1822	N	BnA04	35.7	16.8792	6.05469e-05	8.72912	U_N
WH09	bna1142	U	BnA01	28.4	BEN50A	O	BnA09	9.1	25.8364	9.30268e-07	12.7796	U_O
WH09	bna4633	U	BnA01	31.6	BGR6	M	BnA01	66.3	17.905	3.70294e-05	9.05059	U_M
WH09	bna0317	U	BnA01	37.2	SSR32B	J	BnC04	104.7	17.6168	4.24994e-05	8.94038	U_J
WH09	bna0317	U	BnA01	37.2	bna4370	C	BnA07	46.4	12.7001	0.00046881	6.54367	U_C
WH09	bna1168	U	BnA01	41.8	BGO140	J	BnC04	7.8	12.0175	0.000659882	6.26058	U_J
WH09	bna1168	U	BnA01	41.8	bna3976	S	BnA04	57.2	18.1589	3.28068e-05	9.38828	U_S
WH09	BM64	U	BnA01	45	bna0505	C	BnA07	51.3	11.6465	0.000795371	6.03527	U_C
WH09	bna1181	U	BnA01	46.5	BEN140		BnC05	81	14.3522	0.000206881	7.16092
WH09	bna1181	U	BnA01	46.5	bna2045	F	BnC05	144	25.7448	9.6969e-07	12.2353	U_F
WH09	bna1181	U	BnA01	46.5	bna1041		BnC07	19.5	16.2175	8.33203e-05	8.16752
WH09	bna1181	U	BnA01	46.5	bna0198	R	BnA03	71.4	30.3624	1.23293e-07	14.1899	U_R
WH09	bna1181	U	BnA01	46.5	SSR571	U	BnA05	44.8	14.8143	0.000164921	7.44463	U_U
WH09	bna1181	U	BnA01	46.5	bna2364	U	BnA06	64.2	15.7492	0.000104549	8.07764	U_U
WH09	bna1181	U	BnA01	46.5	BGO160B	C	BnA07	49.3	11.8752	0.000708831	6.1414	U_C
WH09	bna1174	U	BnA01	51.8	BGO120B	B	BnA08	59	17.7243	4.03685e-05	8.34513	U_B
WH09	bna1880	M	BnA01	55.1	bna0107	R	BnA03	70.3	28.4353	2.89584e-07	13.1595	M_R
WH09	bna1202	M	BnA01	57.8	BGR84	F	BnA01	70.6	14.4057	0.000201507	7.1805	M_F
WH09	bna1202	M	BnA01	57.8	bna1712	J	BnA03	163	20.2613	1.21386e-05	9.9643	M_J
WH09	bna1202	M	BnA01	57.8	bna2342	L	BnA06	51	27.2936	4.82455e-07	12.9488	M_L
WH09	bna1202	M	BnA01	57.8	bna4662	N	BnA07	116.7	13.0038	0.000402984	6.71678	M_N
WH09	BGR6	M	BnA01	66.3	bna0092	J	BnA03	165.3	19.0146	2.1849e-05	9.48665	M_J
WH09	bna1216	F	BnA01	69.2	bna4610		BnC05	90	16.7668	6.39131e-05	8.30784
WH09	bna1216	F	BnA01	69.2	bna1743	W	BnA03	151.2	16.7829	6.34209e-05	8.64938	F_W
WH09	bna1216	F	BnA01	69.2	BEN50A	O	BnA09	9.1	20.6869	9.94386e-06	10.4485	F_O
WH09	bna5240	F	BnA01	73.8	bna5566		BnA05	9	15.7549	0.000104263	8.07611
WH09	bna5240	F	BnA01	73.8	bna5304	C	BnA08	0	14.975	0.000152458	7.20859	F_C
WH09	bna4831	F	BnA01	77.9	BGO140	J	BnC04	7.8	14.4086	0.00020122	7.2411	F_J
WH09	bna4831	F	BnA01	77.9	bna3807	U	BnA03	19.8	12.2692	0.00058156	6.28559	F_U
WH09	bna4831	F	BnA01	77.9	bna5592	N	BnA04	38.6	15.5112	0.000117378	7.86669	F_N
WH09	BEN32A	F	BnA01	83	BEN349	X	BnA02	99.2	13.5332	0.00030985	7.43108	F_X
WH09	BEN32A	F	BnA01	83	BM377	D	BnA09	63.5	12.455	0.000529896	6.55249	F_D
WH09	bna0962	F	BnA01	88.3	bna3566	X	BnA02	96.8	14.2943	0.00021285	7.39829	F_X
WH09	SSR22	F	BnA01	90	bna4585	L	BnC09	40	12.292	0.000574954	11.9898	F_L
WH09	bna5649	A	BnC01	0	BOG1153		BnC03	4.9	15.9309	9.57278e-05	8.54359
WH09	bna5649	A	BnC01	0	SSR477		BnC05	86.4	16.6748	6.68116e-05	8.43071
WH09	bna2234	A	BnC01	1.7	SSR31		BnC03	101.7	15.3598	0.000126354	7.90618
WH09	BGR16	U	BnC01	7.5	BOG693	J	BnC03	44.9	17.6217	4.24004e-05	8.92564	U_J
WH09	bna3211	U	BnC01	23	bna0941	F	BnC01	60.9	12.0979	0.000633743	6.21187	U_F
WH09	BEN6	U	BnC01	24.7	bna0810	P	BnC03	68.2	26.7533	6.15038e-07	13.1375	U_P
WH09	BEN6	U	BnC01	24.7	BOG1484	L	BnC09	25.2	11.6669	0.000787253	6.31319	U_L
WH09	bna3207	U	BnC01	26.7	bna0731		BnC07	15.6	21.2244	7.73577e-06	10.3166
WH09	bna3198	U	BnC01	27.8	bna0623		BnC05	81.9	15.3041	0.000129829	7.44726
WH09	bna2009	W	BnC01	36.5	BEN410	F	BnC01	70.2	11.7078	0.000771178	6.71076	W_F
WH09	bna2009	W	BnC01	36.5	SSR32B	J	BnC04	104.7	18.5732	2.69367e-05	9.40901	W_J
WH09	bna2009	W	BnC01	36.5	bna1055		BnC07	23.2	25.2219	1.22919e-06	12.376
WH09	bna3243	Q	BnC01	41.7	bna0488		BnC03	2	16.7096	6.56992e-05	8.56416
WH09	bna3243	Q	BnC01	41.7	bna4752	Q	BnC03	64.8	32.8367	4.17586e-08	15.6927	Q_Q
WH09	bna3243	Q	BnC01	41.7	bna4117	F	BnC05	19.8	22.2119	4.88888e-06	11.1265	Q_F
WH09	SSR57	Q	BnC01	50.2	bna4965	N	BnC06	64.1	12.8213	0.000441318	7.09463	Q_N
WH09	bna3324	Q	BnC01	53.3	BM286	P	BnC08	8.3	13.3096	0.000346165	7.00966	Q_P
WH09	bna0574	F	BnC01	57.5	BOG693	J	BnC03	44.9	27.0753	5.32136e-07	13.0318	F_J
WH09	bna0574	F	BnC01	57.5	bna4752	Q	BnC03	64.8	21.189	7.86471e-06	10.8434	F_Q
WH09	bna0574	F	BnC01	57.5	bna2192	J	BnC05	115.5	14.7011	0.00017432	7.71345	F_J
WH09	bna0574	F	BnC01	57.5	bna4594	D	BnC09	93.9	18.2712	3.10979e-05	8.74736	F_D
WH09	BOG1399	F	BnC01	59.8	BGR49		BnC05	0	11.5987	0.000814781	6.12736
WH09	BOG1399	F	BnC01	59.8	BM206		BnC05	113.5	14.3442	0.000207687	7.57687
WH09	bna0941	F	BnC01	60.9	bna1439	E	BnC02	82.7	12.221	0.000595776	6.64943	F_E
WH09	bna0941	F	BnC01	60.9	SSR31		BnC03	101.7	13.559	0.00030593	7.21021
WH09	bna0941	F	BnC01	60.9	bna3300		BnC05	1.1	11.3014	0.000946908	6.23116
WH09	bna0941	F	BnC01	60.9	bna0114	E	BnC06	34.8	11.4857	0.000862626	6.1558	F_E
WH09	bna0941	F	BnC01	60.9	bna4965	N	BnC06	64.1	11.4905	0.000860561	6.01477	F_N
WH09	bna0988	F	BnC01	63.2	BM715B	X	BnC09	73.8	16.2159	8.33831e-05	7.83161	F_X
WH09	BEN410	F	BnC01	70.2	BEN296	K	BnC02	87.5	21.567	6.59501e-06	11.933	F_K
WH09	BEN410	F	BnC01	70.2	bna4772	J	BnC04	0	21.0811	8.27055e-06	11.213	F_J
WH09	BEN410	F	BnC01	70.2	bna2577	E	BnC06	15	15.3385	0.00012767	8.56843	F_E
WH09	BEN410	F	BnC01	70.2	bna4145	E	BnC06	23.4	15.3385	0.00012767	8.56843	F_E
WH09	SSR624A	F	BnC01	74.8	bna0488		BnC03	2	20.6001	1.0356e-05	10.5366
WH09	SSR624A	F	BnC01	74.8	bna4117	F	BnC05	19.8	12.4895	0.000520834	6.69979	F_F
WH09	SSR624A	F	BnC01	74.8	BEN140		BnC05	81	14.3671	0.000205368	7.53239
WH09	SSR624A	F	BnC01	74.8	bna5689	E	BnC06	9	12.0196	0.000659179	6.49333	F_E
WH09	bna5274		BnA01	112.7	BEN376	J	BnC04	85	11.324	0.000936171	5.71505
WH09	bna5274		BnA01	112.7	bna4089	A	BnC05	41.7	12.0976	0.000633841	6.20399
WH09	bna5274		BnA01	112.7	bna3612	W	BnA03	41.1	14.9692	0.000152888	7.54576
WH09	bna5274		BnA01	112.7	BM455	R	BnA03	74	20.7127	9.82456e-06	10.1914
WH09	bna5274		BnA01	112.7	BGO120B	B	BnA08	59	14.1883	0.000224248	6.88091
WH09	bna4804		BnA01	128.8	BOG1199	W	BnA10	14.5	12.5461	0.000506309	6.65527
WH09	bna4804		BnA01	128.8	bna1041		BnC07	19.5	12.5248	0.00051171	6.59653
WH09	bna4804		BnA01	128.8	bna5724	N	BnC08	144.6	11.5443	0.000837483	6.06233
WH09	bna4804		BnA01	128.8	SSR534	B	BnA03	0	24.6744	1.57704e-06	12.3025
WH09	bna4804		BnA01	128.8	SSR578A	L	BnA06	58.1	15.5424	0.000115609	8.18366
WH09	bna4804		BnA01	128.8	bna4370	C	BnA07	46.4	16.8393	6.17214e-05	8.5158
WH09	BM192B	E	BnC02	0	bna1088	X	BnC02	96.3	12.8809	0.000428397	6.76505	E_X
WH09	BM192B	E	BnC02	0	bna5435	J	BnC04	10.1	16.4683	7.38105e-05	8.20074	E_J
WH09	BM192B	E	BnC02	0	BM932	F	BnC05	7	24.957	1.38656e-06	11.9853	E_F
WH09	BM192B	E	BnC02	0	bna4089	A	BnC05	41.7	30.7832	1.02451e-07	14.0674	E_A
WH09	BM192B	E	BnC02	0	bna4737	N	BnC08	59.9	14.9086	0.000157489	7.15508	E_N
WH09	BM192B	E	BnC02	0	bna5724	N	BnC08	144.6	14.7796	0.000167748	7.31126	E_N
WH09	BM192B	E	BnC02	0	bna1478	O	BnC09	0	13.8277	0.000267869	6.97254	E_O
WH09	BM192B	E	BnC02	0	SSR489	L	BnC09	30.4	16.9963	5.72325e-05	9.08917	E_L
WH09	BM192B	E	BnC02	0	bna0875	D	BnC09	99.2	14.0056	0.000245355	6.64705	E_D
WH09	BEN425	R	BnC02	25.7	BGO183	I	BnC08	64.7	12.5987	0.000493175	6.90368	R_I
WH09	SSR408	R	BnC02	31.2	bna4772	J	BnC04	0	13.0229	0.000399166	7.83678	R_J
WH09	bna0442	R	BnC02	36.2	bna5689	E	BnC06	9	18.0499	3.45557e-05	8.94178	R_E
WH09	bna2583	W	BnC02	39.5	BOG1153		BnC03	4.9	29.2817	1.9879e-07	13.9192
WH09	bna2583	W	BnC02	39.5	BEN140		BnC05	81	26.3039	7.53094e-07	12.076
WH09	bna3522	W	BnC02	45.5	bna2138	E	BnC05	135.4	12.5954	0.000493979	6.38922	W_E
WH09	BEN281A	E	BnC02	51.3	BEN30A	J	BnC04	52.3	14.1766	0.000225536	7.2321	E_J
WH09	SSR14	E	BnC02	52.5	bna5689	E	BnC06	9	18.3145	3.04629e-05	9.581	E_E
WH09	bna3862	E	BnC02	55.7	BEN140		BnC05	81	18.9238	2.28094e-05	9.27789
WH09	bna3862	E	BnC02	55.7	bna2138	E	BnC05	135.4	12.2555	0.000585584	6.31848	E_E
WH09	BGO146	E	BnC02	80.6	bna0488		BnC03	2	26.965	5.59161e-07	13.6858
WH09	BGO146	E	BnC02	80.6	bna4752	Q	BnC03	64.8	32.5639	4.70189e-08	16.2206	E_Q
WH09	BGO146	E	BnC02	80.6	bna4313	L	BnC07	30.4	16.6118	6.88709e-05	8.93172	E_L
WH09	BEN296	K	BnC02	87.5	bna1522	J	BnC04	110.8	25.8649	9.18377e-07	12.9971	K_J
WH09	bna1472	K	BnC02	89.2	bna2076	B	BnC05	140.2	14.1579	0.000227627	7.47071	K_B
WH09	bna5554	K	BnC02	90.1	bna0810	P	BnC03	68.2	34.0186	2.50266e-08	16.6083	K_P
WH09	bna5554	K	BnC02	90.1	bna4117	F	BnC05	19.8	20.7961	9.44873e-06	10.8015	K_F
WH09	bna5556	Q	BnC02	95.1	bna0488		BnC03	2	27.6494	4.11358e-07	13.6771
WH09	bna5556	Q	BnC02	95.1	SSR32B	J	BnC04	104.7	29.4065	1.88097e-07	14.3868	Q_J
WH09	bna5556	Q	BnC02	95.1	bna1041		BnC07	19.5	17.713	4.0588e-05	9.21682
WH09	bna1088	X	BnC02	96.3	BEN140		BnC05	81	16.0106	9.21011e-05	8.37221
WH09	bna1088	X	BnC02	96.3	bna1055		BnC07	23.2	21.6368	6.38442e-06	11.1506
WH09	BEN14	X	BnC02	98.1	BM912	F	BnC03	71.8	28.5434	2.75979e-07	14.2546	X_F
WH09	bna1080	X	BnC02	100.1	bna4772	J	BnC04	0	13.4733	0.00031918	6.90099	X_J
WH09	bna1080	X	BnC02	100.1	bna2045	F	BnC05	144	19.4317	1.79376e-05	9.9431	X_F
WH09	BM716		BnC03	0	bna4772	J	BnC04	0	12.8036	0.000445221	6.45761
WH09	BM716		BnC03	0	bna1956		BnC04	134.7	14.5151	0.000190973	7.60915
WH09	BM716		BnC03	0	bna3300		BnC05	1.1	24.3641	1.81686e-06	12.203
WH09	bna0488		BnC03	2	BOG1200	N	BnC08	45.9	36.9583	7.10451e-09	18.5102
WH09	bna0488		BnC03	2	bna0480	A	BnC08	75.6	45.0602	2.43692e-10	20.4389
WH09	bna0488		BnC03	2	BM204C	A	BnC08	95.7	31.9534	6.13549e-08	15.3519
WH09	BGR89		BnC03	4	bna2154	J	BnC04	19.9	22.6465	3.99867e-06	11.1953
WH09	BOG1153		BnC03	4.9	BM154	J	BnC03	40.5	18.8551	2.35639e-05	9.46053
WH09	BOG1153		BnC03	4.9	bna4399	U	BnC07	74.9	21.1598	7.97235e-06	10.9238
WH09	bna0578	J	BnC03	38.2	BOG1032	H	BnC07	0	13.3955	0.000331738	6.69898	J_H
WH09	BOG693	J	BnC03	44.9	bna4082	A	BnC05	33.5	14.8738	0.00016019	7.63592	J_A
WH09	BOG693	J	BnC03	44.9	bna0114	E	BnC06	34.8	12.9664	0.000410538	6.8118	J_E
WH09	BOG693	J	BnC03	44.9	BOG1484	L	BnC09	25.2	36.8832	7.33514e-09	17.4635	J_L
WH09	bna0584	J	BnC03	49.5	bna0109	J	BnC03	54.1	15.1919	0.00013713	7.83351	J_J
WH09	bna0109	J	BnC03	54.1	bna3300		BnC05	1.1	13.4815	0.00031789	7.24375
WH09	bna0109	J	BnC03	54.1	bna2192	J	BnC05	115.5	15.005	0.000150238	7.83495	J_J
WH09	SSR143	J	BnC03	56.1	SSR477		BnC05	86.4	15.4038	0.000123676	8.01851
WH09	bna3238	J	BnC03	58.5	bna2154	J	BnC04	19.9	18.2772	3.1009e-05	9.32632	J_J
WH09	SSR646	Q	BnC03	63.7	BOG1484	L	BnC09	25.2	24.1632	1.99161e-06	12.4566	Q_L
WH09	bna4752	Q	BnC03	64.8	bna4610		BnC05	90	17.5069	4.4795e-05	8.87224
WH09	bna4752	Q	BnC03	64.8	BOG1200	N	BnC08	45.9	15.335	0.00012789	8.7062	Q_N
WH09	SSR628A	Q	BnC03	65.9	BOG1484	L	BnC09	25.2	24.1632	1.99161e-06	12.4566	Q_L
WH09	bna0810	P	BnC03	68.2	bna3300		BnC05	1.1	16.1524	8.59873e-05	8.60796
WH09	SSR418	F	BnC03	76.8	bna4401	P	BnC08	0	15.834	0.000100336	8.13785	F_P
WH09	bna3725	F	BnC03	79.5	SSR477		BnC05	86.4	15.0323	0.000148248	7.55139
WH09	BM414	F	BnC03	85.1	SSR31		BnC03	101.7	31.0888	8.95828e-08	14.9269
WH09	BM414	F	BnC03	85.1	BGO183	I	BnC08	64.7	14.3718	0.000204896	7.54533	F_I
WH09	BM103A		BnC03	93.1	bna0480	A	BnC08	75.6	20.422	1.12576e-05	10.0483
WH09	BM103A		BnC03	93.1	bna4795	A	BnC08	102.5	19.1447	2.05438e-05	9.49298
WH09	bna0400		BnC03	94	BM914	N	BnC08	37.3	12.2327	0.000592294	6.91099
WH09	SSR31		BnC03	101.7	BOG1484	L	BnC09	25.2	15.228	0.000134739	8.18646
WH09	bna4772	J	BnC04	0	bna4737	N	BnC08	59.9	23.9946	2.15139e-06	11.0091	J_N
WH09	bna4772	J	BnC04	0	bna5428	A	BnC08	98	17.7182	4.04874e-05	9.16041	J_A
WH09	bna4772	J	BnC04	0	BM156	I	BnC08	140.2	14.2464	0.000217928	7.5389	J_I
WH09	BEN337	J	BnC04	2.3	BM204B	A	BnC08	122.1	16.604	6.91316e-05	8.65444	J_A
WH09	BGO140	J	BnC04	7.8	bna4089	A	BnC05	41.7	30.4696	1.17607e-07	14.3447	J_A
WH09	bna5435	J	BnC04	10.1	BOG1484	L	BnC09	25.2	13.2184	0.000362207	7.19594	J_L
WH09	bna3898	J	BnC04	11.2	bna0695		BnC04	30.8	19.7852	1.51839e-05	9.68076
WH09	bna3898	J	BnC04	11.2	bna0448	F	BnC05	6.1	29.0913	2.1631e-07	14.0489	J_F
WH09	bna3898	J	BnC04	11.2	bna4084	A	BnC05	37.8	45.6321	1.93052e-10	20.2244	J_A
WH09	bna3898	J	BnC04	11.2	bna2192	J	BnC05	115.5	12.3257	0.000565319	6.46938	J_J
WH09	bna3898	J	BnC04	11.2	bna1478	O	BnC09	0	13.1359	0.00037736	6.871	J_O
WH09	bna2154	J	BnC04	19.9	BEN30B	J	BnC04	124.7	13.3697	0.000335998	7.15551	J_J
WH09	bna2154	J	BnC04	19.9	bna4117	F	BnC05	19.8	19.1737	2.02644e-05	9.74622	J_F
WH09	bna2154	J	BnC04	19.9	BEN140		BnC05	81	26.2995	7.54597e-07	12.6788
WH09	bna2154	J	BnC04	19.9	bna1055		BnC07	23.2	19.3746	1.84287e-05	9.81629
WH09	BGO141		BnC04	24.6	bna1956		BnC04	134.7	17.219	5.14258e-05	9.03164
WH09	BGO141		BnC04	24.6	BEN363	A	BnC05	35.5	34.6669	1.89263e-08	16.7293
WH09	BGO141		BnC04	24.6	bna4761	C	BnC09	81.5	12.9771	0.000408367	6.30268
WH09	BGO141		BnC04	24.6	bna0971	C	BnC09	84.9	12.9771	0.000408367	6.30268
WH09	bna4000	I	BnC04	47.7	bna0480	A	BnC08	75.6	12.6125	0.000489788	6.6551	I_A
WH09	BEN239	I	BnC04	50	BM725	I	BnC04	138.3	21.1798	7.8986e-06	10.5249	I_I
WH09	BEN239	I	BnC04	50	bna3300		BnC05	1.1	12.4665	0.000526852	6.67445
WH09	BEN239	I	BnC04	50	bna4377	U	BnC07	71.9	12.3716	0.000552481	6.17263	I_U
WH09	BEN30A	J	BnC04	52.3	bna4795	A	BnC08	102.5	14.2094	0.000221921	7.51012	J_A
WH09	bna4022	J	BnC04	54.6	BM204C	A	BnC08	95.7	13.6077	0.000298634	7.0858	J_A
WH09	bna5901	J	BnC04	65.4	bna4377	U	BnC07	71.9	17.2896	4.9711e-05	7.99388	J_U
WH09	BEN376	J	BnC04	85	bna4594	D	BnC09	93.9	11.2288	0.000982391	5.27245	J_D
WH09	SSR32B	J	BnC04	104.7	bna4399	U	BnC07	74.9	29.5994	1.72691e-07	14.2122	J_U
WH09	bna1522	J	BnC04	110.8	BGO185	N	BnC08	57	13.4289	0.000326287	6.81151	J_N
WH09	bna1956		BnC04	134.7	bna4610		BnC05	90	28.3617	2.99251e-07	13.5293
WH09	BGO78	I	BnC04	141.6	bna4084	A	BnC05	37.8	16.0927	8.8509e-05	8.20978	I_A
WH09	bna1903	I	BnC04	149.9	BEN363	A	BnC05	35.5	11.6933	0.000776819	6.11367	I_A
WH09	BGR49		BnC05	0	BOG1072	O	BnC09	15.7	18.5557	2.71612e-05	9.23511
WH09	BGR49		BnC05	0	BM477B	L	BnC09	26.3	19.5957	1.66023e-05	9.90031
WH09	bna3300		BnC05	1.1	bna4117	F	BnC05	19.8	19.0726	2.12568e-05	9.95571
WH09	bna3300		BnC05	1.1	bna0623		BnC05	81.9	12.9757	0.000408653	6.67653
WH09	bna3300		BnC05	1.1	bna0731		BnC07	15.6	14.3931	0.000202755	7.72605
WH09	bna4794	F	BnC05	4.7	bna2197		BnC05	114.6	15.0802	0.00014482	7.91644
WH09	BM932	F	BnC05	7	SSR477		BnC05	86.4	18.9342	2.26971e-05	9.68723
WH09	BM138	F	BnC05	16.8	SSR489	L	BnC09	30.4	25.4597	1.10346e-06	13.2394	F_L
WH09	bna4117	F	BnC05	19.8	BOG1200	N	BnC08	45.9	28.9487	2.30456e-07	15.1503	F_N
WH09	bna4082	A	BnC05	33.5	bna0731		BnC07	15.6	13.2604	0.000354728	7.03538
WH09	bna4089	A	BnC05	41.7	BM542B	E	BnC06	22.5	22.8273	3.67861e-06	11.3027	A_E
WH09	bna4089	A	BnC05	41.7	SSR138	N	BnC06	60	13.3382	0.000341286	6.7991	A_N
WH09	bna4089	A	BnC05	41.7	bna4344	U	BnC07	68.6	12.8411	0.000436993	6.70993	A_U
WH09	SSR537A	A	BnC05	43.7	BM206		BnC05	113.5	11.5171	0.000849087	6.12931
WH09	bna4056		BnC05	49.7	bna5689	E	BnC06	9	23.4762	2.72878e-06	11.3292
WH09	BEN140		BnC05	81	SSR477		BnC05	86.4	23.2282	3.0582e-06	11.6035
WH09	bna0623		BnC05	81.9	bna4610		BnC05	90	21.8486	5.78603e-06	10.6952
WH09	bna0623		BnC05	81.9	bna2178	J	BnC05	120.5	11.4523	0.000877315	5.91288
WH09	bna0623		BnC05	81.9	bna4399	U	BnC07	74.9	14.8351	0.000163256	7.36171
WH09	bna0623		BnC05	81.9	BOG1200	N	BnC08	45.9	15.1831	0.00013772	8.28549
WH09	bna0623		BnC05	81.9	bna0480	A	BnC08	75.6	21.0414	8.42542e-06	10.379
WH09	SSR477		BnC05	86.4	bna5803	N	BnC08	55.6	12.7961	0.000446895	6.47991
WH09	bna4610		BnC05	90	BM156	I	BnC08	140.2	11.78	0.000743614	6.30479
WH09	BM206		BnC05	113.5	BOG1484	L	BnC09	25.2	14.1903	0.000224021	7.72762
WH09	BGR88B	R	BnC05	132.7	BM398	A	BnC08	94.2	25.2668	1.2044e-06	13.209	R_A
WH09	bna2138	E	BnC05	135.4	bna4154	N	BnC06	61.2	24.2748	1.89259e-06	11.7786	E_N
WH09	bna5689	E	BnC06	9	bna4401	P	BnC08	0	18.592	2.6697e-05	9.40195	E_P
WH09	bna5689	E	BnC06	9	BM733	A	BnC08	81.1	38.8988	3.12739e-09	19.9609	E_A
WH09	bna5689	E	BnC06	9	bna4795	A	BnC08	102.5	37.5374	5.55662e-09	17.555	E_A
WH09	BM542B	E	BnC06	22.5	bna5724	N	BnC08	144.6	14.0179	0.000243878	7.27005	E_N
WH09	bna4145	E	BnC06	23.4	bna5813	A	BnC08	79.4	17.3917	4.73366e-05	8.98387	E_A
WH09	bna4145	E	BnC06	23.4	bna5428	A	BnC08	98	14.8528	0.000161841	7.85772	E_A
WH09	bna4106	E	BnC06	26.7	bna4795	A	BnC08	102.5	15.9965	9.27314e-05	8.18639	E_A
WH09	bna4106	E	BnC06	26.7	BM156	I	BnC08	140.2	13.1379	0.000376978	7.09778	E_I
WH09	SSR200B	E	BnC06	41.5	bna4488	I	BnC08	68.6	17.2273	5.12192e-05	8.16169	E_I
WH09	bna0867	N	BnC06	58.6	bna4404	A	BnC08	22.9	12.7731	0.000452056	6.68664	N_A
WH09	bna4154	N	BnC06	61.2	BGO183	I	BnC08	64.7	17.805	3.8841e-05	9.2105	N_I
WH09	bna4965	N	BnC06	64.1	bna4737	N	BnC08	59.9	16.0495	9.03784e-05	7.75066	N_N
WH09	BOG1032	H	BnC07	0	bna1041		BnC07	19.5	13.7487	0.000278532	7.3159
WH09	bna4251	H	BnC07	2.7	bna0480	A	BnC08	75.6	11.4914	0.000860177	6.15145	H_A
WH09	bna4251	H	BnC07	2.7	BM204C	A	BnC08	95.7	11.9594	0.000679422	6.35777	H_A
WH09	bna0731		BnC07	15.6	SSR545A	U	BnC08	12.3	23.6119	2.56394e-06	11.7003
WH09	BGO169	L	BnC07	29.2	bna1478	O	BnC09	0	13.6837	0.000287617	7.51572	L_O
WH09	BGO169	L	BnC07	29.2	bna4581	O	BnC09	22.9	11.6631	0.000788743	6.45562	L_O
WH09	BEN206	U	BnC07	60.4	BEN316	A	BnC08	83.7	12.3872	0.000548191	7.30486	U_A
WH09	bna0848	P	BnC08	1.4	bna3766	U	BnC08	10.6	21.2971	7.47799e-06	10.6338	P_U
WH09	bna5803	N	BnC08	55.6	BM733	A	BnC08	81.1	13.1109	0.000382066	7.32324	N_A
WH09	bna4737	N	BnC08	59.9	BM715B	X	BnC09	73.8	13.4567	0.000321823	6.39596	N_X
WH09	bna4737	N	BnC08	59.9	bna4594	D	BnC09	93.9	13.6091	0.000298435	6.41135	N_D
WH09	BGO183	I	BnC08	64.7	BEN316	A	BnC08	83.7	14.6576	0.000178076	8.65497	I_A
WH09	bna4795	A	BnC08	102.5	BM156	I	BnC08	140.2	19.2681	1.93796e-05	10.1641	A_I
WH09	BOG795	R	BnA02	0	BOG1425	F	BnA03	190.5	12.5522	0.000504771	6.49501	R_F
WH09	BEN406	R	BnA02	11.7	BEN216	J	BnC04	88.3	18.0951	3.38199e-05	8.00215	R_J
WH09	BEN406	R	BnA02	11.7	bna2677	U	BnA08	49.8	20.9316	8.86853e-06	8.90654	R_U
WH09	bna1698	E	BnA02	24.3	bna3760		BnC01	39.1	11.7053	0.00077213	5.45755
WH09	bna1698	E	BnA02	24.3	bna4795	A	BnC08	102.5	15.8324	0.000100412	7.21815	E_A
WH09	bna1698	E	BnA02	24.3	bna0505	C	BnA07	51.3	18.0246	3.49759e-05	8.03056	E_C
WH09	bna5073	E	BnA02	30.9	bna1439	E	BnC02	82.7	12.1923	0.00060442	5.45238	E_E
WH09	bna5073	E	BnA02	30.9	SSR38B	J	BnC03	42.4	12.0156	0.00066049	5.37603	E_J
WH09	bna5073	E	BnA02	30.9	bna2038	F	BnA05	45.7	11.7427	0.000757713	5.26491	E_F
WH09	bna5073	E	BnA02	30.9	bna2672	U	BnA08	50.7	11.7501	0.000754885	5.1817	E_U
WH09	bna1424	E	BnA02	33.1	bna4610		BnC05	90	13.7232	0.000282063	6.29495
WH09	bna1424	E	BnA02	33.1	SSR352	O	BnA09	10	11.5092	0.000852473	5.66874	E_O
WH09	bna3533	P	BnA02	56.7	bna0875	D	BnC09	99.2	25.6276	1.02254e-06	11.2851	P_D
WH09	bna3552	G/H	BnA02	66.6	BGO140	J	BnC04	7.8	16.1152	8.75492e-05	7.8385	G/H_J
WH09	bna3552	G/H	BnA02	66.6	bna5967		BnC04	23.2	14.3594	0.000206144	7.11077
WH09	bna3552	G/H	BnA02	66.6	bna1956		BnC04	134.7	12.8533	0.000434329	6.36632
WH09	BGO153	K	BnA02	73.4	SSR200A	E	BnA07	124.3	12.046	0.000650494	6.14182	K_E
WH09	bna0743	K	BnA02	80.7	bna2009	W	BnC01	36.5	15.992	9.29336e-05	8.04627	K_W
WH09	bna0743	K	BnA02	80.7	BGO146	E	BnC02	80.6	21.7324	6.10708e-06	11.104	K_E
WH09	bna0743	K	BnA02	80.7	bna5554	K	BnC02	90.1	17.1431	5.33333e-05	8.86617	K_K
WH09	bna0743	K	BnA02	80.7	BOG1200	N	BnC08	45.9	18.6299	2.62207e-05	9.95278	K_N
WH09	BEN189A	K	BnA02	81.6	bna2154	J	BnC04	19.9	19.4715	1.76043e-05	9.83651	K_J
WH09	BEN189A	K	BnA02	81.6	bna1518	J	BnC04	109.9	13.0025	0.000403247	6.75171	K_J
WH09	BEN189A	K	BnA02	81.6	bna4401	P	BnC08	0	13.8947	0.000259157	7.13703	K_P
WH09	SSR637B	X	BnA02	91	BM204B	A	BnC08	122.1	21.0523	8.38266e-06	10.7995	X_A
WH09	SSR637B	X	BnA02	91	BEN50A	O	BnA09	9.1	21.2442	7.66489e-06	10.7684	X_O
WH09	bna3571	X	BnA02	93.8	SSR591	H	BnA09	51.3	27.9222	3.641e-07	13.9076	X_H
WH09	bna3566	X	BnA02	96.8	bna0480	A	BnC08	75.6	25.9779	8.72596e-07	12.738	X_A
WH09	bna3566	X	BnA02	96.8	SSR352	O	BnA09	10	17.1412	5.3382e-05	8.93281	X_O
WH09	BEN349	X	BnA02	99.2	SSR193	W	BnC02	49.4	11.7415	0.00075819	6.29016	X_W
WH09	BEN349	X	BnA02	99.2	BM61	N	BnC08	43.3	14.1021	0.000233961	7.76932	X_N
WH09	SSR534	B	BnA03	0	BM192B	E	BnC02	0	15.4622	0.000120206	7.8084	B_E
WH09	SSR534	B	BnA03	0	BM286	P	BnC08	8.3	15.0006	0.00015056	7.86214	B_P
WH09	SSR534	B	BnA03	0	bna4585	L	BnC09	40	13.1901	0.000367326	13.1166	B_L
WH09	SSR534	B	BnA03	0	bna5444	U	BnA05	27.3	18.877	2.33202e-05	9.75156	B_U
WH09	SSR534	B	BnA03	0	bna5650	A	BnA06	0	11.4397	0.000882944	6.10393	B_A
WH09	SSR534	B	BnA03	0	bna2279	A	BnA06	11.6	12.4701	0.000525905	6.67481	B_A
WH09	bna3791	B	BnA03	3.6	bna3300		BnC05	1.1	35.3779	1.39466e-08	16.9082
WH09	bna3791	B	BnA03	3.6	BOG1200	N	BnC08	45.9	24.96	1.38464e-06	13.2414	B_N
WH09	bna3791	B	BnA03	3.6	bna0480	A	BnC08	75.6	21.514	6.75968e-06	10.9182	B_A
WH09	bna3791	B	BnA03	3.6	BGO120B	B	BnA08	59	14.3721	0.000204864	7.17507	B_B
WH09	bna3791	B	BnA03	3.6	SSR591	H	BnA09	51.3	15.2311	0.000134534	8.16169	B_H
WH09	BOG819	B	BnA03	6.2	bna5554	K	BnC02	90.1	21.7267	6.12323e-06	11.2663	B_K
WH09	BOG819	B	BnA03	6.2	bna4795	A	BnC08	102.5	20.1833	1.25914e-05	10.2846	B_A
WH09	BOG819	B	BnA03	6.2	bna5566		BnA05	9	18.6096	2.64746e-05	9.53608
WH09	BOG819	B	BnA03	6.2	bna2619		BnA08	68.9	14.8059	0.0001656	7.40717
WH09	BGO120	B	BnA03	10.1	bna3207	U	BnC01	26.7	12.6392	0.0004833	6.42893	B_U
WH09	BGO120	B	BnA03	10.1	bna5556	Q	BnC02	95.1	15.6361	0.000110456	8.23309	B_Q
WH09	BGO120	B	BnA03	10.1	bna4610		BnC05	90	17.6388	4.2055e-05	8.86423
WH09	BGO120	B	BnA03	10.1	bna0035	S	BnA07	39.5	24.6583	1.58861e-06	11.7839	B_S
WH09	BGO120	B	BnA03	10.1	BGO160B	C	BnA07	49.3	19.3503	1.86412e-05	9.81498	B_C
WH09	BGO120	B	BnA03	10.1	bna5462	B	BnA08	60.5	14.9058	0.000157701	7.37351	B_B
WH09	BOG680	B	BnA03	14.6	bna1805	R	BnA10	59.4	15.2408	0.000133901	7.8328	B_R
WH09	BOG680	B	BnA03	14.6	BGO140	J	BnC04	7.8	14.1874	0.000224343	7.22343	B_J
WH09	BOG680	B	BnA03	14.6	bna4794	F	BnC05	4.7	28.4922	2.82336e-07	13.7305	B_F
WH09	BOG680	B	BnA03	14.6	bna4065	A	BnC05	26.6	25.7607	9.62728e-07	12.4983	B_A
WH09	BOG680	B	BnA03	14.6	bna5803	N	BnC08	55.6	20.8156	9.36277e-06	9.78416	B_N
WH09	BOG680	B	BnA03	14.6	BGR38	F	BnA05	48	17.6379	4.20718e-05	8.96561	B_F
WH09	BOG680	B	BnA03	14.6	bna2411	H	BnA07	86.5	14.4542	0.000196765	7.56148	B_H
WH09	bna0583	B	BnA03	15.5	bna2296	Q	BnA06	33.8	11.7008	0.000773888	6.15428	B_Q
WH09	bna0583	B	BnA03	15.5	bna3841	W	BnA07	26.6	24.8516	1.45469e-06	12.2881	B_W
WH09	bna0583	B	BnA03	15.5	bna0504	C	BnA07	52.7	20.2238	1.23546e-05	10.2238	B_C
WH09	bna3783	U	BnA03	18.4	bna0988	F	BnC01	63.2	18.4821	2.81287e-05	9.46251	U_F
WH09	bna3783	U	BnA03	18.4	BGR89		BnC03	4	18.7559	2.46984e-05	9.57843
WH09	bna3783	U	BnA03	18.4	bna1956		BnC04	134.7	23.8842	2.26295e-06	11.9429
WH09	bna3783	U	BnA03	18.4	bna0623		BnC05	81.9	12.8118	0.000443414	6.52946
WH09	bna3783	U	BnA03	18.4	bna4761	C	BnC09	81.5	13.6738	0.000289037	6.49546	U_C
WH09	bna3783	U	BnA03	18.4	bna0971	C	BnC09	84.9	13.6738	0.000289037	6.49546	U_C
WH09	bna3783	U	BnA03	18.4	bna1650	F	BnA03	182.9	21.1675	7.944e-06	10.6791	U_F
WH09	bna3783	U	BnA03	18.4	bna2033	F	BnA05	49.5	16.451	7.44269e-05	8.49265	U_F
WH09	bna3807	U	BnA03	19.8	bna5967		BnC04	23.2	21.6654	6.30024e-06	10.8197
WH09	bna3807	U	BnA03	19.8	BM725	I	BnC04	138.3	23.3938	2.83401e-06	11.5878	U_I
WH09	bna3807	U	BnA03	19.8	bna4488	I	BnC08	68.6	13.8502	0.000264907	6.82935	U_I
WH09	bna3807	U	BnA03	19.8	BM156	I	BnC08	140.2	15.4232	0.000122511	8.22648	U_I
WH09	bna3807	U	BnA03	19.8	bna2023	F	BnA05	62.6	11.8831	0.000705993	6.10434	U_F
WH09	bna3612	W	BnA03	41.1	bna2677	U	BnA08	49.8	14.8679	0.000160655	7.10467	W_U
WH09	bna3627	W	BnA03	43.7	BEN69	P	BnC08	5	11.9159	0.000694466	6.27047	W_P
WH09	bna3627	W	BnA03	43.7	bna0480	A	BnC08	75.6	16.0692	8.95231e-05	8.40957	W_A
WH09	bna3627	W	BnA03	43.7	BM204B	A	BnC08	122.1	13.7782	0.000274501	7.31719	W_A
WH09	bna3627	W	BnA03	43.7	SSR352	O	BnA09	10	15.2987	0.000130171	8.15605	W_O
WH09	SSR128C		BnA03	55.2	SSR38B	J	BnC03	42.4	11.6629	0.000788831	6.16261
WH09	bna3582	R	BnA03	59.8	bna0578	J	BnC03	38.2	12.0643	0.000644546	6.07327	R_J
WH09	bna3593	R	BnA03	61	bna0702	R	BnA04	0	11.779	0.000743976	5.92068	R_R
WH09	BOG1464A	R	BnA03	62.1	BEN43	W	BnA08	38.6	13.2557	0.000355558	6.92369	R_W
WH09	bna5036	R	BnA03	63.5	BM733	A	BnC08	81.1	11.6939	0.000776594	6.96336	R_A
WH09	bna5036	R	BnA03	63.5	bna2672	U	BnA08	50.7	12.0717	0.000642129	5.94455	R_U
WH09	bna1289	R	BnA03	65.5	BGO196	C	BnC09	83.2	12.6864	0.000472048	6.07232	R_C
WH09	bna0107	R	BnA03	70.3	bna0578	J	BnC03	38.2	14.9827	0.000151883	7.38857	R_J
WH09	bna0107	R	BnA03	70.3	BGR93	H	BnA08	22.3	15.2406	0.000133913	7.33583	R_H
WH09	SSR374	R	BnA03	72.3	BGR69	H	BnA08	27.6	14.844	0.00016254	7.13944	R_H
WH09	BM455	R	BnA03	74	SSR604		BnA04	5	12.2043	0.000600813	6.55525
WH09	BM455	R	BnA03	74	bna4861	B	BnA08	55.2	11.4009	0.00090044	5.9206	R_B
WH09	BM794	R	BnA03	76.1	bna0702	R	BnA04	0	15.0739	0.000145261	7.44674	R_R
WH09	SSR555A	R	BnA03	88.2	bna5298	L	BnA06	57	11.2629	0.000965554	6.11146	R_L
WH09	BOG1307	R	BnA03	92.1	bna4761	C	BnC09	81.5	11.4741	0.000867736	5.75	R_C
WH09	SSR706	U	BnA03	113.8	bna1518	J	BnC04	109.9	12.1328	0.000622737	6.4204	U_J
WH09	SSR706	U	BnA03	113.8	bna0114	E	BnC06	34.8	18.2282	3.17411e-05	9.36664	U_E
WH09	SSR706	U	BnA03	113.8	SSR138	N	BnC06	60	20.6497	1.01185e-05	10.186	U_N
WH09	BGR54	U	BnA03	115.8	bna5592	N	BnA04	38.6	16.3369	7.86476e-05	8.62404	U_N
WH09	BGR54	U	BnA03	115.8	bna1893	T	BnA04	56.1	19.4412	1.78574e-05	10.096	U_T
WH09	bna1552	U	BnA03	118.7	BM192B	E	BnC02	0	22.993	3.40809e-06	11.0546	U_E
WH09	bna1552	U	BnA03	118.7	SSR352	O	BnA09	10	14.3183	0.000210349	7.67995	U_O
WH09	bna1802	R	BnA03	138.5	bna4289	A	BnC05	21.5	13.301	0.000347652	7.02309	R_A
WH09	bna1802	R	BnA03	138.5	bna2843	U	BnA05	20.1	15.3981	0.000124022	8.18093	R_U
WH09	bna1802	R	BnA03	138.5	bna0505	C	BnA07	51.3	16.0111	9.20787e-05	8.16031	R_C
WH09	BGO29	R	BnA03	146	bna3300		BnC05	1.1	14.2683	0.000215587	7.64948
WH09	bna1748	R	BnA03	148.9	BEN253	M	BnA06	16.4	12.1037	0.000631918	6.43989	R_M
WH09	BEN190B	W	BnA03	152.6	bna2619		BnA08	68.9	17.9928	3.55109e-05	8.89546
WH09	SSR106A	W	BnA03	154.7	SSR624A	F	BnC01	74.8	20.8706	9.12506e-06	10.7084	W_F
WH09	SSR106A	W	BnA03	154.7	bna5435	J	BnC04	10.1	11.2221	0.000985745	5.97174	W_J
WH09	BM830	W	BnA03	157	BGO120B	B	BnA08	59	16.9078	5.97198e-05	8.34447	W_B
WH09	bna5580	W	BnA03	158.7	SSR575	N	BnA04	40.9	20.3341	1.1731e-05	10.7428	W_N
WH09	BGR80	J	BnA03	161.9	SSR32B	J	BnC04	104.7	12.564	0.000501789	6.69625	J_J
WH09	BGR80	J	BnA03	161.9	bna4065	A	BnC05	26.6	17.2442	5.08072e-05	8.98977	J_A
WH09	BGR80	J	BnA03	161.9	BGO199B	O	BnC09	8.6	15.5974	0.000112556	8.25938	J_O
WH09	bna1712	J	BnA03	163	BEN410	F	BnC01	70.2	22.0696	5.22229e-06	11.9223	J_F
WH09	bna0092	J	BnA03	165.3	bna2222	C	BnC01	4.6	12.4249	0.000537929	6.4668	J_C
WH09	bna0092	J	BnA03	165.3	bna1685	I	BnA03	179.5	28.0947	3.37094e-07	13.544	J_I
WH09	BGR75	J	BnA03	166.7	BM165	F	BnA07	93.1	17.5215	4.44829e-05	9.13136	J_F
WH09	bna5284	J	BnA03	170.6	bna2342	L	BnA06	51	14.3445	0.000207658	7.19805	J_L
WH09	bna5577	J	BnA03	172.1	bna3769		BnC04	36.6	12.1089	0.000630268	5.99552
WH09	bna5577	J	BnA03	172.1	BGO185	N	BnC08	57	13.2458	0.000357305	6.1723	J_N
WH09	bna5577	J	BnA03	172.1	bna3149	W	BnA07	35.5	12.7741	0.000451837	6.39764	J_W
WH09	SSR628B		BnA03	176.8	bna5435	J	BnC04	10.1	25.7501	9.67338e-07	12.6407
WH09	bna1659	O	BnA03	181.5	bna3405	U	BnC07	76.7	15.3679	0.000125857	7.94383	O_U
WH09	bna1650	F	BnA03	182.9	BOG1200	N	BnC08	45.9	12.3287	0.000564492	7.04708	F_N
WH09	bna1650	F	BnA03	182.9	bna4786	C	BnA07	42.9	17.9971	3.54371e-05	9.10858	F_C
WH09	bna1650	F	BnA03	182.9	bna4861	B	BnA08	55.2	13.2571	0.000355302	6.71269	F_B
WH09	BEN25	F	BnA03	186.2	SSR624A	F	BnC01	74.8	12.3414	0.000560913	6.48757	F_F
WH09	bna1643	F	BnA03	188.5	bna2009	W	BnC01	36.5	15.8066	0.000101677	8.17124	F_W
WH09	bna1643	F	BnA03	188.5	BGO146	E	BnC02	80.6	18.5912	2.67078e-05	9.86045	F_E
WH09	bna1643	F	BnA03	188.5	bna1088	X	BnC02	96.3	24.5227	1.69001e-06	12.3779	F_X
WH09	bna1643	F	BnA03	188.5	bna4399	U	BnC07	74.9	14.5796	0.000185022	7.61216	F_U
WH09	bna1638	F	BnA03	189.6	bna2318	X	BnA06	29.2	16.0483	9.04349e-05	8.31256	F_X
WH09	BGR35	F	BnA03	196.8	bna2825	N	BnA09	105.2	20.7526	9.64258e-06	11.63	F_N
WH09	bna1631	F	BnA03	199.6	bna1223	E	BnC02	81.8	14.5901	0.000184075	7.63403	F_E
WH09	bna1631	F	BnA03	199.6	bna1088	X	BnC02	96.3	22.7877	3.74647e-06	11.5343	F_X
WH09	bna0702	R	BnA04	0	bna2045	F	BnC05	144	14.548	0.000187916	7.23679	R_F
WH09	bna0702	R	BnA04	0	bna5689	E	BnC06	9	16.904	5.98283e-05	8.47654	R_E
WH09	bna0702	R	BnA04	0	bna4251	H	BnC07	2.7	16.9729	5.78797e-05	8.34206	R_H
WH09	bna0702	R	BnA04	0	bna4404	A	BnC08	22.9	15.2007	0.000136545	7.62529	R_A
WH09	bna0702	R	BnA04	0	bna0505	C	BnA07	51.3	22.6516	3.98938e-06	10.684	R_C
WH09	bna0556	R	BnA04	3.2	bna3059	W	BnA10	18.1	13.3677	0.000336336	6.51252	R_W
WH09	SSR95A		BnA04	7.6	bna0695		BnC04	30.8	14.2124	0.000221602	7.0007
WH09	SSR95A		BnA04	7.6	BGR43	B	BnA09	83.6	11.4659	0.000871318	5.97742
WH09	BM872	N	BnA04	32	BEN269		BnC04	35.7	13.7152	0.000283173	7.15858
WH09	BM872	N	BnA04	32	bna5803	N	BnC08	55.6	34.8914	1.71844e-08	15.723	N_N
WH09	BM872	N	BnA04	32	bna2305	Q	BnA06	40.4	14.7236	0.00017241	7.81587	N_Q
WH09	bna1810	N	BnA04	33.1	bna5239	O	BnC01	56.3	11.9014	0.000699548	6.41304	N_O
WH09	bna1810	N	BnA04	33.1	bna3769		BnC04	36.6	14.2275	0.000219953	7.41282
WH09	bna1810	N	BnA04	33.1	BGR45	Q	BnA06	41.3	15.3047	0.000129793	7.9608	N_Q
WH09	bna1810	N	BnA04	33.1	BM936B	V	BnA09	68.2	28.8753	2.3809e-07	14.0336	N_V
WH09	bna1822	N	BnA04	35.7	bna0771	W	BnA07	25.7	12.5947	0.000494151	6.63889	N_W
WH09	bna1822	N	BnA04	35.7	bna1038	C	BnA07	56.3	14.1657	0.000226749	7.1897	N_C
WH09	bna1827	N	BnA04	37.1	bna5615	F	BnA05	55.6	18.5515	2.72164e-05	9.42475	N_F
WH09	bna5592	N	BnA04	38.6	SSR32B	J	BnC04	104.7	13.3576	0.000338033	7.01353	N_J
WH09	SSR575	N	BnA04	40.9	BM710	R	BnA10	64.9	12.843	0.000436566	7.11401	N_R
WH09	SSR575	N	BnA04	40.9	bna1956		BnC04	134.7	18.1478	3.29811e-05	9.76576
WH09	SSR575	N	BnA04	40.9	bna3405	U	BnC07	76.7	14.9296	0.000155878	8.12928	N_U
WH09	SSR575	N	BnA04	40.9	BGR38	F	BnA05	48	17.4319	4.64342e-05	9.22338	N_F
WH09	bna5868	N	BnA04	45.2	bna4794	F	BnC05	4.7	18.616	2.63949e-05	9.60658	N_F
WH09	bna5868	N	BnA04	45.2	bna4082	A	BnC05	33.5	35.2227	1.49063e-08	16.7376	N_A
WH09	bna5868	N	BnA04	45.2	bna5851	O	BnC09	3.6	13.5937	0.000300715	7.19719	N_O
WH09	bna5868	N	BnA04	45.2	BOG1484	L	BnC09	25.2	14.1256	0.00023127	7.69311	N_L
WH09	bna5868	N	BnA04	45.2	BM151	H	BnA07	80.6	15.5001	0.000118011	8.12925	N_H
WH09	bna5868	N	BnA04	45.2	BGR60	B	BnA09	75.3	20.3078	1.18769e-05	10.283	N_B
WH09	bna5881	T	BnA04	47.5	bna5803	N	BnC08	55.6	30.7376	1.04527e-07	14.2126	T_N
WH09	bna5881	T	BnA04	47.5	bna5851	O	BnC09	3.6	13.5937	0.000300715	7.19719	T_O
WH09	bna5881	T	BnA04	47.5	BOG1484	L	BnC09	25.2	14.1256	0.00023127	7.69311	T_L
WH09	bna5881	T	BnA04	47.5	BGR60	B	BnA09	75.3	20.3078	1.18769e-05	10.283	T_B
WH09	BM838	T	BnA04	50.8	BGR23	B	BnA09	88	14.0241	0.000243131	7.44879	T_B
WH09	bna1882	T	BnA04	54.1	bna5803	N	BnC08	55.6	30.7376	1.04527e-07	14.2126	T_N
WH09	bna1882	T	BnA04	54.1	bna5851	O	BnC09	3.6	13.5937	0.000300715	7.19719	T_O
WH09	bna1882	T	BnA04	54.1	BOG1484	L	BnC09	25.2	14.1256	0.00023127	7.69311	T_L
WH09	bna1882	T	BnA04	54.1	BGR60	B	BnA09	75.3	20.3078	1.18769e-05	10.283	T_B
WH09	bna1888	T	BnA04	55	BOG622	Q	BnC01	46.5	13.8937	0.000259278	7.72107	T_Q
WH09	bna1888	T	BnA04	55	BOG1153		BnC03	4.9	12.007	0.000663353	6.62293
WH09	bna1893	T	BnA04	56.1	bna1956		BnC04	134.7	13.7371	0.000280127	7.27576
WH09	bna1893	T	BnA04	56.1	bna4794	F	BnC05	4.7	19.3938	1.82616e-05	9.9754	T_F
WH09	bna1893	T	BnA04	56.1	bna2311	Q	BnA06	37.7	24.8878	1.43095e-06	12.4347	T_Q
WH09	bna1893	T	BnA04	56.1	bna0771	W	BnA07	25.7	12.0773	0.000640327	6.42047	T_W
WH09	bna3976	S	BnA04	57.2	bna3135	J	BnA10	4.3	12.3908	0.000547199	6.57818	S_J
WH09	bna3976	S	BnA04	57.2	bna2697	W	BnA10	10.5	13.3415	0.000340742	7.05415	S_W
WH09	bna3976	S	BnA04	57.2	bna4083	A	BnC05	34.6	44.9489	2.55005e-10	20.3536	S_A
WH09	bna3976	S	BnA04	57.2	SSR373	F	BnA05	54.5	14.3968	0.000202392	7.56786	S_F
WH09	BEN98	S	BnA04	58.3	BGR16	U	BnC01	7.5	12.5856	0.000496395	6.7354	S_U
WH09	BEN98	S	BnA04	58.3	BM151	H	BnA07	80.6	20.0582	1.3354e-05	10.3319	S_H
WH09	BM103B	G	BnA05	0	bna4313	L	BnC07	30.4	13.6078	0.000298621	7.1909	G_L
WH09	BM103B	G	BnA05	0	bna4401	P	BnC08	0	15.6038	0.000112207	7.94717	G_P
WH09	BGR74	G	BnA05	2.7	BM138	F	BnC05	16.8	16.7725	6.37378e-05	8.84423	G_F
WH09	BGR74	G	BnA05	2.7	bna1584	U	BnA05	22.4	11.4384	0.000883539	6.20849	G_U
WH09	bna5566		BnA05	9	bna3091	W	BnA10	13.1	12.2878	0.000576164	6.49808
WH09	bna5566		BnA05	9	bna3079	W	BnA10	16	12.2878	0.000576164	6.49808
WH09	bna5566		BnA05	9	bna2279	A	BnA06	11.6	11.5301	0.000843518	6.13377
WH09	bna1590	U	BnA05	13.5	bna5851	O	BnC09	3.6	16.6644	6.71473e-05	8.67312	U_O
WH09	bna1590	U	BnA05	13.5	BM477B	L	BnC09	26.3	20.4402	1.11618e-05	10.4172	U_L
WH09	bna1590	U	BnA05	13.5	BOG1059	F	BnA05	58.2	18.2722	3.10829e-05	9.50612	U_F
WH09	bna1590	U	BnA05	13.5	bna1038	C	BnA07	56.3	18.6405	2.60901e-05	9.23411	U_C
WH09	SSR643	U	BnA05	16.8	BM130A	W	BnA10	9.4	11.826	0.000726592	7.10167	U_W
WH09	bna2843	U	BnA05	20.1	BM932	F	BnC05	7	20.3412	1.16919e-05	10.6063	U_F
WH09	bna2843	U	BnA05	20.1	bna4083	A	BnC05	34.6	29.014	2.23869e-07	14.3273	U_A
WH09	bna2843	U	BnA05	20.1	bna0725	D	BnA09	62.4	16.6445	6.77945e-05	8.66389	U_D
WH09	bna1584	U	BnA05	22.4	BM83		BnA10	3.1	15.0269	0.000148639	7.87592
WH09	bna1584	U	BnA05	22.4	bna2697	W	BnA10	10.5	14.5754	0.000185406	7.63973	U_W
WH09	bna1584	U	BnA05	22.4	bna2861	B	BnA09	94.1	29.6025	1.72455e-07	14.4475	U_B
WH09	SSR212B	U	BnA05	23.9	BOG1230	X	BnA06	23.9	17.9505	3.62339e-05	9.51227	U_X
WH09	BEN83	U	BnA05	25	bna1956		BnC04	134.7	12.3856	0.000548622	6.75199
WH09	BEN83	U	BnA05	25	bna1903	I	BnC04	149.9	14.2467	0.000217891	7.50624	U_I
WH09	BEN83	U	BnA05	25	BGR38	F	BnA05	48	21.9297	5.57244e-06	11.2852	U_F
WH09	BEN83	U	BnA05	25	bna3841	W	BnA07	26.6	12.969	0.000410015	7.00763	U_W
WH09	BEN83	U	BnA05	25	BGR60	B	BnA09	75.3	30.2105	1.31835e-07	14.8245	U_B
WH09	bna0021	U	BnA05	26.4	bna2979	O	BnC01	54.3	24.0045	2.14165e-06	12.4708	U_O
WH09	bna0021	U	BnA05	26.4	bna2305	Q	BnA06	40.4	23.717	2.44318e-06	11.9634	U_Q
WH09	bna0021	U	BnA05	26.4	bna3875	R	BnA07	37.8	12.6535	0.000479849	6.75276	U_R
WH09	bna0021	U	BnA05	26.4	bna2905	V	BnA09	72.6	20.3422	1.16865e-05	10.4678	U_V
WH09	bna5444	U	BnA05	27.3	BGO185	N	BnC08	57	13.3002	0.000347791	6.63343	U_N
WH09	bna5444	U	BnA05	27.3	bna4585	L	BnC09	40	12.0598	0.000646006	11.8912	U_L
WH09	bna5444	U	BnA05	27.3	bna3149	W	BnA07	35.5	16.1071	8.78951e-05	8.37911	U_W
WH09	BM957	U	BnA05	43.6	BM733	A	BnC08	81.1	16.4338	7.50499e-05	10.0812	U_A
WH09	BM957	U	BnA05	43.6	BEN136B	A	BnC08	104	14.3193	0.00021025	8.01499	U_A
WH09	SSR571	U	BnA05	44.8	BM716		BnC03	0	17.0813	5.49396e-05	8.5907
WH09	SSR571	U	BnA05	44.8	bna3769		BnC04	36.6	13.2573	0.00035527	6.84818
WH09	bna2038	F	BnA05	45.7	BGR89		BnC03	4	16.0478	9.04542e-05	7.79644
WH09	bna2038	F	BnA05	45.7	bna5288	F	BnA05	52.5	20.4297	1.12166e-05	9.5446	F_F
WH09	bna2033	F	BnA05	49.5	BM192B	E	BnC02	0	21.9778	5.44928e-06	10.5547	F_E
WH09	bna2033	F	BnA05	49.5	bna2279	A	BnA06	11.6	11.442	0.000881903	6.07925	F_A
WH09	BOG1059	F	BnA05	58.2	BGO141		BnC04	24.6	13.6818	0.000287893	7.363
WH09	BOG1059	F	BnA05	58.2	SSR477		BnC05	86.4	12.304	0.000571508	6.46759
WH09	BOG1059	F	BnA05	58.2	bna2541	E	BnA07	125.2	12.3256	0.000565365	6.62502	F_E
WH09	BOG1059	F	BnA05	58.2	BEN84	N	BnA09	109.5	12.0538	0.000647943	6.54192	F_N
WH09	bna0321	F	BnA05	61.1	bna2178	J	BnC05	120.5	16.9179	5.94298e-05	8.8623	F_J
WH09	bna2023	F	BnA05	62.6	BM192B	E	BnC02	0	20.9371	8.84595e-06	9.92801	F_E
WH09	bna2023	F	BnA05	62.6	bna2197		BnC05	114.6	16.6458	6.77514e-05	8.45148
WH09	bna5650	A	BnA06	0	BGR88B	R	BnC05	132.7	14.4152	0.000200571	7.40569	A_R
WH09	bna5650	A	BnA06	0	BGO183	I	BnC08	64.7	23.1495	3.17108e-06	11.6438	A_I
WH09	bna5650	A	BnA06	0	SSR578A	L	BnA06	58.1	14.4881	0.000193519	7.61937	A_L
WH09	SSR574	A	BnA06	3.6	bna2234	A	BnC01	1.7	15.6731	0.000108487	8.20709	A_A
WH09	SSR47	A	BnA06	5.1	BEN410	F	BnC01	70.2	27.1938	5.04553e-07	14.412	A_F
WH09	SSR47	A	BnA06	5.1	bna1956		BnC04	134.7	12.402	0.000544136	6.5749
WH09	SSR47	A	BnA06	5.1	bna4065	A	BnC05	26.6	15.4146	0.000123025	7.98434	A_A
WH09	SSR47	A	BnA06	5.1	bna2619		BnA08	68.9	15.4468	0.00012111	7.69582
WH09	bna5392	A	BnA06	6.8	BEN374B	E	BnC06	0	11.6985	0.000774788	6.21008	A_E
WH09	bna5392	A	BnA06	6.8	bna2296	Q	BnA06	33.8	19.52	1.72057e-05	9.90331	A_Q
WH09	bna5392	A	BnA06	6.8	BM65	L	BnA06	47.4	16.9425	5.87309e-05	8.71904	A_L
WH09	bna5392	A	BnA06	6.8	bna3149	W	BnA07	35.5	14.5051	0.000191914	7.63537	A_W
WH09	SSR124	A	BnA06	8.2	BM715A	H	BnA09	47	12.7701	0.000452725	6.81071	A_H
WH09	bna2247	A	BnA06	9.9	BGO185	N	BnC08	57	29.4824	1.81879e-07	13.4619	A_N
WH09	bna2279	A	BnA06	11.6	bna4289	A	BnC05	21.5	12.0935	0.000635165	6.38229	A_A
WH09	bna5343	A	BnA06	12.5	bna2979	O	BnC01	54.3	24.8356	1.46536e-06	12.8765	A_O
WH09	bna5343	A	BnA06	12.5	BOG1072	O	BnC09	15.7	20.3285	1.17618e-05	10.2617	A_O
WH09	bna5343	A	BnA06	12.5	BM165	F	BnA07	93.1	22.7059	3.89055e-06	11.6976	A_F
WH09	bna5343	A	BnA06	12.5	bna2920	D	BnA09	64.4	14.7017	0.000174276	7.6472	A_D
WH09	bna5343	A	BnA06	12.5	BGR23	B	BnA09	88	16.3997	7.62972e-05	8.5667	A_B
WH09	BEN253	M	BnA06	16.4	SSR143	J	BnC03	56.1	24.0142	2.1321e-06	12.2171	M_J
WH09	BOG1203	X	BnA06	19.6	bna1518	J	BnC04	109.9	16.6272	6.8361e-05	8.55581	X_J
WH09	BOG1203	X	BnA06	19.6	bna4117	F	BnC05	19.8	15.7216	0.000105964	8.20755	X_F
WH09	bna2318	X	BnA06	29.2	bna3665	F	BnC03	72.9	21.5387	6.68236e-06	10.9172	X_F
WH09	bna2318	X	BnA06	29.2	SSR32B	J	BnC04	104.7	16.0276	9.13448e-05	8.32256	X_J
WH09	bna2296	Q	BnA06	33.8	bna3862	E	BnC02	55.7	12.3437	0.000560263	6.34452	Q_E
WH09	bna2311	Q	BnA06	37.7	BEN84	N	BnA09	109.5	25.0336	1.33905e-06	12.5786	Q_N
WH09	bna2305	Q	BnA06	40.4	bna3898	J	BnC04	11.2	14.741	0.000170952	7.64012	Q_J
WH09	BGR45	Q	BnA06	41.3	bna4399	U	BnC07	74.9	11.592	0.000817559	6.10067	Q_U
WH09	BGR45	Q	BnA06	41.3	bna5221	W	BnA08	35.3	11.5136	0.000850588	5.72219	Q_W
WH09	BGR45	Q	BnA06	41.3	BM477A		BnA09	28.6	32.4811	4.8744e-08	15.4448
WH09	bna2339	V	BnA06	43.7	BEN425	R	BnC02	25.7	14.3413	0.000207989	7.70455	V_R
WH09	bna2339	V	BnA06	43.7	SSR477		BnC05	86.4	24.9694	1.37879e-06	12.2291
WH09	bna5922	L	BnA06	46	SSR32B	J	BnC04	104.7	11.7345	0.000760844	6.24534	L_J
WH09	bna5922	L	BnA06	46	bna4610		BnC05	90	25.9225	8.94732e-07	12.5158
WH09	bna5922	L	BnA06	46	BEN55B	O	BnA09	19.1	47.385	9.49176e-11	23.5766	L_O
WH09	BM65	L	BnA06	47.4	SSR31		BnC03	101.7	16.0985	8.82617e-05	8.28379
WH09	BM65	L	BnA06	47.4	bna1518	J	BnC04	109.9	11.7782	0.000744275	6.24062	L_J
WH09	bna2342	L	BnA06	51	bna0584	J	BnC03	49.5	16.8211	6.22658e-05	8.53617	L_J
WH09	bna5298	L	BnA06	57	BGO140	J	BnC04	7.8	16.6514	6.75678e-05	8.47103	L_J
WH09	bna5298	L	BnA06	57	bna4344	U	BnC07	68.6	16.2151	8.34167e-05	8.41153	L_U
WH09	SSR578A	L	BnA06	58.1	BM542B	E	BnC06	22.5	20.323	1.17922e-05	10.388	L_E
WH09	SSR578A	L	BnA06	58.1	bna4154	N	BnC06	61.2	17.3528	4.82288e-05	8.9722	L_N
WH09	bna2364	U	BnA06	64.2	bna1080	X	BnC02	100.1	17.9866	3.5615e-05	9.45829	U_X
WH09	SSR693	U	BnA06	65.4	BGR49		BnC05	0	11.6572	0.000791084	6.53658
WH09	BM660	U	BnA06	66.4	bna0867	N	BnC06	58.6	17.4603	4.58067e-05	10.2503	U_N
WH09	BEN200B	F	BnA07	0	bna3898	J	BnC04	11.2	19.7877	1.5166e-05	10.1521	F_J
WH09	BEN200B	F	BnA07	0	BEN229	I	BnC04	152.5	12.456	0.000529632	6.61728	F_I
WH09	BEN200B	F	BnA07	0	bna5803	N	BnC08	55.6	13.4843	0.000317456	6.91667	F_N
WH09	BEN200B	F	BnA07	0	bna2541	E	BnA07	125.2	15.7652	0.000103744	8.34522	F_E
WH09	BEN186	F	BnA07	1.7	BGO78	I	BnC04	141.6	25.3674	1.1506e-06	12.539	F_I
WH09	bna0826	F	BnA07	5.3	bna2583	W	BnC02	39.5	18.996	2.20422e-05	9.19335	F_W
WH09	bna0826	F	BnA07	5.3	bna4377	U	BnC07	71.9	14.3019	0.00021205	7.26018	F_U
WH09	bna0826	F	BnA07	5.3	bna0480	A	BnC08	75.6	11.5767	0.000823914	6.18246	F_A
WH09	bna0826	F	BnA07	5.3	bna4795	A	BnC08	102.5	11.8951	0.000701768	6.30415	F_A
WH09	bna0771	W	BnA07	25.7	bna3901	J	BnC04	16.3	22.5032	4.27249e-06	11.3614	W_J
WH09	bna3841	W	BnA07	26.6	SSR537B	A	BnA10	7	16.5759	7.00735e-05	8.58983	W_A
WH09	bna3841	W	BnA07	26.6	bna5556	Q	BnC02	95.1	11.9468	0.000683729	6.36219	W_Q
WH09	bna3841	W	BnA07	26.6	BGO160B	C	BnA07	49.3	13.3989	0.000331179	7.03982	W_C
WH09	bna3841	W	BnA07	26.6	BEN332A	O	BnA09	0	25.4047	1.1313e-06	12.5912	W_O
WH09	bna3149	W	BnA07	35.5	bna0035	S	BnA07	39.5	20.4315	1.12073e-05	9.70975	W_S
WH09	bna0035	S	BnA07	39.5	bna4313	L	BnC07	30.4	13.2496	0.000356635	6.73673	S_L
WH09	bna4786	C	BnA07	42.9	BGR2	C	BnA08	12.5	13.5043	0.000314321	6.56784	C_C
WH09	BGO160B	C	BnA07	49.3	bna5803	N	BnC08	55.6	11.6222	0.000805201	5.75134	C_N
WH09	bna0505	C	BnA07	51.3	BM716		BnC03	0	24.4483	1.74838e-06	11.6731
WH09	bna0505	C	BnA07	51.3	bna3769		BnC04	36.6	32.4893	4.85703e-08	15.0319
WH09	bna0505	C	BnA07	51.3	bna4056		BnC05	49.7	12.1299	0.000623656	5.98578
WH09	bna0504	C	BnA07	52.7	SSR537B	A	BnA10	7	13.9661	0.000250185	7.33119	C_A
WH09	bna0504	C	BnA07	52.7	bna3901	J	BnC04	16.3	22.5032	4.27249e-06	11.3614	C_J
WH09	bna0504	C	BnA07	52.7	BEN55B	O	BnA09	19.1	23.231	3.05435e-06	13.0994	C_O
WH09	bna0866	C	BnA07	57.5	BEN332A	O	BnA09	0	23.8898	2.2571e-06	11.3852	C_O
WH09	BM151	H	BnA07	80.6	BEN6	U	BnC01	24.7	23.0895	3.25993e-06	11.4474	H_U
WH09	BM151	H	BnA07	80.6	BOG693	J	BnC03	44.9	24.963	1.38279e-06	12.1484	H_J
WH09	BM151	H	BnA07	80.6	BGO169	L	BnC07	29.2	15.3449	0.000127276	8.36619	H_L
WH09	BM151	H	BnA07	80.6	SSR545A	U	BnC08	12.3	12.6495	0.00048081	6.63866	H_U
WH09	BM151	H	BnA07	80.6	bna5218	A	BnA08	67.7	19.0228	2.17636e-05	9.17024	H_A
WH09	bna2411	H	BnA07	86.5	bna2009	W	BnC01	36.5	17.6527	4.17762e-05	9.15665	H_W
WH09	bna2411	H	BnA07	86.5	BM716		BnC03	0	20.69	9.92944e-06	10.6366
WH09	bna2411	H	BnA07	86.5	bna3898	J	BnC04	11.2	18.9613	2.24073e-05	9.79516	H_J
WH09	bna2411	H	BnA07	86.5	bna2197		BnC05	114.6	12.389	0.000547696	6.68254
WH09	SSR62		BnA07	89.4	SSR584	N	BnA07	119.6	14.0967	0.000234583	7.65443
WH09	bna5777	R	BnA07	90.3	bna2559	E	BnA07	127.8	12.7685	0.000453098	6.88514	R_E
WH09	bna5777	R	BnA07	90.3	bna2619		BnA08	68.9	16.8471	6.14906e-05	8.34011
WH09	bna2416	B	BnA07	94.7	BOG693	J	BnC03	44.9	27.441	4.51614e-07	13.1896	B_J
WH09	bna2416	B	BnA07	94.7	bna3665	F	BnC03	72.9	14.8685	0.000160606	7.81239	B_F
WH09	bna2432	B	BnA07	97.1	bna2809	N	BnA09	108.1	20.9213	8.91132e-06	10.6093	B_N
WH09	bna2432	B	BnA07	97.1	bna2807	N	BnA09	110.9	20.9213	8.91132e-06	10.6093	B_N
WH09	bna0132	Q	BnA07	102.9	bna4610		BnC05	90	12.6057	0.000491444	6.56069
WH09	bna5521	J	BnA07	109.9	bna2192	J	BnC05	115.5	15.3097	0.000129476	8.09457	J_J
WH09	BEN254	S	BnA07	111.7	BEN337	J	BnC04	2.3	23.4653	2.74242e-06	11.6802	S_J
WH09	BEN254	S	BnA07	111.7	BEN285		BnC05	111.1	13.8271	0.000267949	7.58589
WH09	bna2471	N	BnA07	113.5	bna2577	E	BnC06	15	34.2855	2.23047e-08	16.0352	N_E
WH09	bna2471	N	BnA07	113.5	bna4145	E	BnC06	23.4	34.2855	2.23047e-08	16.0352	N_E
WH09	SSR113B	N	BnA07	115	BOG1199	W	BnA10	14.5	13.9112	0.000257055	7.85892	N_W
WH09	SSR584	N	BnA07	119.6	bna4965	N	BnC06	64.1	16.0223	9.15787e-05	8.18594	N_N
WH09	bna2541	E	BnA07	125.2	BGO140	J	BnC04	7.8	20.1043	1.30674e-05	10.0453	E_J
WH09	bna2541	E	BnA07	125.2	SSR46	A	BnC05	22.7	13.04	0.000395785	6.87714	E_A
WH09	bna2541	E	BnA07	125.2	SSR477		BnC05	86.4	18.4375	2.87323e-05	9.33917
WH09	bna2541	E	BnA07	125.2	bna2178	J	BnC05	120.5	21.7975	5.92501e-06	11.129	E_J
WH09	SSR434B	E	BnA07	126.1	BEN81	A	BnC05	29	11.3451	0.000926201	6.36884	E_A
WH09	bna2559	E	BnA07	127.8	bna4078	A	BnC05	29.9	11.3874	0.000906589	6.10641	E_A
WH09	bna5304	C	BnA08	0	bna3091	W	BnA10	13.1	16.0412	9.07429e-05	7.73687	C_W
WH09	bna5304	C	BnA08	0	bna3079	W	BnA10	16	16.0412	9.07429e-05	7.73687	C_W
WH09	bna5706	C	BnA08	5.6	BGR89		BnC03	4	12.4252	0.000537855	5.82062
WH09	bna5706	C	BnA08	5.6	BM715A	H	BnA09	47	13.8717	0.000262115	6.58302	C_H
WH09	BGR2	C	BnA08	12.5	BM733	A	BnC08	81.1	12.6803	0.000473481	6.90987	C_A
WH09	BGR2	C	BnA08	12.5	BGO120B	B	BnA08	59	14.4203	0.000200069	6.81225	C_B
WH09	bna2743	C	BnA08	15.1	BGO179A	N	BnA09	100.6	14.5278	0.000189787	6.93494	C_N
WH09	BGR93	H	BnA08	22.3	BEN376	J	BnC04	85	14.9467	0.000154581	7.07519	H_J
WH09	BGR93	H	BnA08	22.3	bna2686	U	BnA08	48.4	12.2073	0.000599896	5.85539	H_U
WH09	BGR93	H	BnA08	22.3	SSR594	N	BnA09	99.7	14.1344	0.000230268	6.8822	H_N
WH09	BGR69	H	BnA08	27.6	BGO6	B	BnA08	57.2	13.2356	0.000359123	6.40935	H_B
WH09	BGR69	H	BnA08	27.6	BM715A	H	BnA09	47	14.3756	0.000204512	7.01718	H_H
WH09	BEN48	W	BnA08	41.3	BGR51	E	BnC05	133.8	11.5427	0.000838182	5.81742	W_E
WH09	bna2699	U	BnA08	43.3	BGR89		BnC03	4	25.5058	1.08061e-06	11.6944
WH09	BGR8	U	BnA08	44.4	BEN140		BnC05	81	13.4377	0.000324864	6.50803
WH09	bna2677	U	BnA08	49.8	BM103A		BnC03	93.1	11.9325	0.00068868	5.73451
WH09	bna2672	U	BnA08	50.7	BGR88B	R	BnC05	132.7	12.5294	0.000510545	6.10454	U_R
WH09	bna2672	U	BnA08	50.7	BOG1032	H	BnC07	0	12.9367	0.000416669	6.41478	U_H
WH09	bna2672	U	BnA08	50.7	bna4737	N	BnC08	59.9	13.2347	0.000359288	5.92557	U_N
WH09	bna2662	B	BnA08	58.1	bna1805	R	BnA10	59.4	14.7636	0.000169068	7.34389	B_R
WH09	bna2662	B	BnA08	58.1	bna2009	W	BnC01	36.5	12.3385	0.00056171	6.23561	B_W
WH09	bna2662	B	BnA08	58.1	bna0988	F	BnC01	63.2	21.3335	7.35243e-06	10.1875	B_F
WH09	BGO120B	B	BnA08	59	bna3324	Q	BnC01	53.3	16.5757	7.00813e-05	8.18736	B_Q
WH09	BGO120B	B	BnA08	59	BM716		BnC03	0	33.3205	3.38502e-08	14.9654
WH09	bna5218	A	BnA08	67.7	BM192B	E	BnC02	0	16.3546	7.79774e-05	7.68884	A_E
WH09	bna5218	A	BnA08	67.7	bna3238	J	BnC03	58.5	15.1175	0.000142202	7.43767	A_J
WH09	bna5218	A	BnA08	67.7	BOG1032	H	BnC07	0	20.5178	1.07633e-05	9.82947	A_H
WH09	bna2619		BnA08	68.9	bna0810	P	BnC03	68.2	13.0689	0.000390129	6.64449
WH09	bna2619		BnA08	68.9	bna4117	F	BnC05	19.8	12.3537	0.000557458	6.25747
WH09	bna2619		BnA08	68.9	bna0623		BnC05	81.9	13.6809	0.000288023	6.60367
WH09	bna2619		BnA08	68.9	BOG1484	L	BnC09	25.2	14.103	0.000233861	7.20189
WH09	BEN50B	O	BnA09	0.9	bna0488		BnC03	2	15.7851	0.000102744	8.40385
WH09	BEN50B	O	BnA09	0.9	bna0623		BnC05	81.9	19.2914	1.91672e-05	9.81059
WH09	BEN50A	O	BnA09	9.1	BM83		BnA10	3.1	18.6265	2.62638e-05	9.52725
WH09	BEN50A	O	BnA09	9.1	BOG1199	W	BnA10	14.5	18.1572	3.2833e-05	9.4243	O_W
WH09	BEN50A	O	BnA09	9.1	bna3211	U	BnC01	23	11.7944	0.000738246	6.02146	O_U
WH09	BEN50A	O	BnA09	9.1	bna5689	E	BnC06	9	20.9085	8.9651e-06	10.6441	O_E
WH09	SSR352	O	BnA09	10	SSR78C		BnC03	96.8	14.7007	0.000174361	7.7472
WH09	bna2964	O	BnA09	18.2	bna2979	O	BnC01	54.3	14.6947	0.000174869	8.04178	O_O
WH09	bna2964	O	BnA09	18.2	bna2861	B	BnA09	94.1	40.8995	1.35363e-09	18.9182	O_B
WH09	BM477A		BnA09	28.6	BM192B	E	BnC02	0	16.8859	6.03519e-05	8.331
WH09	BM477A		BnA09	28.6	bna3238	J	BnC03	58.5	13.6464	0.00029297	7.16321
WH09	BM908		BnA09	40.7	bna2138	E	BnC05	135.4	22.3718	4.54025e-06	13.9592
WH09	BM715A	H	BnA09	47	bna0623		BnC05	81.9	27.9277	3.63212e-07	13.202
WH09	SSR591	H	BnA09	51.3	BOG1199	W	BnA10	14.5	14.1695	0.000226331	7.72703	H_W
WH09	SSR591	H	BnA09	51.3	BM863		BnC03	0.9	23.8254	2.32473e-06	12.4186
WH09	SSR591	H	BnA09	51.3	bna3769		BnC04	36.6	13.7343	0.000280515	7.41907
WH09	SSR591	H	BnA09	51.3	BGR88B	R	BnC05	132.7	22.7516	3.80943e-06	11.6803	H_R
WH09	SSR591	H	BnA09	51.3	bna5689	E	BnC06	9	29.0853	2.16886e-07	14.5297	H_E
WH09	SSR591	H	BnA09	51.3	bna4106	E	BnC06	26.7	14.9539	0.000154037	7.82828	H_E
WH09	bna0274	D	BnA09	59.4	bna1518	J	BnC04	109.9	20.9854	8.64854e-06	10.6125	D_J
WH09	bna0274	D	BnA09	59.4	bna4117	F	BnC05	19.8	14.1017	0.000234011	7.42443	D_F
WH09	bna0274	D	BnA09	59.4	bna4313	L	BnC07	30.4	20.8964	9.01571e-06	10.6403	D_L
WH09	BM377	D	BnA09	63.5	bna0114	E	BnC06	34.8	12.1467	0.000618409	6.32037	D_E
WH09	BM377	D	BnA09	63.5	bna4965	N	BnC06	64.1	15.6694	0.000108684	7.84497	D_N
WH09	BM936B	V	BnA09	68.2	BM192B	E	BnC02	0	19.612	1.64749e-05	9.62341	V_E
WH09	BM936B	V	BnA09	68.2	SSR165		BnC04	129.8	11.5698	0.000826766	6.50526
WH09	BM787	V	BnA09	70.9	BOG693	J	BnC03	44.9	13.1176	0.000380807	7.36537	V_J
WH09	BGR60	B	BnA09	75.3	BEN211	J	BnC05	122.8	14.308	0.00021142	7.46939	B_J
WH09	BGR43	B	BnA09	83.6	bna3862	E	BnC02	55.7	16.4525	7.43753e-05	8.64071	B_E
WH09	BGR43	B	BnA09	83.6	bna4154	N	BnC06	61.2	14.8016	0.00016595	7.92514	B_N
WH09	BGR43	B	BnA09	83.6	BM204A	A	BnC08	125.4	12.4631	0.000527763	6.69917	B_A
WH09	BGR23	B	BnA09	88	SSR624A	F	BnC01	74.8	13.8038	0.000271052	7.35624	B_F
WH09	BGR23	B	BnA09	88	SSR477		BnC05	86.4	23.0505	3.31901e-06	11.355
WH09	BM852	B	BnA09	91.8	BEN136A	A	BnC08	116.9	15.5968	0.000112588	7.99467	B_A
WH09	bna5289	W	BnA09	97.7	bna4313	L	BnC07	30.4	26.7553	6.14467e-07	12.9899	W_L
WH09	SSR594	N	BnA09	99.7	BEN140		BnC05	81	22.8737	3.60076e-06	11.045
WH09	BGO179A	N	BnA09	100.6	BEN30B	J	BnC04	124.7	13.4411	0.000324319	7.36522	N_J
WH09	BGO179A	N	BnA09	100.6	bna2045	F	BnC05	144	11.2754	0.000959503	6.11467	N_F
WH09	bna2825	N	BnA09	105.2	bna3238	J	BnC03	58.5	21.2743	7.55796e-06	10.7197	N_J
WH09	bna4867	N	BnA09	106.1	bna3766	U	BnC08	10.6	12.7417	0.000459191	6.68439	N_U
WH09	BEN84	N	BnA09	109.5	BM932	F	BnC05	7	11.5625	0.000829806	6.30868	N_F
WH09	SSR10	N	BnA09	112.7	bna0941	F	BnC01	60.9	15.3594	0.000126381	8.04245	N_F
WH09	SSR10	N	BnA09	112.7	bna4084	A	BnC05	37.8	13.8782	0.000261279	7.29176	N_A
WH10	bna1059	U	BnA01	0	bna5274		BnA01	112.7	13.2906	0.000349447	6.77094
WH10	bna1059	U	BnA01	0	bna4772	J	BnC04	0	16.4078	7.59969e-05	8.16536	U_J
WH10	BM946		BnA10	0	BM152	F	BnC01	67.5	12.3259	0.000565265	6.35574
WH10	BM946		BnA10	0	bna1906	I	BnC04	148.8	15.1227	0.00014184	8.01418
WH10	BM83		BnA10	3.1	BOG1399	F	BnC01	59.8	12.5672	0.000500999	6.34389
WH10	bna3135	J	BnA10	4.3	bna3725	F	BnC03	79.5	32.3889	5.07407e-08	15.0106	J_F
WH10	bna3127	A	BnA10	6.1	bna3725	F	BnC03	79.5	32.3889	5.07407e-08	15.0106	A_F
WH10	bna4678	W	BnA10	7.9	bna3725	F	BnC03	79.5	32.3889	5.07407e-08	15.0106	W_F
WH10	BM130A	W	BnA10	9.4	BGR16	U	BnC01	7.5	14.3825	0.000203823	7.39044	W_U
WH10	BM130A	W	BnA10	9.4	SSR563	I	BnC04	143	20.2841	1.20096e-05	10.9246	W_I
WH10	BM130A	W	BnA10	9.4	BOG1484	L	BnC09	25.2	18.3737	2.96162e-05	9.98295	W_L
WH10	bna2697	W	BnA10	10.5	bna4401	P	BnC08	0	11.4161	0.000893555	5.75566	W_P
WH10	BOG1199	W	BnA10	14.5	SSR31		BnC03	101.7	35.1545	1.53488e-08	15.518
WH10	bna3059	W	BnA10	18.1	SSR418	F	BnC03	76.8	46.708	1.24771e-10	20.104	W_F
WH10	bna3059	W	BnA10	18.1	bna0842		BnC03	102.6	31.7426	6.72746e-08	13.6816
WH10	bna3059	W	BnA10	18.1	SSR138	N	BnC06	60	16.0922	8.85291e-05	8.14327	W_N
WH10	bna3059	W	BnA10	18.1	bna3766	U	BnC08	10.6	13.6749	0.000288874	6.71638	W_U
WH10	bna5544	W	BnA10	27.5	BEN410	F	BnC01	70.2	12.1468	0.000618384	6.74628	W_F
WH10	bna5544	W	BnA10	27.5	bna4009	J	BnC04	53.4	16.432	7.51158e-05	8.23082	W_J
WH10	bna5009	R	BnA10	39.1	bna0669	E	BnC06	31.9	22.2602	4.78091e-06	10.5661	R_E
WH10	bna5009	R	BnA10	39.1	BEN203	D	BnC09	87.2	22.7424	3.82564e-06	10.9114	R_D
WH10	bna5761	R	BnA10	40.8	BM795	E	BnC06	13.3	21.7579	6.035e-06	10.0968	R_E
WH10	bna5761	R	BnA10	40.8	bna2558	E	BnC06	32.8	19.1992	2.00206e-05	8.97581	R_E
WH10	BGO1	U	BnA01	4.3	BEN48	W	BnA08	41.3	24.1143	2.03664e-06	11.4061	U_W
WH10	bna2989	R	BnA10	48.9	BGO169	L	BnC07	29.2	12.898	0.000424771	5.80989	R_L
WH10	bna2989	R	BnA10	48.9	BEN203	D	BnC09	87.2	26.1264	8.1597e-07	11.5005	R_D
WH10	bna4875	U	BnA01	5.7	bna3654	J	BnC04	71.4	15.5181	0.000116979	6.62527	U_J
WH10	bna4875	U	BnA01	5.7	bna1522	J	BnC04	110.8	24.2216	1.93917e-06	10.582	U_J
WH10	BEN9	U	BnA01	7.6	BOG1375	C	BnA08	8.2	16.95	5.85188e-05	8.13155	U_C
WH10	bna1070	U	BnA01	9.1	BEN30B	J	BnC04	124.7	21.0581	8.35982e-06	9.739	U_J
WH10	bna1073	U	BnA01	11.1	bna5706	C	BnA08	5.6	16.5036	7.25632e-05	7.8037	U_C
WH10	bna5906	U	BnA01	15.8	bna3135	J	BnA10	4.3	24.812	1.48115e-06	11.3884	U_J
WH10	bna5906	U	BnA01	15.8	bna3127	A	BnA10	6.1	24.812	1.48115e-06	11.3884	U_A
WH10	bna5906	U	BnA01	15.8	bna4678	W	BnA10	7.9	24.812	1.48115e-06	11.3884	U_W
WH10	bna5906	U	BnA01	15.8	bna3059	W	BnA10	18.1	17.7066	4.07127e-05	8.33351	U_W
WH10	bna5906	U	BnA01	15.8	BGO183	I	BnC08	64.7	21.2345	7.69961e-06	10.3215	U_I
WH10	bna5906	U	BnA01	15.8	BEN48	W	BnA08	41.3	24.9036	1.42066e-06	11.4242	U_W
WH10	bna1105	U	BnA01	17.8	BGR89		BnC03	4	15.8092	0.000101551	7.64779
WH10	bna1105	U	BnA01	17.8	BGO185	N	BnC08	57	17.4525	4.59777e-05	8.08257	U_N
WH10	bna1105	U	BnA01	17.8	bna3791	B	BnA03	3.6	11.5487	0.000835622	5.80305	U_B
WH10	bna1105	U	BnA01	17.8	BEN25	F	BnA03	186.2	21.3439	7.31694e-06	10.146	U_F
WH10	bna1115	U	BnA01	20.7	bna1240	F	BnA01	72.3	14.4308	0.000199044	7.38336	U_F
WH10	bna1131	U	BnA01	23.7	bna4117	F	BnC05	19.8	12.2224	0.000595373	5.90164	U_F
WH10	bna1131	U	BnA01	23.7	bna1441	E	BnA02	26.5	15.5965	0.000112605	7.68542	U_E
WH10	bna5497	U	BnA01	24.8	bna3407	E	BnC02	17.6	13.7007	0.000285209	6.57683	U_E
WH10	bna5497	U	BnA01	24.8	bna5967		BnC04	23.2	13.9842	0.000247963	6.70653
WH10	bna5497	U	BnA01	24.8	bna5566		BnA05	9	12.4601	0.000528557	5.33839
WH10	bna5497	U	BnA01	24.8	SSR434B	E	BnA07	126.1	11.7045	0.000772442	6.11238	U_E
WH10	bna1142	U	BnA01	28.4	BEN95	I	BnC04	151.6	23.7849	2.36834e-06	10.7151	U_I
WH10	bna1142	U	BnA01	28.4	BM794	R	BnA03	76.1	14.1525	0.000228233	6.79339	U_R
WH10	bna4633	U	BnA01	31.6	bna4831	F	BnA01	77.9	16.8993	5.99635e-05	7.8015	U_F
WH10	bna4633	U	BnA01	31.6	SSR534	B	BnA03	0	12.159	0.000614624	5.83334	U_B
WH10	bna4633	U	BnA01	31.6	bna2411	H	BnA07	86.5	18.6111	2.64561e-05	8.6627	U_H
WH10	bna0317	U	BnA01	37.2	bna2154	J	BnC04	19.9	12.8789	0.000428828	6.65765	U_J
WH10	bna0317	U	BnA01	37.2	bna0731		BnC07	15.6	13.5091	0.000313576	6.56827
WH10	bna0317	U	BnA01	37.2	BEN136A	A	BnC08	116.9	18.4735	2.82436e-05	9.33752	U_A
WH10	bna0317	U	BnA01	37.2	bna0583	B	BnA03	15.5	20.2632	1.21282e-05	10.0446	U_B
WH10	bna0317	U	BnA01	37.2	bna2296	Q	BnA06	33.8	16.6332	6.81652e-05	8.40295	U_Q
WH10	bna0317	U	BnA01	37.2	bna4370	C	BnA07	46.4	13.3524	0.000338902	6.89693	U_C
WH10	bna1168	U	BnA01	41.8	bna4289	A	BnC05	21.5	17.4732	4.55235e-05	8.25787	U_A
WH10	bna1168	U	BnA01	41.8	bna3552	G/H	BnA02	66.6	22.0456	5.28062e-06	10.272	U_G/H
WH10	bna1181	U	BnA01	46.5	SSR624A	F	BnC01	74.8	16.2845	8.06656e-05	7.95735	U_F
WH10	bna1181	U	BnA01	46.5	bna1441	E	BnA02	26.5	20.0202	1.35946e-05	9.96352	U_E
WH10	bna1181	U	BnA01	46.5	SSR95A		BnA04	7.6	15.5977	0.00011254	7.80126
WH10	bna1181	U	BnA01	46.5	SSR128B	Q	BnA07	40.9	18.9254	2.2792e-05	9.28583	U_Q
WH10	bna1181	U	BnA01	46.5	bna4861	B	BnA08	55.2	23.5436	2.64556e-06	11.4687	U_B
WH10	bna1174	U	BnA01	51.8	bna5274		BnA01	112.7	22.6338	4.02235e-06	11.4008
WH10	bna1174	U	BnA01	51.8	BEN296	K	BnC02	87.5	15.7605	0.00010398	8.03065	U_K
WH10	bna1174	U	BnA01	51.8	BM154	J	BnC03	40.5	22.7493	3.81341e-06	11.1576	U_J
WH10	bna1174	U	BnA01	51.8	BGR49		BnC05	0	29.0682	2.18541e-07	14.0599
WH10	bna1174	U	BnA01	51.8	bna5803	N	BnC08	55.6	15.4079	0.000123427	7.71425	U_N
WH10	bna1174	U	BnA01	51.8	bna2279	A	BnA06	11.6	30.232	1.30591e-07	14.4168	U_A
WH10	bna1174	U	BnA01	51.8	BGR93	H	BnA08	22.3	11.3307	0.000932973	6.18618	U_H
WH10	bna1880	M	BnA01	55.1	bna0400		BnC03	94	12.8659	0.000431612	6.43648
WH10	bna1880	M	BnA01	55.1	BOG1320	R	BnA03	83	21.5341	6.69693e-06	11.0504	M_R
WH10	bna1880	M	BnA01	55.1	bna2038	F	BnA05	45.7	16.7102	6.56799e-05	8.53679	M_F
WH10	bna1880	M	BnA01	55.1	bna2411	H	BnA07	86.5	14.8412	0.000162763	7.6324	M_H
WH10	bna1880	M	BnA01	55.1	bna4867	N	BnA09	106.1	17.0982	5.44948e-05	8.81724	M_N
WH10	bna1202	M	BnA01	57.8	bna4117	F	BnC05	19.8	13.1108	0.000382085	6.58528	M_F
WH10	SSR61	M	BnA01	62.4	BGO196	C	BnC09	83.2	15.9858	9.32118e-05	8.14607	M_C
WH10	BGR6	M	BnA01	66.3	bna0669	E	BnC06	31.9	14.5976	0.000183397	7.42441	M_E
WH10	bna1216	F	BnA01	69.2	BEN25	F	BnA03	186.2	12.3289	0.000564431	6.46318	F_F
WH10	BGR84	F	BnA01	70.6	bna5274		BnA01	112.7	17.0992	5.44689e-05	8.69603
WH10	BGR84	F	BnA01	70.6	bna5650	A	BnA06	0	25.9162	8.97306e-07	12.5542	F_A
WH10	BGR84	F	BnA01	70.6	bna2279	A	BnA06	11.6	24.1533	2.00067e-06	11.602	F_A
WH10	bna1240	F	BnA01	72.3	bna5343	A	BnA06	12.5	21.1118	8.15325e-06	10.488	F_A
WH10	bna5240	F	BnA01	73.8	bna3238	J	BnC03	58.5	23.2152	3.07661e-06	11.3545	F_J
WH10	bna5240	F	BnA01	73.8	bna0114	E	BnC06	34.8	16.4758	7.35416e-05	8.5957	F_E
WH10	bna5240	F	BnA01	73.8	SSR138	N	BnC06	60	16.8146	6.24611e-05	8.58269	F_N
WH10	bna5240	F	BnA01	73.8	BOG1425	F	BnA03	190.5	12.0607	0.000645686	6.28004	F_F
WH10	bna4831	F	BnA01	77.9	BM154	J	BnC03	40.5	24.7313	1.53667e-06	12.007	F_J
WH10	bna4831	F	BnA01	77.9	SSR580	H	BnA07	85.1	29.3077	1.96516e-07	13.844	F_H
WH10	BEN32A	F	BnA01	83	BM946		BnA10	0	18.4752	2.82209e-05	9.59416
WH10	BEN32A	F	BnA01	83	bna3725	F	BnC03	79.5	15.8841	9.79262e-05	8.00499	F_F
WH10	BEN32A	F	BnA01	83	bna1424	E	BnA02	33.1	14.4533	0.000196853	7.59132	F_E
WH10	BEN32A	F	BnA01	83	BEN288	I	BnA07	105.9	12.0101	0.000662323	6.31543	F_I
WH10	BEN32A	F	BnA01	83	SSR113B	N	BnA07	115	11.2337	0.000979961	6.1462	F_N
WH10	bna0962	F	BnA01	88.3	bna2318	X	BnA06	29.2	17.0216	5.65381e-05	8.6675	F_X
WH10	bna0962	F	BnA01	88.3	bna0725	D	BnA09	62.4	13.9815	0.000248287	7.06389	F_D
WH10	bna2234	A	BnC01	1.7	bna3198	U	BnC01	27.8	14.4814	0.000194152	6.89959	A_U
WH10	bna2234	A	BnC01	1.7	bna5813	A	BnC08	79.4	13.9953	0.000246603	6.71704	A_A
WH10	BOG1303	C	BnC01	2.8	BM414	F	BnC03	85.1	15.4197	0.000122719	7.35974	C_F
WH10	BOG1303	C	BnC01	2.8	BEN136A	A	BnC08	116.9	21.8575	5.76234e-06	10.285	C_A
WH10	BGR16	U	BnC01	7.5	SSR624A	F	BnC01	74.8	19.9881	1.38012e-05	9.27399	U_F
WH10	BGR16	U	BnC01	7.5	bna1956		BnC04	134.7	13.0423	0.000395338	6.34364
WH10	BGR16	U	BnC01	7.5	BEN229	I	BnC04	152.5	12.6799	0.000473561	6.1691	U_I
WH10	BGR16	U	BnC01	7.5	BGR49		BnC05	0	28.9977	2.25496e-07	13.023
WH10	BGR16	U	BnC01	7.5	SSR46	A	BnC05	22.7	27.1369	5.17623e-07	12.2533	U_A
WH10	bna3211	U	BnC01	23	bna5805	A	BnC08	115.4	24.1556	1.99859e-06	11.42	U_A
WH10	bna3207	U	BnC01	26.7	bna2789	A	BnC08	129.7	22.1672	4.99119e-06	10.5529	U_A
WH10	bna3243	Q	BnC01	41.7	BGO140	J	BnC04	7.8	19.5445	1.7008e-05	9.511	Q_J
WH10	SSR57	Q	BnC01	50.2	bna2154	J	BnC04	19.9	16.4367	7.49441e-05	8.4924	Q_J
WH10	SSR679	Q	BnC01	51.6	bna3862	E	BnC02	55.7	14.6214	0.000181264	8.00568	Q_E
WH10	bna2979	O	BnC01	54.3	BOG1382	I	BnC08	137.6	17.2915	4.96666e-05	8.5875	O_I
WH10	bna2979	O	BnC01	54.3	bna5399	L	BnC09	154.2	12.2267	0.000594101	6.24568	O_L
WH10	BOG1399	F	BnC01	59.8	bna2154	J	BnC04	19.9	14.8301	0.000163652	7.28636	F_J
WH10	bna0941	F	BnC01	60.9	bna5803	N	BnC08	55.6	14.4118	0.00020091	7.02662	F_N
WH10	bna0941	F	BnC01	60.9	bna5724	N	BnC08	144.6	20.9025	8.99024e-06	9.98503	F_N
WH10	bna0988	F	BnC01	63.2	bna3862	E	BnC02	55.7	19.8347	1.48342e-05	9.6461	F_E
WH10	bna0988	F	BnC01	63.2	bna1518	J	BnC04	109.9	11.7767	0.000744873	5.54776	F_J
WH10	bna0988	F	BnC01	63.2	bna3405	U	BnC07	76.7	12.3511	0.000558194	6.22119	F_U
WH10	BM152	F	BnC01	67.5	SSR14	E	BnC02	52.5	19.1215	2.07709e-05	9.45758	F_E
WH10	BM152	F	BnC01	67.5	BOG1072	O	BnC09	15.7	12.8798	0.00042863	6.24751	F_O
WH10	BEN410	F	BnC01	70.2	BGO199A	O	BnC09	19.3	13.4193	0.000327839	7.07492	F_O
WH10	bna5274		BnA01	112.7	bna3243	Q	BnC01	41.7	19.058	2.14046e-05	9.32084
WH10	bna5274		BnA01	112.7	bna0574	F	BnC01	57.5	21.1243	8.10567e-06	10.2468
WH10	bna5274		BnA01	112.7	bna4804		BnA01	128.8	11.6947	0.000776298	6.18245
WH10	bna5274		BnA01	112.7	bna0442	R	BnC02	36.2	19.0713	2.12701e-05	9.81605
WH10	bna5274		BnA01	112.7	BEN281A	E	BnC02	51.3	20.185	1.25812e-05	10.3103
WH10	bna5274		BnA01	112.7	SSR563	I	BnC04	143	11.6962	0.000775708	6.23715
WH10	bna5274		BnA01	112.7	BGO120	B	BnA03	10.1	14.0839	0.000236072	7.4178
WH10	bna5274		BnA01	112.7	bna2296	Q	BnA06	33.8	20.0127	1.36428e-05	10.1159
WH10	bna5274		BnA01	112.7	bna0951	C	BnA07	47.3	12.0479	0.000649863	6.39461
WH10	bna5274		BnA01	112.7	bna1324	B	BnA07	96.2	32.921	4.02564e-08	15.6247
WH10	bna5274		BnA01	112.7	bna2699	U	BnA08	43.3	15.1455	0.000140271	7.89838
WH10	bna4804		BnA01	128.8	bna1956		BnC04	134.7	12.2198	0.000596161	6.30759
WH10	bna4804		BnA01	128.8	BGR49		BnC05	0	15.6568	0.000109352	8.01419
WH10	bna4804		BnA01	128.8	bna3405	U	BnC07	76.7	11.8513	0.00071741	6.20049
WH10	bna4804		BnA01	128.8	bna2799	H	BnC08	135	16.6789	6.66779e-05	8.45035
WH10	bna4804		BnA01	128.8	bna1441	E	BnA02	26.5	24.5067	1.70234e-06	12.086
WH10	bna4804		BnA01	128.8	bna1748	R	BnA03	148.9	15.923	9.60929e-05	8.17368
WH10	bna4804		BnA01	128.8	bna1650	F	BnA03	182.9	16.497	7.27936e-05	8.44837
WH10	bna4804		BnA01	128.8	SSR574	A	BnA06	3.6	21.3448	7.31384e-06	10.872
WH10	bna4804		BnA01	128.8	bna4786	C	BnA07	42.9	11.5238	0.000846186	5.9099
WH10	bna4804		BnA01	128.8	bna2825	N	BnA09	105.2	12.1903	0.000605036	6.26069
WH10	BM192B	E	BnC02	0	bna1080	X	BnC02	100.1	15.8367	0.000100202	7.41808	E_X
WH10	bna3407	E	BnC02	17.6	BEN285		BnC05	111.1	38.7696	3.30209e-09	18.5401
WH10	SSR408	R	BnC02	31.2	bna0695		BnC04	30.8	12.6108	0.000490206	7.81329
WH10	SSR408	R	BnC02	31.2	BGR49		BnC05	0	16.5232	7.18802e-05	9.97238
WH10	SSR408	R	BnC02	31.2	BM914	N	BnC08	37.3	14.2994	0.000212319	9.87393	R_N
WH10	SSR408	R	BnC02	31.2	BM204B	A	BnC08	122.1	20.2958	1.19441e-05	12.2199	R_A
WH10	BM839	R	BnC02	34.5	BOG1200	N	BnC08	45.9	14.9697	0.000152853	8.43298	R_N
WH10	BEN396	W	BnC02	42.2	BEN81	A	BnC05	29	13.9774	0.0002488	7.29445	W_A
WH10	bna3385	W	BnC02	44.3	bna4078	A	BnC05	29.9	15.6791	0.000108175	8.01742	W_A
WH10	bna5942	W	BnC02	47.4	bna2154	J	BnC04	19.9	14.9204	0.000156584	7.83975	W_J
WH10	bna5942	W	BnC02	47.4	BOG1200	N	BnC08	45.9	19.2086	1.99319e-05	10.2298	W_N
WH10	bna5942	W	BnC02	47.4	BEN136A	A	BnC08	116.9	11.3397	0.000928749	6.09404	W_A
WH10	SSR193	W	BnC02	49.4	BM103A		BnC03	93.1	16.6958	6.61382e-05	8.20652
WH10	SSR193	W	BnC02	49.4	BGR49		BnC05	0	13.9377	0.000253714	7.26557
WH10	BEN281A	E	BnC02	51.3	bna4377	U	BnC07	71.9	16.0433	9.06511e-05	8.14533	E_U
WH10	BEN281A	E	BnC02	51.3	BGO196	C	BnC09	83.2	12.0562	0.000647161	6.38942	E_C
WH10	SSR113A	E	BnC02	53.5	BEN296	K	BnC02	87.5	17.5423	4.4041e-05	9.05955	E_K
WH10	bna3862	E	BnC02	55.7	bna4401	P	BnC08	0	18.4806	2.81489e-05	9.07879	E_P
WH10	bna1223	E	BnC02	81.8	BM914	N	BnC08	37.3	14.7495	0.000170235	7.9782	E_N
WH10	bna1439	E	BnC02	82.7	BM733	A	BnC08	81.1	15.348	0.000127081	8.16128	E_A
WH10	bna1439	E	BnC02	82.7	BEN136B	A	BnC08	104	18.5224	2.75948e-05	8.78056	E_A
WH10	BGR58	V	BnC02	84.6	bna4009	J	BnC04	53.4	13.0862	0.000386802	6.01961	V_J
WH10	BEN296	K	BnC02	87.5	bna4399	U	BnC07	74.9	11.6086	0.000810756	6.03596	K_U
WH10	bna1088	X	BnC02	96.3	bna5805	A	BnC08	115.4	18.4717	2.82686e-05	8.82709	X_A
WH10	BEN14	X	BnC02	98.1	SSR46	A	BnC05	22.7	13.4611	0.000321121	6.51902	X_A
WH10	BEN14	X	BnC02	98.1	BM733	A	BnC08	81.1	17.6756	4.13194e-05	9.30107	X_A
WH10	bna1080	X	BnC02	100.1	BGR49		BnC05	0	13.3257	0.000343409	6.43284
WH10	bna1080	X	BnC02	100.1	bna4289	A	BnC05	21.5	14.3166	0.000210529	6.80973	X_A
WH10	bna1080	X	BnC02	100.1	BM914	N	BnC08	37.3	16.6529	6.75188e-05	8.895	X_N
WH10	bna1080	X	BnC02	100.1	bna0480	A	BnC08	75.6	19.9745	1.38899e-05	9.12727	X_A
WH10	bna1080	X	BnC02	100.1	bna4795	A	BnC08	102.5	24.1503	2.00337e-06	11.0208	X_A
WH10	BM716		BnC03	0	bna4009	J	BnC04	53.4	28.6514	2.63023e-07	12.8115
WH10	BM716		BnC03	0	bna4965	N	BnC06	64.1	14.158	0.000227609	7.1338
WH10	BM716		BnC03	0	bna0474		BnC07	20.9	21.0659	8.3295e-06	10.0863
WH10	BM863		BnC03	0.9	bna4022	J	BnC04	54.6	26.6399	6.47263e-07	12.0444
WH10	bna0488		BnC03	2	BEN239	I	BnC04	50	28.2911	3.08809e-07	12.6489
WH10	bna0578	J	BnC03	38.2	bna1906	I	BnC04	148.8	18.8692	2.34069e-05	9.34352	J_I
WH10	bna3238	J	BnC03	58.5	bna1522	J	BnC04	110.8	11.4171	0.000893104	5.77044	J_J
WH10	bna3238	J	BnC03	58.5	bna5724	N	BnC08	144.6	12.2047	0.000600666	6.34688	J_N
WH10	bna0420	J	BnC03	61.7	bna2045	F	BnC05	144	13.2344	0.000359341	6.39132	J_F
WH10	bna3725	F	BnC03	79.5	BGO78	I	BnC04	141.6	12.8837	0.000427817	6.59636	F_I
WH10	bna3725	F	BnC03	79.5	BM160	N	BnC08	143.7	12.679	0.000473781	6.48903	F_N
WH10	BM103A		BnC03	93.1	BEN136A	A	BnC08	116.9	17.2995	4.94759e-05	8.51159
WH10	bna0400		BnC03	94	bna2154	J	BnC04	19.9	13.556	0.00030638	6.55705
WH10	bna0400		BnC03	94	bna4795	A	BnC08	102.5	14.5868	0.000184372	7.12256
WH10	SSR78B		BnC03	100.3	bna5967		BnC04	23.2	18.2916	3.07969e-05	8.80903
WH10	BGR83	J	BnC04	15.4	SSR618	R	BnC05	124.2	17.548	4.39229e-05	8.46782	J_R
WH10	BGR83	J	BnC04	15.4	bna2799	H	BnC08	135	18.1722	3.25987e-05	9.41314	J_H
WH10	BGR83	J	BnC04	15.4	BGO196	C	BnC09	83.2	15.9764	9.36413e-05	8.25366	J_C
WH10	bna3901	J	BnC04	16.3	bna2179	J	BnC05	119.6	20.1484	1.27998e-05	9.67598	J_J
WH10	bna3901	J	BnC04	16.3	BOG1382	I	BnC08	137.6	16.9358	5.89195e-05	8.87793	J_I
WH10	bna2154	J	BnC04	19.9	bna4377	U	BnC07	71.9	22.0169	5.35143e-06	10.8333	J_U
WH10	bna2154	J	BnC04	19.9	BEN69	P	BnC08	5	17.0205	5.65689e-05	8.75748	J_P
WH10	bna5967		BnC04	23.2	SSR545A	U	BnC08	12.3	23.1437	3.17945e-06	11.1549
WH10	bna0695		BnC04	30.8	bna1903	I	BnC04	149.9	12.9971	0.000404315	6.74505
WH10	bna0695		BnC04	30.8	bna5689	E	BnC06	9	13.3473	0.000339757	6.86552
WH10	bna0695		BnC04	30.8	bna4145	E	BnC06	23.4	11.8811	0.00070671	6.20517
WH10	bna0695		BnC04	30.8	bna0867	N	BnC06	58.6	22.2136	4.88514e-06	10.9256
WH10	bna0695		BnC04	30.8	bna4251	H	BnC07	2.7	19.9151	1.4283e-05	8.56572
WH10	bna0695		BnC04	30.8	bna4592	X	BnC09	75.5	13.2725	0.000352595	6.97293
WH10	bna0695		BnC04	30.8	bna4265	R	BnC09	142.4	16.4569	7.42171e-05	8.30969
WH10	BEN269		BnC04	35.7	bna4032	J	BnC04	56	43.0152	5.63507e-10	17.6764
WH10	BEN269		BnC04	35.7	BEN285		BnC05	111.1	25.7967	9.4714e-07	13.1091
WH10	bna4022	J	BnC04	54.6	bna2789	A	BnC08	129.7	24.3589	1.82121e-06	10.8803	J_A
WH10	bna4032	J	BnC04	56	bna0623		BnC05	81.9	11.4606	0.000873668	5.44602
WH10	bna4032	J	BnC04	56	BGR99B	N	BnC06	48.3	12.526	0.00051142	6.14024	J_N
WH10	BEN376	J	BnC04	85	bna4377	U	BnC07	71.9	16.4705	7.37317e-05	7.84515	J_U
WH10	BEN376	J	BnC04	85	bna4265	R	BnC09	142.4	12.038	0.000653093	5.86165	J_R
WH10	BEN216	J	BnC04	88.3	BOG1308	I	BnC08	139	14.4063	0.000201453	6.76453	J_I
WH10	SSR32B	J	BnC04	104.7	bna4065	A	BnC05	26.6	13.4762	0.000318728	6.45249	J_A
WH10	bna1518	J	BnC04	109.9	bna4585	L	BnC09	40	12.8432	0.000436519	12.5436	J_L
WH10	bna1522	J	BnC04	110.8	bna4304	L	BnC07	25.2	11.7713	0.000746876	5.78557	J_L
WH10	BM209	J	BnC04	119	bna0114	E	BnC06	34.8	18.9725	2.22886e-05	10.113	J_E
WH10	BM725	I	BnC04	138.3	SSR563	I	BnC04	143	12.8069	0.000444508	6.5809	I_I
WH10	SSR563	I	BnC04	143	bna2179	J	BnC05	119.6	13.5533	0.00030679	6.70969	I_J
WH10	SSR563	I	BnC04	143	bna5803	N	BnC08	55.6	13.2625	0.000354364	6.71141	I_N
WH10	bna0006	I	BnC04	153.6	bna4399	U	BnC07	74.9	12.9863	0.000406492	6.79637	I_U
WH10	bna0006	I	BnC04	153.6	bna4404	A	BnC08	22.9	11.3188	0.000938608	5.93477	I_A
WH10	BGR49		BnC05	0	BEN211	J	BnC05	122.8	15.7832	0.000102839	7.62444
WH10	bna3300		BnC05	1.1	bna0848	P	BnC08	1.4	12.5367	0.000508694	6.48338
WH10	BM932	F	BnC05	7	BEN69	P	BnC08	5	11.9474	0.000683533	6.23272	F_P
WH10	BM138	F	BnC05	16.8	bna2138	E	BnC05	135.4	23.8887	2.25829e-06	11.1007	F_E
WH10	bna4289	A	BnC05	21.5	bna4401	P	BnC08	0	15.1458	0.000140252	7.34671	A_P
WH10	bna4065	A	BnC05	26.6	bna5689	E	BnC06	9	13.9258	0.000255205	7.0067	A_E
WH10	bna4065	A	BnC05	26.6	bna0114	E	BnC06	34.8	17.2277	5.12109e-05	8.80482	A_E
WH10	bna4065	A	BnC05	26.6	bna4965	N	BnC06	64.1	19.0065	2.19325e-05	9.46006	A_N
WH10	bna4084	A	BnC05	37.8	BOG1032	H	BnC07	0	11.6249	0.000804101	5.36498	A_H
WH10	bna4084	A	BnC05	37.8	BM156	I	BnC08	140.2	26.6213	6.52682e-07	12.7167	A_I
WH10	bna4056		BnC05	49.7	bna2796	A	BnC08	133	41.4084	1.09542e-09	18.7805
WH10	BEN140		BnC05	81	bna0731		BnC07	15.6	13.3102	0.000346068	6.70498
WH10	BEN140		BnC05	81	bna4265	R	BnC09	142.4	20.9187	8.92223e-06	10.4009
WH10	bna0623		BnC05	81.9	BEN374A	E	BnC06	11.3	23.4055	2.81886e-06	11.7586
WH10	bna0623		BnC05	81.9	bna0669	E	BnC06	31.9	30.3685	1.22966e-07	14.2208
WH10	SSR477		BnC05	86.4	bna4592	X	BnC09	75.5	22.5936	4.09772e-06	11.2137
WH10	bna4610		BnC05	90	bna2192	J	BnC05	115.5	12.2074	0.000599863	6.26315
WH10	bna4610		BnC05	90	bna4965	N	BnC06	64.1	33.3987	3.27219e-08	15.3544
WH10	bna4610		BnC05	90	bna5428	A	BnC08	98	16.1749	8.50554e-05	8.23846
WH10	bna2179	J	BnC05	119.6	bna5805	A	BnC08	115.4	20.6999	9.88346e-06	9.86441	J_A
WH10	SSR618	R	BnC05	124.2	BEN136A	A	BnC08	116.9	21.7192	6.14441e-06	10.3287	R_A
WH10	bna2138	E	BnC05	135.4	BGO185	N	BnC08	57	11.7786	0.000744131	5.63958	E_N
WH10	BGR50	B	BnC05	139.3	bna5724	N	BnC08	144.6	18.6287	2.62366e-05	8.79522	B_N
WH10	bna2076	B	BnC05	140.2	bna3026	R	BnC09	130.2	12.0134	0.000661235	5.77211	B_R
WH10	BM795	E	BnC06	13.3	BOG1382	I	BnC08	137.6	14.3708	0.000204995	7.28545	E_I
WH10	bna0669	E	BnC06	31.9	bna4399	U	BnC07	74.9	16.4524	7.43791e-05	8.30248	E_U
WH10	BGR99B	N	BnC06	48.3	bna0731		BnC07	15.6	20.6658	1.00425e-05	10.1599
WH10	bna4154	N	BnC06	61.2	bna2772	A	BnC08	126.8	13.2786	0.000351532	6.86957	N_A
WH10	bna1041		BnC07	19.5	bna4265	R	BnC09	142.4	20.8564	9.18576e-06	10.1589
WH10	bna4344	U	BnC07	68.6	BOG1200	N	BnC08	45.9	11.7833	0.000742392	6.56691	U_N
WH10	bna4399	U	BnC07	74.9	bna5805	A	BnC08	115.4	30.4108	1.20693e-07	14.5836	U_A
WH10	bna4399	U	BnC07	74.9	bna4265	R	BnC09	142.4	12.0366	0.000653578	6.16863	U_R
WH10	bna4401	P	BnC08	0	BM61	N	BnC08	43.3	12.3016	0.000572211	6.21996	P_N
WH10	bna4401	P	BnC08	0	BGO199A	O	BnC09	19.3	19.4432	1.78408e-05	9.27869	P_O
WH10	bna0848	P	BnC08	1.4	bna2796	A	BnC08	133	35.4322	1.36258e-08	16.1044	P_A
WH10	bna3766	U	BnC08	10.6	bna5724	N	BnC08	144.6	27.7646	3.90691e-07	12.8735	U_N
WH10	bna4737	N	BnC08	59.9	bna1478	O	BnC09	0	14.6756	0.000176515	7.0903	N_O
WH10	BEN316	A	BnC08	83.7	BEN136A	A	BnC08	116.9	14.3412	0.000207993	8.11893	A_A
WH10	bna5428	A	BnC08	98	bna2772	A	BnC08	126.8	14.6861	0.000175606	7.72429	A_A
WH10	bna5805	A	BnC08	115.4	bna4761	C	BnC09	81.5	23.7554	2.40055e-06	11.7349	A_C
WH10	bna5805	A	BnC08	115.4	bna0971	C	BnC09	84.9	23.7554	2.40055e-06	11.7349	A_C
WH10	BM204B	A	BnC08	122.1	bna1478	O	BnC09	0	14.7713	0.000168432	7.49332	A_O
WH10	bna2772	A	BnC08	126.8	bna4265	R	BnC09	142.4	12.6505	0.000480573	6.56874	A_R
WH10	bna2784	A	BnC08	127.7	bna4592	X	BnC09	75.5	19.2721	1.93425e-05	9.88269	A_X
WH10	bna4581	O	BnC09	22.9	BEN203	D	BnC09	87.2	11.7454	0.000756711	5.66719	O_D
WH10	BOG795	R	BnA02	0	BEN387	J	BnC04	79.7	16.1441	8.6335e-05	7.45691	R_J
WH10	BOG795	R	BnA02	0	bna1518	J	BnC04	109.9	16.5562	7.07434e-05	7.75173	R_J
WH10	BOG795	R	BnA02	0	bna4965	N	BnC06	64.1	12.449	0.00053148	6.36054	R_N
WH10	BOG795	R	BnA02	0	bna4304	L	BnC07	25.2	16.2506	8.19987e-05	7.7292	R_L
WH10	BOG795	R	BnA02	0	BEN200B	F	BnA07	0	23.8653	2.28262e-06	11.2927	R_F
WH10	BOG795	R	BnA02	0	bna2559	E	BnA07	127.8	13.855	0.000264277	7.12582	R_E
WH10	BEN406	R	BnA02	11.7	bna4265	R	BnC09	142.4	13.6116	0.000298061	7.27066	R_R
WH10	BEN406	R	BnA02	11.7	bna3783	U	BnA03	18.4	12.1206	0.00062658	6.66696	R_U
WH10	bna4819	R	BnA02	15.3	BGO78	I	BnC04	141.6	11.4581	0.000874757	6.00872	R_I
WH10	bna4819	R	BnA02	15.3	bna5706	C	BnA08	5.6	18.1246	3.33475e-05	9.09634	R_C
WH10	bna4819	R	BnA02	15.3	bna5221	W	BnA08	35.3	23.4754	2.72977e-06	11.5001	R_W
WH10	bna1971	W	BnA02	16.8	bna3243	Q	BnC01	41.7	17.1075	5.42529e-05	8.41663	W_Q
WH10	bna1971	W	BnA02	16.8	SSR14	E	BnC02	52.5	24.5882	1.64028e-06	12.6226	W_E
WH10	bna1971	W	BnA02	16.8	bna0584	J	BnC03	49.5	19.5795	1.67293e-05	9.54694	W_J
WH10	bna1971	W	BnA02	16.8	bna0400		BnC03	94	12.1637	0.000613166	6.03076
WH10	bna1971	W	BnA02	16.8	bna3405	U	BnC07	76.7	17.81	3.8749e-05	9.12534	W_U
WH10	bna1971	W	BnA02	16.8	bna0702	R	BnA04	0	12.3475	0.000559196	6.32373	W_R
WH10	bna1971	W	BnA02	16.8	BEN186	F	BnA07	1.7	25.2876	1.1931e-06	12.3229	W_F
WH10	bna1971	W	BnA02	16.8	BEN50B	O	BnA09	0.9	12.501	0.000517856	6.37309	W_O
WH10	bna1971	W	BnA02	16.8	SSR591	H	BnA09	51.3	19.5883	1.66605e-05	9.70606	W_H
WH10	bna3412	W	BnA02	21.5	BOG1382	I	BnC08	137.6	34.2295	2.28503e-08	16.444	W_I
WH10	bna3412	W	BnA02	21.5	BM715B	X	BnC09	73.8	16.7621	6.40597e-05	8.8417	W_X
WH10	bna3412	W	BnA02	21.5	bna0274	D	BnA09	59.4	12.5069	0.000516315	6.47377	W_D
WH10	bna1698	E	BnA02	24.3	bna3522	W	BnC02	45.5	21.5102	6.77181e-06	11.0445	E_W
WH10	bna1698	E	BnA02	24.3	bna2192	J	BnC05	115.5	13.6353	0.000294588	7.20032	E_J
WH10	bna1698	E	BnA02	24.3	bna3566	X	BnA02	96.8	13.0149	0.000400762	6.32725	E_X
WH10	bna1698	E	BnA02	24.3	BGR54	U	BnA03	115.8	15.059	0.000146322	8.06919	E_U
WH10	bna1698	E	BnA02	24.3	bna5304	C	BnA08	0	20.4964	1.08715e-05	10.5788	E_C
WH10	bna1441	E	BnA02	26.5	bna4000	I	BnC04	47.7	23.8133	2.33764e-06	11.6381	E_I
WH10	bna1441	E	BnA02	26.5	bna1041		BnC07	19.5	15.8163	0.0001012	8.01099
WH10	bna1441	E	BnA02	26.5	bna1324	B	BnA07	96.2	22.0876	5.17893e-06	11.1432	E_B
WH10	BEN281B	E	BnA02	27.4	bna0867	N	BnC06	58.6	16.4912	7.29988e-05	8.38426	E_N
WH10	BEN281B	E	BnA02	27.4	BM957	U	BnA05	43.6	24.2184	1.942e-06	13.1478	E_U
WH10	BEN281B	E	BnA02	27.4	bna0132	Q	BnA07	102.9	21.5061	6.78459e-06	10.7478	E_Q
WH10	bna5073	E	BnA02	30.9	bna2222	C	BnC01	4.6	18.8181	2.39812e-05	8.66753	E_C
WH10	bna5073	E	BnA02	30.9	bna3243	Q	BnC01	41.7	22.4031	4.47484e-06	10.6024	E_Q
WH10	bna5073	E	BnA02	30.9	BGO146	E	BnC02	80.6	17.5991	4.28604e-05	8.69983	E_E
WH10	bna5073	E	BnA02	30.9	SSR385	Q	BnC02	93.1	17.3372	4.85909e-05	8.60983	E_Q
WH10	bna5073	E	BnA02	30.9	bna0584	J	BnC03	49.5	20.0184	1.36061e-05	9.55835	E_J
WH10	bna5073	E	BnA02	30.9	BM912	F	BnC03	71.8	19.5087	1.72981e-05	9.39429	E_F
WH10	bna5073	E	BnA02	30.9	bna4082	A	BnC05	33.5	11.9782	0.000673024	5.94339	E_A
WH10	bna5073	E	BnA02	30.9	bna4056		BnC05	49.7	15.9905	9.3002e-05	8.13247
WH10	bna5073	E	BnA02	30.9	BEN206	U	BnC07	60.4	16.3983	7.63464e-05	8.47802	E_U
WH10	bna5073	E	BnA02	30.9	bna4594	D	BnC09	93.9	17.1952	5.20161e-05	8.90454	E_D
WH10	bna5073	E	BnA02	30.9	BGR80	J	BnA03	161.9	12.3063	0.000570856	6.36943	E_J
WH10	bna5073	E	BnA02	30.9	bna0702	R	BnA04	0	16.505	7.25124e-05	8.05853	E_R
WH10	bna5073	E	BnA02	30.9	bna1822	N	BnA04	35.7	11.4475	0.000879444	5.93954	E_N
WH10	bna5073	E	BnA02	30.9	bna2038	F	BnA05	45.7	29.0637	2.18978e-07	13.6469	E_F
WH10	bna5073	E	BnA02	30.9	bna2619		BnA08	68.9	11.383	0.000908613	5.80727
WH10	bna1424	E	BnA02	33.1	bna3135	J	BnA10	4.3	11.8407	0.000721219	6.22895	E_J
WH10	bna1424	E	BnA02	33.1	bna3127	A	BnA10	6.1	11.8407	0.000721219	6.22895	E_A
WH10	bna1424	E	BnA02	33.1	bna4678	W	BnA10	7.9	11.8407	0.000721219	6.22895	E_W
WH10	bna1424	E	BnA02	33.1	bna5239	O	BnC01	56.3	28.9198	2.33426e-07	13.6417	E_O
WH10	bna1424	E	BnA02	33.1	BOG1153		BnC03	4.9	17.7923	3.90776e-05	8.83488
WH10	bna1424	E	BnA02	33.1	bna4009	J	BnC04	53.4	21.31	7.43323e-06	10.0267	E_J
WH10	bna1424	E	BnA02	33.1	SSR32B	J	BnC04	104.7	16.1429	8.63846e-05	7.53074	E_J
WH10	bna1424	E	BnA02	33.1	BM725	I	BnC04	138.3	11.9702	0.000675727	6.30763	E_I
WH10	bna1424	E	BnA02	33.1	bna0731		BnC07	15.6	15.3151	0.000129138	7.52515
WH10	bna1424	E	BnA02	33.1	bna0198	R	BnA03	71.4	22.8175	3.69525e-06	10.8008	E_R
WH10	bna1424	E	BnA02	33.1	bna0866	C	BnA07	57.5	17.6642	4.15453e-05	9.15098	E_C
WH10	bna1424	E	BnA02	33.1	bna2416	B	BnA07	94.7	15.3539	0.000126721	7.81322	E_B
WH10	bna3297	N	BnA02	51.7	bna2905	V	BnA09	72.6	14.1399	0.000229647	7.21781	N_V
WH10	bna0269	P	BnA02	53.6	bna5901	J	BnC04	65.4	12.0838	0.000638257	5.81367	P_J
WH10	bna0269	P	BnA02	53.6	BGR60	B	BnA09	75.3	15.3679	0.000125856	7.68324	P_B
WH10	BGR52	P	BnA02	55.3	BGR16	U	BnC01	7.5	21.6735	6.27655e-06	10.234	P_U
WH10	BGR52	P	BnA02	55.3	BOG1484	L	BnC09	25.2	15.0314	0.000148308	7.78193	P_L
WH10	bna3533	P	BnA02	56.7	bna0623		BnC05	81.9	14.7749	0.000168137	7.49132
WH10	bna3552	G/H	BnA02	66.6	bna3010	R	BnA10	45.2	11.7408	0.000758458	5.91543	G/H_R
WH10	bna3552	G/H	BnA02	66.6	bna1552	U	BnA03	118.7	11.9365	0.000687287	6.27372	G/H_U
WH10	BGO153	K	BnA02	73.4	BGR60	B	BnA09	75.3	15.1032	0.000143199	7.70238	K_B
WH10	bna0587	K	BnA02	77.7	bna2234	A	BnC01	1.7	21.3945	7.14632e-06	9.83866	K_A
WH10	bna0587	K	BnA02	77.7	bna0866	C	BnA07	57.5	24.8412	1.46159e-06	12.0571	K_C
WH10	bna0587	K	BnA02	77.7	bna2559	E	BnA07	127.8	16.6825	6.6563e-05	8.61382	K_E
WH10	bna0743	K	BnA02	80.7	bna5901	J	BnC04	65.4	13.2153	0.000362768	6.12599	K_J
WH10	bna0743	K	BnA02	80.7	SSR32B	J	BnC04	104.7	17.5062	4.48095e-05	8.13503	K_J
WH10	bna0743	K	BnA02	80.7	bna0623		BnC05	81.9	18.7394	2.4893e-05	9.06753
WH10	bna0743	K	BnA02	80.7	bna1041		BnC07	19.5	17.3897	4.73811e-05	8.48836
WH10	bna0743	K	BnA02	80.7	bna3566	X	BnA02	96.8	19.4476	1.78037e-05	9.13835	K_X
WH10	bna0743	K	BnA02	80.7	bna0107	R	BnA03	70.3	12.5195	0.000513091	6.19596	K_R
WH10	bna0743	K	BnA02	80.7	BOG1320	R	BnA03	83	17.8019	3.88997e-05	8.74979	K_R
WH10	BEN189A	K	BnA02	81.6	BGO090	R	BnA10	43.1	15.172	0.00013847	7.66171	K_R
WH10	BEN189A	K	BnA02	81.6	BOG1153		BnC03	4.9	16.2495	8.20394e-05	8.30711
WH10	BEN189A	K	BnA02	81.6	BEN140		BnC05	81	17.4767	4.54485e-05	8.97753
WH10	SSR637B	X	BnA02	91	BEN84	N	BnA09	109.5	13.1561	0.000373581	6.60567	X_N
WH10	BM202	X	BnA02	92.4	bna5218	A	BnA08	67.7	11.9235	0.000691799	5.80149	X_A
WH10	bna3571	X	BnA02	93.8	bna4032	J	BnC04	56	13.9608	0.000250842	6.51584	X_J
WH10	bna3571	X	BnA02	93.8	bna0731		BnC07	15.6	21.0617	8.34602e-06	9.87034
WH10	bna3571	X	BnA02	93.8	bna4265	R	BnC09	142.4	22.1739	4.97576e-06	10.7068	X_R
WH10	bna3571	X	BnA02	93.8	bna1743	W	BnA03	151.2	16.753	6.43396e-05	8.44939	X_W
WH10	bna3571	X	BnA02	93.8	bna1685	I	BnA03	179.5	12.1775	0.000608922	6.24786	X_I
WH10	bna3566	X	BnA02	96.8	BM795	E	BnC06	13.3	15.9944	9.28255e-05	7.72544	X_E
WH10	bna3566	X	BnA02	96.8	bna2558	E	BnC06	32.8	14.6145	0.000181878	7.02965	X_E
WH10	bna3566	X	BnA02	96.8	bna1055		BnC07	23.2	18.5912	2.67082e-05	8.54418
WH10	bna3566	X	BnA02	96.8	bna1748	R	BnA03	148.9	16.4987	7.27326e-05	7.91293	X_R
WH10	bna3566	X	BnA02	96.8	BM852	B	BnA09	91.8	13.6606	0.000290919	6.59854	X_B
WH10	BEN349	X	BnA02	99.2	bna1650	F	BnA03	182.9	11.8847	0.000705453	6.20125	X_F
WH10	SSR534	B	BnA03	0	bna1080	X	BnC02	100.1	15.1202	0.000142019	7.15984	B_X
WH10	SSR534	B	BnA03	0	bna4401	P	BnC08	0	13.2318	0.000359795	6.77232	B_P
WH10	SSR534	B	BnA03	0	bna1478	O	BnC09	0	16.6453	6.77667e-05	8.29144	B_O
WH10	SSR534	B	BnA03	0	bna1552	U	BnA03	118.7	16.9849	5.75463e-05	8.98712	B_U
WH10	SSR534	B	BnA03	0	bna2311	Q	BnA06	37.7	13.1937	0.000366675	6.87626	B_Q
WH10	bna3791	B	BnA03	3.6	bna2138	E	BnC05	135.4	40.148	1.85215e-09	17.3048	B_E
WH10	bna3791	B	BnA03	3.6	SSR706	U	BnA03	113.8	17.6374	4.20825e-05	9.11272	B_U
WH10	bna3791	B	BnA03	3.6	bna5298	L	BnA06	57	19.644	1.62287e-05	9.48823	B_L
WH10	BOG819	B	BnA03	6.2	bna1631	F	BnA03	199.6	26.182	7.95724e-07	12.6465	B_F
WH10	BGO120	B	BnA03	10.1	bna2045	F	BnC05	144	46.0721	1.61449e-10	19.8745	B_F
WH10	BGO120	B	BnA03	10.1	bna5650	A	BnA06	0	11.9655	0.000677355	6.38422	B_A
WH10	BOG680	B	BnA03	14.6	BGO140	J	BnC04	7.8	12.9674	0.00041035	6.9012	B_J
WH10	BOG680	B	BnA03	14.6	bna4056		BnC05	49.7	13.7658	0.00027619	7.13924
WH10	BOG680	B	BnA03	14.6	BEN374A	E	BnC06	11.3	13.4378	0.000324843	7.17279	B_E
WH10	BOG680	B	BnA03	14.6	bna0114	E	BnC06	34.8	16.5458	7.10993e-05	8.55827	B_E
WH10	BOG680	B	BnA03	14.6	bna0656	N	BnC06	63.2	19.2829	1.92445e-05	9.69752	B_N
WH10	bna0583	B	BnA03	15.5	SSR545A	U	BnC08	12.3	17.2497	5.06736e-05	8.57904	B_U
WH10	bna3783	U	BnA03	18.4	bna4761	C	BnC09	81.5	11.7463	0.000756342	6.16389	U_C
WH10	bna3783	U	BnA03	18.4	bna0971	C	BnC09	84.9	11.7463	0.000756342	6.16389	U_C
WH10	bna3807	U	BnA03	19.8	bna4399	U	BnC07	74.9	16.4048	7.61089e-05	8.31464	U_U
WH10	bna3807	U	BnA03	19.8	BEN98	S	BnA04	58.3	18.0349	3.48037e-05	8.05694	U_S
WH10	bna3807	U	BnA03	19.8	bna5343	A	BnA06	12.5	15.995	9.2799e-05	7.89055	U_A
WH10	bna3394	W	BnA03	39	bna2033	F	BnA05	49.5	13.8699	0.000262341	7.09431	W_F
WH10	bna3394	W	BnA03	39	BEN84	N	BnA09	109.5	16.0832	8.89151e-05	7.96695	W_N
WH10	bna3612	W	BnA03	41.1	BOG1153		BnC03	4.9	17.168	5.26995e-05	8.60524
WH10	bna3612	W	BnA03	41.1	BEN30A	J	BnC04	52.3	27.6113	4.18432e-07	12.4338	W_J
WH10	bna3612	W	BnA03	41.1	BEN376	J	BnC04	85	19.1354	2.06343e-05	9.00098	W_J
WH10	bna3627	W	BnA03	43.7	BEN374A	E	BnC06	11.3	22.7161	3.87224e-06	11.591	W_E
WH10	bna3627	W	BnA03	43.7	bna0669	E	BnC06	31.9	29.3629	1.9176e-07	13.9751	W_E
WH10	bna3627	W	BnA03	43.7	bna4965	N	BnC06	64.1	20.451	1.11054e-05	10.3169	W_N
[truncated: 352 more rows]
